# Supplementary material for: Down‐regulated lncRNA AGAP2‐AS1 contributes to pre‐eclampsia as a competing endogenous RNA for JDP2 by impairing trophoblastic phenotype
Source: J Cell Mol Med. 2020 Mar 9;24(8):4557–68. doi: 10.1111/jcmm.15113 (PMC7176850; doi:10.1111/jcmm.15113)
Supplement: Supplementary file 2 — Table S2 [file JCMM-24-4557-s002.xls]

GeneID	geneLength	Means-NC	Means-si-AGAP2-AS1	log2Ratio(si-AGAP2-AS1/NC)	Up-Down-Regulation(si-AGAP2-AS1/NC)	Probability	Symbol	Description	KEGG Orthology	GO Component	GO Function	GO Process	Blast nr
57573	6224.1	3.593333333	4.06	0.176156955	Up	0.251512383	ZNF471	3	K09228|1|0.0|1321|mcf:102120092|KRAB domain-containing zinc finger protein	GO:0043231//intracellular membrane-bounded organelle;GO:0043231//intracellular membrane-bounded organelle	GO:0046914//transition metal ion binding;GO:0003676//nucleic acid binding;GO:0046914//transition metal ion binding;GO:0003676//nucleic acid binding	GO:0006351//transcription, DNA-templated;GO:0006351//transcription, DNA-templated	gi|795565825|ref|XP_011909108.1|/0/PREDICTED: LOW QUALITY PROTEIN: zinc finger protein 471 [Cercocebus atys]
8563	2481.25	26.53666667	30.64333333	0.207586078	Up	0.480247665	THOC5	1	K13174|1|0.0|1316|hsa:8563|THO complex subunit 5	GO:0005856//cytoskeleton;GO:0031981//nuclear lumen;GO:0000346//transcription export complex;GO:0005856//cytoskeleton;GO:0031981//nuclear lumen;GO:0000346//transcription export complex;GO:0005856//cytoskeleton;GO:0031981//nuclear lumen;GO:0000346//transcription export complex;GO:0005856//cytoskeleton;GO:0031981//nuclear lumen;GO:0000346//transcription export complex	GO:0003676//nucleic acid binding;GO:0003676//nucleic acid binding;GO:0003676//nucleic acid binding;GO:0003676//nucleic acid binding	GO:0006396//RNA processing;GO:0035162//embryonic hemopoiesis;GO:0002762//negative regulation of myeloid leukocyte differentiation;GO:0006406//mRNA export from nucleus;GO:0006396//RNA processing;GO:0035162//embryonic hemopoiesis;GO:0002762//negative regulation of myeloid leukocyte differentiation;GO:0006406//mRNA export from nucleus;GO:0006396//RNA processing;GO:0035162//embryonic hemopoiesis;GO:0…	gi|119580211|gb|EAW59807.1|/0/hCG2011153, isoform CRA_a [Homo sapiens]
102724951	2353	1.616666667	1.313333333	-0.299789118	Down	0.23591149	LOC102724951	1	-	-	-	-	gi|578836384|ref|XP_006724005.1|/1.57263e-61/PREDICTED: uncharacterized protein LOC102723360 isoform X1 [Homo sapiens]
8434	2638.28	2.986666667	4.63	0.632475962	Up	0.564362566	RECK	1	K17461|1|3e-105|384|hsa:8434|reversion-inducing-cysteine-rich protein with kazal motifs	GO:0031224//intrinsic component of membrane;GO:0031224//intrinsic component of membrane;GO:0031224//intrinsic component of membrane;GO:0031224//intrinsic component of membrane;GO:0031224//intrinsic component of membrane	GO:0004866//endopeptidase inhibitor activity;GO:0004866//endopeptidase inhibitor activity;GO:0004866//endopeptidase inhibitor activity;GO:0004866//endopeptidase inhibitor activity;GO:0004866//endopeptidase inhibitor activity	GO:0043062//extracellular structure organization;GO:0010466//negative regulation of peptidase activity;GO:0001568//blood vessel development;GO:0043062//extracellular structure organization;GO:0010466//negative regulation of peptidase activity;GO:0001568//blood vessel development;GO:0043062//extracellular structure organization;GO:0010466//negative regulation of peptidase activity;GO:0001568//bloo…	gi|939106613|ref|NP_001303275.1|/5.87062e-124/reversion-inducing cysteine-rich protein with Kazal motifs isoform 3 precursor [Homo sapiens]
10309	1485	3.89	5.4	0.473189252	Up	0.514230613	CCNO	1	K10861|1|3e-113|410|hsa:10309|uracil-DNA glycosylase 2 [EC:3.2.2.-]	GO:0031981//nuclear lumen;GO:0031981//nuclear lumen;GO:0031981//nuclear lumen;GO:0031981//nuclear lumen	GO:0019104//DNA N-glycosylase activity;GO:0019104//DNA N-glycosylase activity;GO:0019104//DNA N-glycosylase activity;GO:0019104//DNA N-glycosylase activity	GO:0006285//base-excision repair, AP site formation;GO:0006285//base-excision repair, AP site formation;GO:0006285//base-excision repair, AP site formation;GO:0006285//base-excision repair, AP site formation	gi|10438808|dbj|BAB15351.1|/2.78635e-112/unnamed protein product [Homo sapiens]
7652	7881	0.523333333	0.683333333	0.384859351	Up	0.187860333	ZNF99	2	K09228|1|0.0|1976|ptr:100614568|KRAB domain-containing zinc finger protein	-	-	-	gi|694974080|ref|XP_009433443.1|/0/PREDICTED: LOW QUALITY PROTEIN: zinc finger protein 99-like [Pan troglodytes]
80176	3130	6.093333333	8.526666667	0.484750194	Up	0.592641088	SPSB1	3	K10343|1|6e-166|587|ggo:101147964|SPRY domain-containing SOCS box protein 1/4	GO:0044424	-	GO:0007165//signal transduction	gi|62088698|dbj|BAD92796.1|/0/SPRY domain-containing SOCS box protein SSB-1 variant [Homo sapiens]
1387	10190.21	14.49	8.313333333	-0.80155863	Down	0.777831912	CREBBP	2	K04498|1|0.0|2127|ptr:467891|E1A/CREB-binding protein [EC:2.3.1.48]	GO:0044451;GO:0044451	GO:0003712//transcription cofactor activity;GO:0004468//lysine N-acetyltransferase activity, acting on acetyl phosphate as donor;GO:0046872//metal ion binding;GO:0060089;GO:0001071//nucleic acid binding transcription factor activity;GO:0043426//MRF binding;GO:0003712//transcription cofactor activity;GO:0004468//lysine N-acetyltransferase activity, acting on acetyl phosphate as donor;GO:0046872//m…	GO:0065008//regulation of biological quality;GO:0006629//lipid metabolic process;GO:0023052//signaling;GO:0016570//histone modification;GO:0006351//transcription, DNA-templated;GO:0065003;GO:0006950//response to stress;GO:0006474//N-terminal protein amino acid acetylation;GO:0065008//regulation of biological quality;GO:0006629//lipid metabolic process;GO:0023052//signaling;GO:0016570//histone mod…	gi|119943102|ref|NP_001073315.1|/0/CREB-binding protein isoform b [Homo sapiens]
55854	2149	44.22666667	39.89333333	-0.148768837	Down	0.400314657	ZC3H15	2	-	GO:0016020//membrane;GO:0031981//nuclear lumen	GO:0046914//transition metal ion binding	GO:0007166//cell surface receptor signaling pathway	gi|6841256|gb|AAF28981.1|AF161421_1/0/HSPC303 [Homo sapiens]
150275	3877.93	17.43333333	12.86333333	-0.438583903	Down	0.657531466	CCDC117	1	K17985|1|7e-18|58.9|hsa:55626|activating molecule in BECN1-regulated autophagy protein 1;K12581|3|1e-17|95.1|nle:100584332|CCR4-NOT transcription complex subunit 7/8;K17776|4|7e-17|92.8|nle:100591060|metaxin;K02927|5|3e-14|69.3|nle:100604619|large subunit ribosomal protein L40e	-	-	-	gi|27735133|ref|NP_775781.1|/4.64729e-128/coiled-coil domain-containing protein 117 isoform a [Homo sapiens]
79572	7384	15.08	38.87666667	1.366268097	Up	0.901319529	ATP13A3	3	K14951|1|0.0|2335|hsa:79572|cation-transporting ATPase 13A3/4/5 [EC:3.6.3.-]	GO:0031224//intrinsic component of membrane	GO:0043169//cation binding;GO:0042625//ATPase coupled ion transmembrane transporter activity;GO:0032559//adenyl ribonucleotide binding	GO:0009206;GO:0006811//ion transport	gi|148839292|ref|NP_078800.3|/0/probable cation-transporting ATPase 13A3 [Homo sapiens]
2634	4148	0.076666667	0.473333333	2.626185163	Up	0.404445798	GBP2	4	K17339|1|1e-18|99.0|tsp:Tsp_04274|atlastin [EC:3.6.5.-]	GO:0016020//membrane	GO:0032561//guanyl ribonucleotide binding;GO:0017111//nucleoside-triphosphatase activity	GO:0019221//cytokine-mediated signaling pathway;GO:0002376//immune system process	gi|38327558|ref|NP_004111.2|/0/guanylate-binding protein 2 [Homo sapiens]
1785	3677.29	74.40666667	83.78666667	0.171288791	Up	0.450182704	DNM2	2	K01528|1|0.0|1453|ptr:455718|dynamin GTPase [EC:3.6.5.5]	GO:0044430;GO:0015630//microtubule cytoskeleton;GO:0012505//endomembrane system;GO:0044459;GO:0044444//cytoplasmic part;GO:0044430;GO:0015630//microtubule cytoskeleton;GO:0012505//endomembrane system;GO:0044459;GO:0044444//cytoplasmic part;GO:0044430;GO:0015630//microtubule cytoskeleton;GO:0012505//endomembrane system;GO:0044459;GO:0044444//cytoplasmic part	GO:0032561//guanyl ribonucleotide binding;GO:0017111//nucleoside-triphosphatase activity;GO:0015631//tubulin binding;GO:0032561//guanyl ribonucleotide binding;GO:0017111//nucleoside-triphosphatase activity;GO:0015631//tubulin binding;GO:0032561//guanyl ribonucleotide binding;GO:0017111//nucleoside-triphosphatase activity;GO:0015631//tubulin binding	GO:0006898//receptor-mediated endocytosis;GO:0015031//protein transport;GO:0023052//signaling;GO:0009207;GO:0048193//Golgi vesicle transport;GO:0022402//cell cycle process;GO:0006915//apoptotic process;GO:0006898//receptor-mediated endocytosis;GO:0015031//protein transport;GO:0023052//signaling;GO:0009207;GO:0048193//Golgi vesicle transport;GO:0022402//cell cycle process;GO:0006915//apoptotic pro…	gi|56549123|ref|NP_001005361.1|/0/dynamin-2 isoform 2 [Homo sapiens]
83548	4601	3.246666667	4.063333333	0.323704449	Up	0.372300041	COG3	3	K20290|1|0.0|1590|ptr:452579|conserved oligomeric Golgi complex subunit 3	GO:0043234//protein complex;GO:0000139//Golgi membrane	GO:0005488//binding;GO:0022892//substrate-specific transporter activity	GO:0031647//regulation of protein stability;GO:0034613//cellular protein localization;GO:0048193//Golgi vesicle transport;GO:0015031//protein transport;GO:0006464//cellular protein modification process	gi|325197106|ref|NP_113619.2|/0/conserved oligomeric Golgi complex subunit 3 [Homo sapiens]
9363	1128	0.01	0.063333333	2.662965013	Up	0.16680877	RAB33A	2	K07919|1|4e-148|526|nle:100606990|Ras-related protein Rab-33A	GO:0016020//membrane	GO:0017111//nucleoside-triphosphatase activity;GO:0032561//guanyl ribonucleotide binding	GO:0006810//transport;GO:0035556//intracellular signal transduction;GO:0009207	gi|332226374|ref|XP_003262364.1|/3.48356e-147/PREDICTED: ras-related protein Rab-33A [Nomascus leucogenys]
51599	2183.12	14.67333333	24.63666667	0.747610429	Up	0.807003654	LSR	6	-	GO:0034358//plasma lipoprotein particle;GO:0016020//membrane;GO:0034358//plasma lipoprotein particle;GO:0016020//membrane;GO:0034358//plasma lipoprotein particle;GO:0016020//membrane	-	GO:0048513//animal organ development;GO:0048513//animal organ development;GO:0048513//animal organ development	gi|397490313|ref|XP_003816149.1|/0/PREDICTED: lipolysis-stimulated lipoprotein receptor isoform X5 [Pan paniscus]
152926	6590	4.32	6.17	0.514239177	Up	0.559145351	PPM1K	4	K17505|1|0.0|694|ggo:101141730|protein phosphatase 1K [EC:3.1.3.16]	GO:0043234//protein complex;GO:0044429	GO:0043169//cation binding;GO:0004721//phosphoprotein phosphatase activity	GO:0006464//cellular protein modification process	gi|167466276|ref|NP_689755.3|/0/protein phosphatase 1K, mitochondrial [Homo sapiens]
79618	3919.31	1.77	3.773333333	1.092090192	Up	0.656008932	HMBOX1	1	K08036|1|5e-12|76.6|pbi:103054191|transcription factor 1, hepatocyte nuclear factor 1-alpha;K08034|2|2e-11|75.1|cmk:103183325|transcription factor 2, hepatocyte nuclear factor 1-beta	GO:0043231//intracellular membrane-bounded organelle;GO:0043231//intracellular membrane-bounded organelle;GO:0043231//intracellular membrane-bounded organelle;GO:0043231//intracellular membrane-bounded organelle;GO:0043231//intracellular membrane-bounded organelle;GO:0043231//intracellular membrane-bounded organelle	GO:0003677//DNA binding;GO:0001071//nucleic acid binding transcription factor activity;GO:0003677//DNA binding;GO:0001071//nucleic acid binding transcription factor activity;GO:0003677//DNA binding;GO:0001071//nucleic acid binding transcription factor activity;GO:0003677//DNA binding;GO:0001071//nucleic acid binding transcription factor activity;GO:0003677//DNA binding;GO:0001071//nucleic acid bi…	GO:0006355//regulation of transcription, DNA-templated;GO:0006355//regulation of transcription, DNA-templated;GO:0006355//regulation of transcription, DNA-templated;GO:0006355//regulation of transcription, DNA-templated;GO:0006355//regulation of transcription, DNA-templated;GO:0006355//regulation of transcription, DNA-templated	gi|119583905|gb|EAW63501.1|/0/homeobox containing 1, isoform CRA_d [Homo sapiens]
4893	4454	21.57	26.67333333	0.306371951	Up	0.591037353	NRAS	4	K07828|1|7e-111|375|nle:100592103|GTPase NRas	GO:0016020//membrane;GO:0043231//intracellular membrane-bounded organelle;GO:0012505//endomembrane system	GO:0032561//guanyl ribonucleotide binding;GO:0017111//nucleoside-triphosphatase activity	GO:0007599//hemostasis;GO:0009207;GO:0007169//transmembrane receptor protein tyrosine kinase signaling pathway;GO:0007264//small GTPase mediated signal transduction;GO:0006935//chemotaxis;GO:0002376//immune system process;GO:0007049//cell cycle;GO:0000165//MAPK cascade	gi|795263229|ref|XP_011856199.1|/3.80611e-110/PREDICTED: GTPase NRas isoform X1 [Mandrillus leucophaeus]
347517	1077	0.12	0.376666667	1.650253961	Up	0.312038165	RAB41	2	K07896|1|7e-123|442|hsa:347517|Ras-related protein Rab-41	-	GO:0032561//guanyl ribonucleotide binding	GO:0006810//transport;GO:0035556//intracellular signal transduction	gi|296011025|ref|NP_001027898.2|/6.1045e-122/ras-related protein Rab-41 [Homo sapiens]
84071	3736	0.586666667	0.626666667	0.095157233	Up	0.099431587	ARMC2	1	-	-	-	-	gi|119568755|gb|EAW48370.1|/0/armadillo repeat containing 2, isoform CRA_b [Homo sapiens]
6531	3952	0.01	0.026666667	1.415037499	Up	0.102791311	SLC6A3	4	K05036|1|0.0|1204|hsa:6531|solute carrier family 6 (neurotransmitter transporter, dopamine) member 3	GO:0043005//neuron projection;GO:0044297//cell body;GO:0016021//integral component of membrane;GO:0044424	GO:0005515//protein binding;GO:0043176//amine binding;GO:0005328//neurotransmitter:sodium symporter activity;GO:0008504//monoamine transmembrane transporter activity	GO:0035725//sodium ion transmembrane transport;GO:0051937;GO:0007589//body fluid secretion;GO:0014073;GO:0021983//pituitary gland development;GO:0042069//regulation of catecholamine metabolic process;GO:0042417//dopamine metabolic process;GO:0007610//behavior;GO:0032102;GO:0042133//neurotransmitter metabolic process;GO:0010038//response to metal ion;GO:0035264//multicellular organism growth;GO:00…	gi|4507041|ref|NP_001035.1|/0/sodium-dependent dopamine transporter [Homo sapiens]
7022	2895	4.756666667	10.07333333	1.082518326	Up	0.799604141	TFAP2C	3	K09177|1|0.0|841|ggo:101149863|transcription factor AP-2 gamma	GO:0043231//intracellular membrane-bounded organelle	GO:0003676//nucleic acid binding;GO:0001071//nucleic acid binding transcription factor activity;GO:0005515//protein binding	GO:0048869//cellular developmental process;GO:0006355//regulation of transcription, DNA-templated;GO:0007154//cell communication;GO:0008406//gonad development	gi|635020044|ref|XP_008011596.1|/0/PREDICTED: transcription factor AP-2 gamma isoform X2 [Chlorocebus sabaeus]
1244	5446	0.43	0.476666667	0.148644081	Up	0.109307755	ABCC2	4	K05666|1|0.0|2803|hsa:1244|ATP-binding cassette, subfamily C (CFTR/MRP), member 2	GO:0016021//integral component of membrane;GO:0005911//cell-cell junction	GO:0017111//nucleoside-triphosphatase activity;GO:0008509//anion transmembrane transporter activity;GO:0015405;GO:0032559//adenyl ribonucleotide binding	GO:0006820//anion transport;GO:0009207	gi|4557481|ref|NP_000383.1|/0/canalicular multispecific organic anion transporter 1 [Homo sapiens]
1638	4103	0.023333333	0.023333333	0	-	0.072360942	DCT	4	K01827|1|0.0|1080|hsa:1638|dopachrome tautomerase [EC:5.3.3.12]	GO:0031224//intrinsic component of membrane;GO:0030659//cytoplasmic vesicle membrane;GO:0048770;GO:0031224//intrinsic component of membrane;GO:0030659//cytoplasmic vesicle membrane;GO:0048770;GO:0031224//intrinsic component of membrane;GO:0030659//cytoplasmic vesicle membrane;GO:0048770;GO:0031224//intrinsic component of membrane;GO:0030659//cytoplasmic vesicle membrane;GO:0048770;GO:0031224//int…	GO:0016863//intramolecular oxidoreductase activity, transposing C=C bonds;GO:0046914//transition metal ion binding;GO:0016863//intramolecular oxidoreductase activity, transposing C=C bonds;GO:0046914//transition metal ion binding;GO:0016863//intramolecular oxidoreductase activity, transposing C=C bonds;GO:0046914//transition metal ion binding;GO:0016863//intramolecular oxidoreductase activity, tr…	GO:0009888//tissue development;GO:0006570//tyrosine metabolic process;GO:0009888//tissue development;GO:0006570//tyrosine metabolic process;GO:0009888//tissue development;GO:0006570//tyrosine metabolic process;GO:0009888//tissue development;GO:0006570//tyrosine metabolic process;GO:0009888//tissue development;GO:0006570//tyrosine metabolic process;GO:0009888//tissue development;GO:0006570//tyrosi…	gi|193788640|ref|NP_001123361.1|/0/L-dopachrome tautomerase isoform 2 precursor [Homo sapiens]
25953	1129.73	46.31	53.59333333	0.210729793	Up	0.504861957	PNKD	4	K01069|1|3e-48|196|bmor:101735625|hydroxyacylglutathione hydrolase [EC:3.1.2.6]	GO:0043231//intracellular membrane-bounded organelle;GO:0043231//intracellular membrane-bounded organelle;GO:0043231//intracellular membrane-bounded organelle	GO:0046914//transition metal ion binding;GO:0016790//thiolester hydrolase activity;GO:0046914//transition metal ion binding;GO:0016790//thiolester hydrolase activity;GO:0046914//transition metal ion binding;GO:0016790//thiolester hydrolase activity	-	gi|397495632|ref|XP_003818651.1|/1.44792e-179/PREDICTED: probable hydrolase PNKD isoform X2 [Pan paniscus]
374403	1623.15	0.066666667	0.423333333	2.666756592	Up	0.386987414	TBC1D10C	1	K19944|1|0.0|405|ptr:451367|TBC1 domain family member 10	GO:0044464;GO:0044464;GO:0044464	-	-	gi|694945562|ref|XP_003313222.2|/0/PREDICTED: LOW QUALITY PROTEIN: carabin [Pan troglodytes]
339263	7912	11.39333333	7.22	-0.658119154	Down	0.71317499	C17orf51	4	K08798|1|1e-19|73.2|rno:60328|MAP/microtubule affinity-regulating kinase [EC:2.7.11.1]	-	-	-	gi|164663768|ref|NP_001106905.1|/6.5007e-116/uncharacterized protein C17orf51 [Homo sapiens]
1969	3992	46.98333333	41.54333333	-0.177532093	Down	0.453004466	EPHA2	1	K05103|1|0.0|1849|hsa:1969|Eph receptor A2 [EC:2.7.10.1]	GO:0016021//integral component of membrane;GO:0031252//cell leading edge;GO:0016021//integral component of membrane;GO:0031252//cell leading edge	GO:0032559//adenyl ribonucleotide binding;GO:0004714//transmembrane receptor protein tyrosine kinase activity;GO:0032559//adenyl ribonucleotide binding;GO:0004714//transmembrane receptor protein tyrosine kinase activity	GO:0010594//regulation of endothelial cell migration;GO:0048562//embryonic organ morphogenesis;GO:0012501//programmed cell death;GO:0001944//vasculature development;GO:0022603//regulation of anatomical structure morphogenesis;GO:0048468//cell development;GO:0007169//transmembrane receptor protein tyrosine kinase signaling pathway;GO:0048522;GO:0006935//chemotaxis;GO:0006464//cellular protein modi…	gi|32967311|ref|NP_004422.2|/0/ephrin type-A receptor 2 precursor [Homo sapiens]
112812	864	26.81666667	23.59333333	-0.184750659	Down	0.429384896	FDX1L	3	K02516|1|1e-14|82.4|tsp:Tsp_08085|type II protein arginine methyltransferase [EC:2.1.1.320]	GO:0044429	GO:0043169//cation binding;GO:0051536//iron-sulfur cluster binding	GO:0051234//establishment of localization;GO:0006091//generation of precursor metabolites and energy	gi|685504978|ref|NP_001026904.2|/1.35978e-104/adrenodoxin-like protein, mitochondrial precursor [Homo sapiens]
2203	1546	0.026666667	0.01	-1.415037499	Down	0.102791311	FBP1	1	K03841|1|0.0|645|hsa:2203|fructose-1,6-bisphosphatase I [EC:3.1.3.11]	GO:0044444//cytoplasmic part;GO:0044444//cytoplasmic part	GO:0043169//cation binding;GO:0019203//carbohydrate phosphatase activity;GO:0005515//protein binding;GO:0043169//cation binding;GO:0019203//carbohydrate phosphatase activity;GO:0005515//protein binding	GO:0006000//fructose metabolic process;GO:0006006//glucose metabolic process;GO:0032868//response to insulin;GO:0006000//fructose metabolic process;GO:0006006//glucose metabolic process;GO:0032868//response to insulin	gi|16579888|ref|NP_000498.2|/0/fructose-1,6-bisphosphatase 1 [Homo sapiens]
4358	1051	35.45333333	42.73666667	0.26955311	Up	0.575984572	MPV17	4	K13348|1|1e-100|368|nle:100606463|protein Mpv17	GO:0019866//organelle inner membrane;GO:0031231//intrinsic component of peroxisomal membrane	-	GO:0065008//regulation of biological quality;GO:0048856//anatomical structure development;GO:0000302//response to reactive oxygen species;GO:0007005//mitochondrion organization;GO:0030198//extracellular matrix organization	gi|4505241|ref|NP_002428.1|/1.07337e-99/protein Mpv17 [Homo sapiens]
114836	2669.95	0.31	0.253333333	-0.291231298	Down	0.123568819	SLAMF6	1	K16852|1|1e-177|626|hsa:114836|SLAM family member 6	GO:0031224//intrinsic component of membrane;GO:0031224//intrinsic component of membrane;GO:0031224//intrinsic component of membrane;GO:0031224//intrinsic component of membrane	GO:0004871//signal transducer activity;GO:0004871//signal transducer activity;GO:0004871//signal transducer activity;GO:0004871//signal transducer activity	-	gi|16418407|ref|NP_443163.1|/3.00736e-176/SLAM family member 6 isoform 2 precursor [Homo sapiens]
91373	3401	10.22	14.12	0.466344892	Up	0.6522635	UAP1L1	2	K00972|1|0.0|875|hsa:91373|UDP-N-acetylglucosamine/UDP-N-acetylgalactosamine diphosphorylase [EC:2.7.7.23 2.7.7.83]	-	GO:0016772//transferase activity, transferring phosphorus-containing groups	-	gi|187936958|ref|NP_997192.2|/0/UDP-N-acetylhexosamine pyrophosphorylase-like protein 1 [Homo sapiens]
79805	4409.12	2.186666667	3.3	0.59373271	Up	0.48592164	VASH2	2	-	GO:0044424;GO:0044424;GO:0044424;GO:0044424	-	GO:0045765//regulation of angiogenesis;GO:0001935//endothelial cell proliferation;GO:0045765//regulation of angiogenesis;GO:0001935//endothelial cell proliferation;GO:0045765//regulation of angiogenesis;GO:0001935//endothelial cell proliferation;GO:0045765//regulation of angiogenesis;GO:0001935//endothelial cell proliferation	gi|119613777|gb|EAW93371.1|/0/hypothetical protein FLJ12505, isoform CRA_a [Homo sapiens]
84275	1476	10.06333333	9.46	-0.089196167	Down	0.217955745	SLC25A33	2	K15116|1|7e-178|625|nle:100607867|solute carrier family 25, member 33/36	GO:0019866//organelle inner membrane;GO:0031224//intrinsic component of membrane;GO:0043231//intracellular membrane-bounded organelle	-	GO:0051234//establishment of localization	gi|14150082|ref|NP_115691.1|/6.19669e-177/solute carrier family 25 member 33 [Homo sapiens]
4836	4916	39.52333333	40.53333333	0.036404196	Up	0.168889566	NMT1	4	K00671|1|0.0|994|pps:100981120|glycylpeptide N-tetradecanoyltransferase [EC:2.3.1.97]	GO:0005856//cytoskeleton;GO:0044459;GO:0044444//cytoplasmic part	GO:0016410//N-acyltransferase activity	GO:0006498;GO:0043009//chordate embryonic development;GO:0018065//protein-cofactor linkage	gi|635091770|ref|XP_008010555.1|/0/PREDICTED: glycylpeptide N-tetradecanoyltransferase 1 [Chlorocebus sabaeus]
23788	2625.85	50.45666667	39.64	-0.348087938	Down	0.661774259	MTCH2	1	K17885|1|3e-175|618|ggo:101134752|mitochondrial carrier	GO:0019866//organelle inner membrane;GO:0031224//intrinsic component of membrane;GO:0043231//intracellular membrane-bounded organelle;GO:0019866//organelle inner membrane;GO:0031224//intrinsic component of membrane;GO:0043231//intracellular membrane-bounded organelle;GO:0019866//organelle inner membrane;GO:0031224//intrinsic component of membrane;GO:0043231//intracellular membrane-bounded organel…	-	GO:0051234//establishment of localization;GO:0051234//establishment of localization;GO:0051234//establishment of localization;GO:0051234//establishment of localization	gi|954170033|ref|NP_001304160.1|/4.26634e-180/mitochondrial carrier homolog 2 isoform 1x [Homo sapiens]
10233	1650	2.573333333	4.913333333	0.933063772	Up	0.661703207	LRRC23	2	K14696|1|8e-26|121|smm:Smp_162450|solute carrier family 30 (zinc transporter), member 9;K17550|2|3e-20|102|cbr:CBG03304|protein phosphatase 1 regulatory subunit 7	-	-	-	gi|42542396|ref|NP_964013.1|/7.96152e-156/leucine-rich repeat-containing protein 23 isoform a [Homo sapiens]
56971	2265	1.086666667	1.42	0.385981466	Up	0.26091149	CEACAM19	3	K16825|1|2e-165|585|hsa:56971|carcinoembryonic antigen-related cell adhesion molecule 19	GO:0031224//intrinsic component of membrane;GO:0031224//intrinsic component of membrane	-	-	gi|45267817|ref|NP_064604.2|/1.60728e-164/carcinoembryonic antigen-related cell adhesion molecule 19 isoform 2 precursor [Homo sapiens]
167465	6278	0.21	0.203333333	-0.046542586	Down	0.0795473	ZNF366	2	K09228|1|2e-75|288|mze:106675525|KRAB domain-containing zinc finger protein	GO:0043231//intracellular membrane-bounded organelle	GO:0046914//transition metal ion binding;GO:0003676//nucleic acid binding	-	gi|22749279|ref|NP_689838.1|/0/zinc finger protein 366 [Homo sapiens]
100996485	2490	4.036666667	2.843333333	-0.505581218	Down	0.482155907	C5orf66	1	K11251|1|8e-27|125|myd:102752500|histone H2A	GO:0000228//nuclear chromosome;GO:0000785//chromatin	GO:0003676//nucleic acid binding	GO:0040029//regulation of gene expression, epigenetic;GO:0034728//nucleosome organization	gi|474451706|ref|NP_001264277.1|/6.13922e-80/putative uncharacterized protein C5orf66 [Homo sapiens]
140465	1016.91	88.68333333	128.5	0.535033457	Up	0.792965895	MYL6B	4	K12751|1|5e-91|336|hsa:140465|myosin light chain 6	GO:0016460//myosin II complex;GO:0044444//cytoplasmic part;GO:0016460//myosin II complex;GO:0044444//cytoplasmic part	GO:0046872//metal ion binding;GO:0017111//nucleoside-triphosphatase activity;GO:0005198//structural molecule activity;GO:0046872//metal ion binding;GO:0017111//nucleoside-triphosphatase activity;GO:0005198//structural molecule activity	GO:0014706//striated muscle tissue development;GO:0006936//muscle contraction;GO:0014706//striated muscle tissue development;GO:0006936//muscle contraction	gi|982281861|ref|XP_015286507.1|/2.16108e-119/PREDICTED: myosin light chain 6B isoform X4 [Macaca fascicularis]
90806	4722.89	6.05	5.156666667	-0.230496351	Down	0.347990256	ANGEL2	1	K18729|1|0.0|526|pps:100995614|protein angel	-	-	-	gi|119613771|gb|EAW93365.1|/0/angel homolog 2 (Drosophila), isoform CRA_a [Homo sapiens]
84467	9102	0.01	0.01	0	-	0.072360942	FBN3	4	K06825|1|0.0|3947|lcm:102349374|fibrillin 1	GO:0031012//extracellular matrix;GO:0031012//extracellular matrix	GO:0005198//structural molecule activity;GO:0046872//metal ion binding;GO:0005198//structural molecule activity;GO:0046872//metal ion binding	-	gi|56237021|ref|NP_115823.3|/0/fibrillin-3 precursor [Homo sapiens]
374395	1060	10.73	13.91666667	0.375163621	Up	0.591555014	TMEM179B	2	K03131|1|4e-69|264|bacu:102998317|transcription initiation factor TFIID subunit 6	GO:0016020//membrane	-	-	gi|40786402|ref|NP_955369.1|/4.32288e-80/transmembrane protein 179B precursor [Homo sapiens]
282996	7269	0.706666667	0.983333333	0.47665069	Up	0.25272026	RBM20	2	K13213|1|3e-24|118|cmk:103177266|matrin 3	GO:0043231//intracellular membrane-bounded organelle	GO:0046914//transition metal ion binding;GO:0003676//nucleic acid binding	-	gi|612149808|ref|NP_001127835.2|/0/RNA-binding protein 20 [Homo sapiens]
57026	2072	14.62333333	17.26666667	0.239717392	Up	0.478867235	PDXP	4	K07758|1|1e-136|489|ptr:100615101|pyridoxal phosphatase [EC:3.1.3.74]	-	GO:0016791//phosphatase activity;GO:0005515//protein binding;GO:0043169//cation binding	GO:0033198//response to ATP	gi|134104092|pdb|2CFS|A/1.07805e-135/Chain A, Crystal Structure Of Human Pyridoxal 5'-Phosphate Phosphatase
57658	3046	23.49333333	33.16666667	0.497482601	Up	0.739007308	CALCOCO1	1	K10388|1|7e-14|82.4|ecb:100147640|plectin;K16072|2|2e-13|81.3|pale:102885132|ELKS/RAB6-interacting/CAST family member 1;K10402|4|2e-13|80.9|xma:102218030|kinesin family member 20	GO:0043231//intracellular membrane-bounded organelle;GO:0043231//intracellular membrane-bounded organelle;GO:0000785//chromatin;GO:0043231//intracellular membrane-bounded organelle;GO:0000785//chromatin	GO:0000975//regulatory region DNA binding;GO:0019904//protein domain specific binding;GO:0003713//transcription coactivator activity;GO:0000975//regulatory region DNA binding;GO:0019904//protein domain specific binding;GO:0003713//transcription coactivator activity;GO:0000975//regulatory region DNA binding;GO:0019904//protein domain specific binding;GO:0003713//transcription coactivator activity	GO:0030522//intracellular receptor signaling pathway;GO:0030522//intracellular receptor signaling pathway;GO:0006357//regulation of transcription from RNA polymerase II promoter;GO:0007166//cell surface receptor signaling pathway;GO:0030522//intracellular receptor signaling pathway;GO:0006357//regulation of transcription from RNA polymerase II promoter;GO:0007166//cell surface receptor signaling …	gi|14149742|ref|NP_065949.1|/0/calcium-binding and coiled-coil domain-containing protein 1 isoform 1 [Homo sapiens]
9968	6985	7.51	7.96	0.083955523	Up	0.193828664	MED12	2	K15162|1|0.0|3560|ggo:101133446|mediator of RNA polymerase II transcription subunit 12	GO:0043234//protein complex;GO:0031981//nuclear lumen	GO:0004871//signal transducer activity;GO:0008134//transcription factor binding;GO:0003713//transcription coactivator activity	GO:0016055//Wnt signaling pathway;GO:0006357//regulation of transcription from RNA polymerase II promoter;GO:0030518//intracellular steroid hormone receptor signaling pathway;GO:0006352//DNA-templated transcription, initiation	gi|4530439|gb|AAD22033.1|/0/thyroid hormone receptor-associated protein complex component TRAP230 [Homo sapiens]
56666	3069	8.55	8.49	-0.010159866	Down	0.089596021	PANX2	1	K03443|1|0.0|1010|hsa:56666|pannexin	GO:0005911//cell-cell junction;GO:0031224//intrinsic component of membrane;GO:0005911//cell-cell junction;GO:0031224//intrinsic component of membrane;GO:0005911//cell-cell junction;GO:0031224//intrinsic component of membrane	GO:0015075//ion transmembrane transporter activity;GO:0046983//protein dimerization activity;GO:0022829//wide pore channel activity;GO:0015075//ion transmembrane transporter activity;GO:0046983//protein dimerization activity;GO:0022829//wide pore channel activity;GO:0015075//ion transmembrane transporter activity;GO:0046983//protein dimerization activity;GO:0022829//wide pore channel activity	GO:0006810//transport;GO:0007267//cell-cell signaling;GO:0051259//protein oligomerization;GO:0006810//transport;GO:0007267//cell-cell signaling;GO:0051259//protein oligomerization;GO:0006810//transport;GO:0007267//cell-cell signaling;GO:0051259//protein oligomerization	gi|237757297|ref|NP_001153772.1|/0/pannexin-2 isoform 2 [Homo sapiens]
1259	2872	0.483333333	0.863333333	0.836899198	Up	0.324127081	CNGA1	1	K04948|1|0.0|1211|rro:104668156|cyclic nucleotide gated channel alpha 1	GO:0031513//nonmotile primary cilium;GO:0034703//cation channel complex;GO:0044424;GO:0031513//nonmotile primary cilium;GO:0034703//cation channel complex;GO:0044424	GO:0015075//ion transmembrane transporter activity;GO:0019002//GMP binding;GO:0015075//ion transmembrane transporter activity;GO:0019002//GMP binding	GO:0050953//sensory perception of light stimulus;GO:0006810//transport;GO:0048232//male gamete generation;GO:0050953//sensory perception of light stimulus;GO:0006810//transport;GO:0048232//male gamete generation	gi|217035093|ref|NP_001136036.1|/0/cGMP-gated cation channel alpha-1 isoform 1 [Homo sapiens]
9961	2880.44	33.88333333	31.13	-0.122270233	Down	0.335292326	MVP	4	K17266|1|0.0|1662|pps:100975053|major vault protein	GO:0005635//nuclear envelope;GO:0032991//macromolecular complex;GO:0005635//nuclear envelope;GO:0032991//macromolecular complex;GO:0005635//nuclear envelope;GO:0032991//macromolecular complex;GO:0005635//nuclear envelope;GO:0032991//macromolecular complex	GO:0005488//binding;GO:0005488//binding;GO:0005488//binding;GO:0005488//binding	GO:0050658//RNA transport;GO:0042221//response to chemical;GO:0050658//RNA transport;GO:0042221//response to chemical;GO:0050658//RNA transport;GO:0042221//response to chemical;GO:0050658//RNA transport;GO:0042221//response to chemical	gi|645912966|ref|NP_001280134.1|/0/major vault protein isoform 3 [Homo sapiens]
8694	3721	9.323333333	10.06666667	0.110668296	Up	0.250537962	DGAT1	5	K11155|1|0.0|778|pps:100994391|diacylglycerol O-acyltransferase 1 [EC:2.3.1.20 2.3.1.75 2.3.1.76]	GO:0031224//intrinsic component of membrane;GO:0043231//intracellular membrane-bounded organelle;GO:0031090//organelle membrane	GO:0008289//lipid binding;GO:0016411//acylglycerol O-acyltransferase activity	GO:0006641//triglyceride metabolic process;GO:0030072//peptide hormone secretion;GO:0034377//plasma lipoprotein particle assembly	gi|145864459|ref|NP_036211.2|/0/diacylglycerol O-acyltransferase 1 [Homo sapiens]
26002	3063	5.726666667	9.093333333	0.667113608	Up	0.687312221	MOXD1	3	K15266|1|6e-96|355|bfo:BRAFLDRAFT_125270|dimethyladenosine transferase 1, mitochondrial [EC:2.1.1.-];K00503|3|3e-75|286|xtr:100492247|dopamine beta-monooxygenase [EC:1.14.17.1]	GO:0031090//organelle membrane;GO:0043231//intracellular membrane-bounded organelle;GO:0031224//intrinsic component of membrane	GO:0046914//transition metal ion binding;GO:0016715//oxidoreductase activity, acting on paired donors, with incorporation or reduction of molecular oxygen, reduced ascorbate as one donor, and incorporation of one atom of oxygen	GO:0006576//cellular biogenic amine metabolic process	gi|635076408|ref|XP_008005210.1|/0/PREDICTED: DBH-like monooxygenase protein 1 isoform X1 [Chlorocebus sabaeus]
57379	2815	1.323333333	1.853333333	0.485945876	Up	0.34136216	AICDA	3	K10989|1|2e-116|422|ggo:101135489|activation-induced cytidine deaminase [EC:3.5.4.38]	GO:0043231//intracellular membrane-bounded organelle;GO:0043234//protein complex;GO:0043231//intracellular membrane-bounded organelle;GO:0043234//protein complex	GO:0016814//hydrolase activity, acting on carbon-nitrogen (but not peptide) bonds, in cyclic amidines;GO:0046914//transition metal ion binding;GO:0016814//hydrolase activity, acting on carbon-nitrogen (but not peptide) bonds, in cyclic amidines;GO:0046914//transition metal ion binding	GO:0030098//lymphocyte differentiation;GO:0006396//RNA processing;GO:0006216//cytidine catabolic process;GO:0002204//somatic recombination of immunoglobulin genes involved in immune response;GO:0030098//lymphocyte differentiation;GO:0006396//RNA processing;GO:0006216//cytidine catabolic process;GO:0002204//somatic recombination of immunoglobulin genes involved in immune response	gi|10190700|ref|NP_065712.1|/1.78561e-115/single-stranded DNA cytosine deaminase [Homo sapiens]
5464	1316	65.83666667	45.29333333	-0.539592576	Down	0.782369062	PPA1	3	K01507|1|2e-175|617|hsa:5464|inorganic pyrophosphatase [EC:3.6.1.1]	GO:0044444//cytoplasmic part	GO:0046872//metal ion binding;GO:0016462//pyrophosphatase activity	GO:0006412//translation;GO:0006796//phosphate-containing compound metabolic process	gi|67970880|dbj|BAE01782.1|/0/unnamed protein product [Macaca fascicularis]
11280	6331	0.76	0.75	-0.019108823	Down	0.078105968	SCN11A	1	K04843|1|0.0|3378|hsa:11280|voltage-gated sodium channel type XI alpha	GO:0005887//integral component of plasma membrane;GO:0030424//axon;GO:0005887//integral component of plasma membrane;GO:0030424//axon	GO:0005272//sodium channel activity;GO:0005272//sodium channel activity	GO:0042221//response to chemical;GO:0030001//metal ion transport;GO:0042221//response to chemical;GO:0030001//metal ion transport	gi|115583667|ref|NP_054858.2|/0/sodium channel protein type 11 subunit alpha [Homo sapiens]
9985	2351.5	1.203333333	1.773333333	0.559427409	Up	0.362312221	REC8	1	K13054|1|0.0|712|hsa:9985|meiotic recombination protein REC8, animal type	GO:0044427;GO:0031981//nuclear lumen;GO:0000793//condensed chromosome;GO:0044427;GO:0031981//nuclear lumen;GO:0000793//condensed chromosome	-	GO:0006310//DNA recombination;GO:0007059//chromosome segregation;GO:0007127//meiosis I;GO:0048232//male gamete generation;GO:0007067//mitotic nuclear division;GO:0006310//DNA recombination;GO:0007059//chromosome segregation;GO:0007127//meiosis I;GO:0048232//male gamete generation;GO:0007067//mitotic nuclear division	gi|767982140|ref|XP_011535723.1|/0/PREDICTED: meiotic recombination protein REC8 homolog isoform X1 [Homo sapiens]
171392	2209	10.52	9.893333333	-0.088606113	Down	0.221031263	ZNF675	2	K09228|1|0.0|1222|hsa:171392|KRAB domain-containing zinc finger protein	GO:0043231//intracellular membrane-bounded organelle	GO:0046872//metal ion binding	GO:0007166//cell surface receptor signaling pathway;GO:0044260;GO:0080090//regulation of primary metabolic process;GO:0002762//negative regulation of myeloid leukocyte differentiation;GO:0043409//negative regulation of MAPK cascade;GO:0031323//regulation of cellular metabolic process;GO:0001503//ossification;GO:0060255;GO:0001894//tissue homeostasis	gi|110578653|ref|NP_612203.2|/0/zinc finger protein 675 [Homo sapiens]
83547	1807	6.833333333	4.726666667	-0.531766377	Down	0.584470158	RILP	2	K13883|1|0.0|665|hsa:83547|Rab-interacting lysosomal protein	GO:0005770//late endosome;GO:0030666//endocytic vesicle membrane;GO:0005764//lysosome	-	GO:0007041//lysosomal transport	gi|93204881|ref|NP_113618.2|/0/rab-interacting lysosomal protein [Homo sapiens]
3475	3306.49	7.84	7.293333333	-0.104275322	Down	0.220980512	IFRD1	3	K13855|1|0.0|644|tup:102497672|solute carrier family 4 (anion exchanger), member 2	GO:0043231//intracellular membrane-bounded organelle;GO:0043231//intracellular membrane-bounded organelle;GO:0043231//intracellular membrane-bounded organelle;GO:0043231//intracellular membrane-bounded organelle;GO:0043231//intracellular membrane-bounded organelle	-	GO:0032501//multicellular organismal process;GO:0001709//cell fate determination;GO:0007525//somatic muscle development;GO:0032501//multicellular organismal process;GO:0001709//cell fate determination;GO:0007525//somatic muscle development;GO:0032501//multicellular organismal process;GO:0001709//cell fate determination;GO:0007525//somatic muscle development;GO:0032501//multicellular organismal pr…	gi|635115696|ref|XP_007980818.1|/0/PREDICTED: interferon-related developmental regulator 1 isoform X2 [Chlorocebus sabaeus]
29998	5741	5.556666667	4.21	-0.400399465	Down	0.474644742	GLTSCR1	3	K14971|1|2e-08|65.5|phu:Phum_PHUM494000|nuclear receptor coactivator 6;K18740|2|8e-07|60.1|hro:HELRODRAFT_178574|exonuclease 3'-5' domain-containing protein 1	-	GO:0005488//binding	-	gi|163914392|ref|NP_056526.3|/0/glioma tumor suppressor candidate region gene 1 protein [Homo sapiens]
55109	4514	6.516666667	7.4	0.183391069	Up	0.318128299	AGGF1	4	-	GO:0044444//cytoplasmic part	-	GO:0030154//cell differentiation;GO:0045765//regulation of angiogenesis;GO:0010467//gene expression;GO:0001935//endothelial cell proliferation	gi|39725952|ref|NP_060516.2|/0/angiogenic factor with G patch and FHA domains 1 [Homo sapiens]
143241	787	2.53	3.71	0.552281802	Up	0.487961835	DYDC1	3	K03681|1|3e-09|63.9|asn:102378729|exosome complex component RRP40	-	-	-	gi|20270377|ref|NP_620167.1|/2.7242e-73/DPY30 domain-containing protein 1 [Homo sapiens]
8193	2351.65	10.65	6.973333333	-0.61093308	Down	0.687616728	DPF1	3	K13196|1|0.0|691|mcc:719503|zinc finger protein ubi-d4	GO:0070603//SWI/SNF superfamily-type complex	GO:0046914//transition metal ion binding	GO:0048731//system development;GO:0012502//induction of programmed cell death	gi|852778401|ref|XP_012881763.1|/0/PREDICTED: zinc finger protein neuro-d4 isoform X3 [Dipodomys ordii]
6327	4922	0.683333333	0.573333333	-0.253215345	Down	0.149593991	SCN2B	4	K04846|1|7e-97|358|nle:100579973|voltage-gated sodium channel type II beta	GO:0005887//integral component of plasma membrane	GO:0005272//sodium channel activity	GO:0048731//system development;GO:0007267//cell-cell signaling;GO:0017085//response to insecticide;GO:0034220//ion transmembrane transport;GO:0030001//metal ion transport	gi|472391630|ref|XP_004415103.1|/2.82909e-106/PREDICTED: sodium channel subunit beta-2 [Odobenus rosmarus divergens]
55814	11097	3.746666667	5.266666667	0.491282523	Up	0.521071864	BDP1	2	K15198|1|0.0|4771|hsa:55814|transcription factor TFIIIB component B''	GO:0031981//nuclear lumen	GO:0003676//nucleic acid binding	GO:0006351//transcription, DNA-templated	gi|109637791|ref|NP_060899.2|/0/transcription factor TFIIIB component B'' homolog [Homo sapiens]
65059	8786	4.843333333	4.916666667	0.021680252	Up	0.096599675	RAPH1	2	K17704|1|3e-111|407|lcm:102351971|amyloid beta A4 precursor protein-binding family B member 1-interacting protein	GO:0042995//cell projection;GO:0016020//membrane;GO:0031252//cell leading edge;GO:0043231//intracellular membrane-bounded organelle;GO:0043232;GO:0042995//cell projection;GO:0016020//membrane;GO:0043231//intracellular membrane-bounded organelle	-	GO:0031589//cell-substrate adhesion;GO:0023052//signaling;GO:0009987//cellular process	gi|767919288|ref|XP_011509951.1|/0/PREDICTED: ras-associated and pleckstrin homology domains-containing protein 1 isoform X4 [Homo sapiens]
117854	3129.4	0.96	1.893333333	0.979822118	Up	0.490732846	TRIM6	4	K11999|1|0.0|1010|pps:103782663|tripartite motif-containing protein 6/22/34	GO:0044424;GO:0044424;GO:0044424;GO:0044424	GO:0046914//transition metal ion binding;GO:0046914//transition metal ion binding;GO:0046914//transition metal ion binding;GO:0046914//transition metal ion binding	GO:0051259//protein oligomerization;GO:0051259//protein oligomerization;GO:0051259//protein oligomerization;GO:0051259//protein oligomerization	gi|18079262|ref|NP_477514.1|/1.5531e-175/tripartite motif-containing protein 6 isoform 2 [Homo sapiens]
728689	3106	0.766666667	1.11	0.533888316	Up	0.28274462	EIF3CL	1	K03252|1|0.0|1511|hsa:728689|translation initiation factor 3 subunit C	GO:0043234//protein complex;GO:0044444//cytoplasmic part;GO:0043234//protein complex;GO:0044444//cytoplasmic part	GO:0008135//translation factor activity, RNA binding;GO:0008135//translation factor activity, RNA binding	GO:0006412//translation;GO:0006412//translation	gi|153791492|ref|NP_001093131.1|/0/eukaryotic translation initiation factor 3 subunit C-like protein [Homo sapiens]
1203	2816	5.393333333	5.956666667	0.143328027	Up	0.249238733	CLN5	2	K12390|1|0.0|781|hsa:1203|ceroid-lipofuscinosis neuronal protein 5	GO:0031224//intrinsic component of membrane;GO:0005764//lysosome;GO:0044437	-	GO:0007417//central nervous system development;GO:0050953//sensory perception of light stimulus;GO:0009057//macromolecule catabolic process;GO:0048469//cell maturation;GO:0035751//regulation of lysosomal lumen pH	gi|5729772|ref|NP_006484.1|/0/ceroid-lipofuscinosis neuronal protein 5 [Homo sapiens]
91664	5591	2.65	3.033333333	0.194911685	Up	0.233952497	ZNF845	1	K09228|1|0.0|2100|hsa:91664|KRAB domain-containing zinc finger protein	-	GO:0005488//binding;GO:0005488//binding;GO:0005488//binding;GO:0005488//binding	-	gi|578835121|ref|XP_006723533.1|/0/PREDICTED: zinc finger protein 845 isoform X2 [Homo sapiens]
343637	2539	0.146666667	0.13	-0.1740294	Down	0.090113683	RSPO4	3	K05467|1|5e-112|408|nle:100593249|angiopoietin 4;K19471|2|6e-42|175|cmk:103187309|R-spondin-1	-	GO:0005539//glycosaminoglycan binding;GO:0005539//glycosaminoglycan binding	GO:0007166//cell surface receptor signaling pathway;GO:0007166//cell surface receptor signaling pathway	gi|83722284|ref|NP_001025042.2|/2.64966e-116/R-spondin-4 isoform 1 precursor [Homo sapiens]
4261	2902	0.34	0.336666667	-0.014213859	Down	0.072360942	CIITA	1	K08060|1|0.0|2034|hsa:4261|class II, major histocompatibility complex, transactivator	GO:0043231//intracellular membrane-bounded organelle;GO:0043231//intracellular membrane-bounded organelle	GO:0003712//transcription cofactor activity;GO:0043565//sequence-specific DNA binding;GO:0032559//adenyl ribonucleotide binding;GO:0008134//transcription factor binding;GO:0003712//transcription cofactor activity;GO:0043565//sequence-specific DNA binding;GO:0032559//adenyl ribonucleotide binding;GO:0008134//transcription factor binding	GO:0000122//negative regulation of transcription from RNA polymerase II promoter;GO:0010557//positive regulation of macromolecule biosynthetic process;GO:0019221//cytokine-mediated signaling pathway;GO:0002376//immune system process;GO:0000122//negative regulation of transcription from RNA polymerase II promoter;GO:0010557//positive regulation of macromolecule biosynthetic process;GO:0019221//cyt…	gi|1143160|gb|AAA92364.1|/0/class II MHC mutant RJ2.2.5 [Homo sapiens]
51109	2587	60.18666667	61.84333333	0.039174164	Up	0.174705644	RDH11	1	K11152|1|7e-162|573|pps:100975938|retinol dehydrogenase 11 [EC:1.1.1.300]	GO:0031090//organelle membrane;GO:0043231//intracellular membrane-bounded organelle;GO:0031224//intrinsic component of membrane	GO:0008106//alcohol dehydrogenase (NADP+) activity	GO:0001523//retinoid metabolic process	gi|694956637|ref|XP_003314453.2|/5.68108e-161/PREDICTED: retinol dehydrogenase 11 [Pan troglodytes]
55720	4890	54.74	52.63666667	-0.056527305	Down	0.21819935	TSR1	4	K14799|1|0.0|1430|hsa:55720|pre-rRNA-processing protein TSR1	GO:0031981//nuclear lumen	GO:0005488//binding	GO:0042254//ribosome biogenesis	gi|39780588|ref|NP_060598.3|/0/pre-rRNA-processing protein TSR1 homolog [Homo sapiens]
10919	4028.51	43.15666667	34.47	-0.32424214	Down	0.629831506	EHMT2	1	K11420|1|0.0|1857|pon:100460372|euchromatic histone-lysine N-methyltransferase [EC:2.1.1.43]	GO:0043231//intracellular membrane-bounded organelle;GO:0043232;GO:0043231//intracellular membrane-bounded organelle;GO:0043232;GO:0043231//intracellular membrane-bounded organelle;GO:0043232	GO:0046914//transition metal ion binding;GO:0018024//histone-lysine N-methyltransferase activity;GO:0005515//protein binding;GO:0046914//transition metal ion binding;GO:0018024//histone-lysine N-methyltransferase activity;GO:0005515//protein binding;GO:0046914//transition metal ion binding;GO:0018024//histone-lysine N-methyltransferase activity;GO:0005515//protein binding	GO:0034968//histone lysine methylation;GO:0006305;GO:0018022//peptidyl-lysine methylation;GO:0034968//histone lysine methylation;GO:0006305;GO:0018022//peptidyl-lysine methylation;GO:0034968//histone lysine methylation;GO:0006305;GO:0018022//peptidyl-lysine methylation	gi|530381411|ref|XP_005248881.1|/0/PREDICTED: histone-lysine N-methyltransferase EHMT2 isoform X2 [Homo sapiens]
10390	2346.83	11.27666667	17.30666667	0.617987206	Up	0.744254974	CEPT1	1	K13644|1|0.0|865|ngi:103747803|choline/ethanolamine phosphotransferase [EC:2.7.8.1 2.7.8.2]	GO:0005635//nuclear envelope;GO:0031090//organelle membrane;GO:0031224//intrinsic component of membrane;GO:0005635//nuclear envelope;GO:0031090//organelle membrane;GO:0031224//intrinsic component of membrane;GO:0005635//nuclear envelope;GO:0031090//organelle membrane;GO:0031224//intrinsic component of membrane;GO:0005635//nuclear envelope;GO:0031090//organelle membrane;GO:0031224//intrinsic compo…	GO:0043169//cation binding;GO:0017169//CDP-alcohol phosphatidyltransferase activity;GO:0043169//cation binding;GO:0017169//CDP-alcohol phosphatidyltransferase activity;GO:0043169//cation binding;GO:0017169//CDP-alcohol phosphatidyltransferase activity;GO:0043169//cation binding;GO:0017169//CDP-alcohol phosphatidyltransferase activity;GO:0043169//cation binding;GO:0017169//CDP-alcohol phosphatidyl…	GO:0006644//phospholipid metabolic process;GO:0006644//phospholipid metabolic process;GO:0006644//phospholipid metabolic process;GO:0006644//phospholipid metabolic process;GO:0006644//phospholipid metabolic process	gi|829981127|ref|XP_012607077.1|/0/PREDICTED: choline/ethanolaminephosphotransferase 1 isoform X1 [Microcebus murinus]
200403	4765	0.01	0.036666667	1.874469118	Up	0.123244011	VWA3B	1	-	-	-	-	gi|21739659|emb|CAD38871.1|/0/hypothetical protein [Homo sapiens]
84649	2446.02	3.786666667	8.56	1.176682368	Up	0.79273244	DGAT2	4	K11160|1|0.0|801|ggo:101124779|diacylglycerol O-acyltransferase 2 [EC:2.3.1.20 2.3.1.75]	GO:0031090//organelle membrane;GO:0043231//intracellular membrane-bounded organelle;GO:0031224//intrinsic component of membrane;GO:0031090//organelle membrane;GO:0043231//intracellular membrane-bounded organelle;GO:0031224//intrinsic component of membrane	GO:0016411//acylglycerol O-acyltransferase activity;GO:0016411//acylglycerol O-acyltransferase activity	GO:0019400;GO:0006641//triglyceride metabolic process;GO:0019400;GO:0006641//triglyceride metabolic process	gi|21739871|emb|CAD38961.1|/0/hypothetical protein [Homo sapiens]
2359	2643	0.04	0.03	-0.415037499	Down	0.083810394	FPR3	4	K04173|1|0.0|712|hsa:2359|formyl peptide receptor-like	GO:0031224//intrinsic component of membrane	GO:0008528//G-protein coupled peptide receptor activity	GO:0007166//cell surface receptor signaling pathway;GO:0042221//response to chemical	gi|38455413|ref|NP_002021.3|/0/N-formyl peptide receptor 3 [Homo sapiens]
646960	2158	0.036666667	0.036666667	0	-	0.072360942	PRSS56	1	K09640|1|1e-52|210|acs:100565216|transmembrane protease serine 9 [EC:3.4.21.-];K01362|5|5e-51|205|cmy:102936073|ovochymase [EC:3.4.21.-]	-	-	-	gi|304376266|ref|NP_001182058.1|/0/serine protease 56 precursor [Homo sapiens]
29842	9306	0.01	0.013333333	0.415037499	Up	0.072360942	TFCP2L1	2	K09275|1|0.0|960|hsa:29842|transcription factor CP2 and related proteins	GO:0031981//nuclear lumen	GO:0003712//transcription cofactor activity;GO:0003676//nucleic acid binding;GO:0001071//nucleic acid binding transcription factor activity	GO:0040008//regulation of growth;GO:0006357//regulation of transcription from RNA polymerase II promoter;GO:0010259//multicellular organism aging;GO:0032989;GO:0022414//reproductive process;GO:0008202//steroid metabolic process;GO:0035272//exocrine system development;GO:0002064//epithelial cell development	gi|635057352|ref|XP_007962878.1|/0/PREDICTED: transcription factor CP2-like protein 1 isoform X2 [Chlorocebus sabaeus]
100141515	1090	0.036666667	0.01	-1.874469118	Down	0.123244011	C17orf99	1	-	-	-	-	gi|251823704|ref|NP_001156547.1|/3.62821e-154/uncharacterized protein C17orf99 precursor [Homo sapiens]
9683	7121	1.906666667	1.966666667	0.044699807	Up	0.100172554	N4BP1	3	K18668|1|2e-44|185|crg:105327943|ribonuclease ZC3H12 [EC:3.1.-.-]	GO:0016604//nuclear body	-	GO:0016567//protein ubiquitination;GO:0031330	gi|48928019|ref|NP_694574.3|/0/NEDD4-binding protein 1 [Homo sapiens]
153527	1644	60.25	54.41666667	-0.146912655	Down	0.408739342	ZMAT2	2	K12848|1|2e-100|369|hgl:101715051|U4/U6.U5 tri-snRNP component SNU23	GO:0043231//intracellular membrane-bounded organelle	GO:0046914//transition metal ion binding;GO:0003676//nucleic acid binding	-	gi|955485929|ref|XP_004420129.2|/1.37978e-103/PREDICTED: zinc finger matrin-type protein 2 [Ceratotherium simum simum]
266629	2191.22	0.123333333	0.166666667	0.434402824	Up	0.112911084	SEC14L3	1	K17981|1|8e-135|483|fch:102055515|mitochondrial fission process protein 1;K16302|2|3e-112|408|tru:101066937|metal transporter CNNM;K01019|4|1e-28|131|umr:103681122|galactosylceramide sulfotransferase [EC:2.8.2.11];K12850|5|3e-13|79.7|tsp:Tsp_07066|pre-mRNA-splicing factor 38B	GO:0031224//intrinsic component of membrane;GO:0031224//intrinsic component of membrane;GO:0031224//intrinsic component of membrane;GO:0031224//intrinsic component of membrane	GO:0005488//binding;GO:0005488//binding;GO:0005488//binding;GO:0005488//binding	-	gi|27923592|ref|NP_777635.1|/0/SEC14-like protein 3 isoform 1 [Homo sapiens]
8611	1685.49	6.426666667	7.366666667	0.196941318	Up	0.337840032	PLPP1	1	K01080|1|2e-178|628|ggo:101146159|phosphatidate phosphatase [EC:3.1.3.4]	GO:0016021//integral component of membrane;GO:0016021//integral component of membrane;GO:0016021//integral component of membrane	GO:0016791//phosphatase activity;GO:0016791//phosphatase activity;GO:0016791//phosphatase activity	GO:0007276//gamete generation;GO:0016311//dephosphorylation;GO:0007186//G-protein coupled receptor signaling pathway;GO:0006643//membrane lipid metabolic process;GO:0030518//intracellular steroid hormone receptor signaling pathway;GO:0008283//cell proliferation;GO:0007276//gamete generation;GO:0016311//dephosphorylation;GO:0007186//G-protein coupled receptor signaling pathway;GO:0006643//membrane…	gi|426384702|ref|XP_004058895.1|/0/PREDICTED: lipid phosphate phosphohydrolase 1 isoform 1 [Gorilla gorilla gorilla]
6631	1231	186.2966667	186.38	0.000645195	Up	0.079922858	SNRPC	1	K11095|1|1e-33|100|mcf:102133662|U1 small nuclear ribonucleoprotein C	-	-	-	gi|667322189|ref|XP_008588456.1|/5.73707e-55/PREDICTED: uncharacterized protein LOC103605613 [Galeopterus variegatus]
51322	5565.85	26.09333333	30.94333333	0.245947363	Up	0.533982948	WAC	4	K11447|1|2e-22|111|ptr:449579|histone demethylase [EC:1.14.11.-];K01064|2|3e-22|110|mcc:716877|wingless-type MMTV integration site family, member 9;K12581|5|1e-21|109|nle:100584332|CCR4-NOT transcription complex subunit 7/8	GO:0016604//nuclear body;GO:0030529//intracellular ribonucleoprotein complex;GO:0016604//nuclear body;GO:0030529//intracellular ribonucleoprotein complex;GO:0016604//nuclear body;GO:0030529//intracellular ribonucleoprotein complex	GO:0001099//basal RNA polymerase II transcription machinery binding;GO:0001099//basal RNA polymerase II transcription machinery binding;GO:0001099//basal RNA polymerase II transcription machinery binding	GO:0007050//cell cycle arrest;GO:0033523//histone H2B ubiquitination;GO:0033554//cellular response to stress;GO:0006513//protein monoubiquitination;GO:0007050//cell cycle arrest;GO:0033523//histone H2B ubiquitination;GO:0033554//cellular response to stress;GO:0006513//protein monoubiquitination;GO:0007050//cell cycle arrest;GO:0033523//histone H2B ubiquitination;GO:0033554//cellular response to s…	gi|18379328|ref|NP_057712.2|/0/WW domain-containing adapter protein with coiled-coil isoform 1 [Homo sapiens]
79154	1608	16.34666667	9.626666667	-0.763888237	Down	0.780745026	DHRS11	3	K15890|1|5e-55|218|phu:Phum_PHUM184020|NADP+-dependent farnesol dehydrogenase [EC:1.1.1.216]	-	GO:0003824//catalytic activity	GO:0008152//metabolic process	gi|795572667|ref|XP_011910472.1|/1.31989e-151/PREDICTED: dehydrogenase/reductase SDR family member 11 [Cercocebus atys]
5970	2594.79	53	75.69666667	0.514237412	Up	0.773112058	RELA	1	K04735|1|0.0|775|hsa:5970|transcription factor p65	GO:0031981//nuclear lumen;GO:0043234//protein complex;GO:0044444//cytoplasmic part;GO:0031981//nuclear lumen;GO:0043234//protein complex;GO:0044444//cytoplasmic part;GO:0031981//nuclear lumen;GO:0043234//protein complex;GO:0044444//cytoplasmic part;GO:0031981//nuclear lumen;GO:0043234//protein complex;GO:0044444//cytoplasmic part	GO:0008134//transcription factor binding;GO:0019900//kinase binding;GO:0043565//sequence-specific DNA binding;GO:0000981//RNA polymerase II transcription factor activity, sequence-specific DNA binding;GO:0043168//anion binding;GO:0008134//transcription factor binding;GO:0019900//kinase binding;GO:0043565//sequence-specific DNA binding;GO:0000981//RNA polymerase II transcription factor activity, s…	GO:0042108//positive regulation of cytokine biosynthetic process;GO:0006357//regulation of transcription from RNA polymerase II promoter;GO:0014037//Schwann cell differentiation;GO:0043434//response to peptide hormone;GO:0051091//positive regulation of sequence-specific DNA binding transcription factor activity;GO:0007169//transmembrane receptor protein tyrosine kinase signaling pathway;GO:005085…	gi|223468681|ref|NP_001138610.1|/0/transcription factor p65 isoform 2 [Homo sapiens]
23171	4068	3.63	2.233333333	-0.700770953	Down	0.544407227	GPD1L	3	K00006|1|0.0|692|pps:100983363|glycerol-3-phosphate dehydrogenase (NAD+) [EC:1.1.1.8]	GO:0043234//protein complex;GO:0044424	GO:0042802//identical protein binding;GO:0016616//oxidoreductase activity, acting on the CH-OH group of donors, NAD or NADP as acceptor;GO:0048037//cofactor binding;GO:0000166//nucleotide binding	GO:0006072//glycerol-3-phosphate metabolic process	gi|24307999|ref|NP_055956.1|/0/glycerol-3-phosphate dehydrogenase 1-like protein [Homo sapiens]
4704	1621	42.64	38.31333333	-0.15436089	Down	0.400314657	NDUFA9	4	K03953|1|0.0|711|hsa:4704|NADH dehydrogenase (ubiquinone) 1 alpha subcomplex subunit 9;K00710|2|0.0|709|pps:100985908|polypeptide N-acetylgalactosaminyltransferase [EC:2.4.1.41]	GO:0005746//mitochondrial respiratory chain	GO:0005488//binding;GO:0050136//NADH dehydrogenase (quinone) activity	GO:0022904//respiratory electron transport chain;GO:0030001//metal ion transport	gi|525343835|ref|NP_001266630.1|/0/NADH dehydrogenase (ubiquinone) 1 alpha subcomplex, 9, 39kDa [Gorilla gorilla]
1266	2111.33	113.5566667	93.89666667	-0.274266558	Down	0.601187576	CNN3	1	K07441|1|8e-135|483|gga:424484|beta-1,4-N-acetylglucosaminyltransferase [EC:2.4.1.141];K20526|2|2e-24|116|hro:HELRODRAFT_184984|transgelin	-	GO:0015631//tubulin binding;GO:0015631//tubulin binding;GO:0015631//tubulin binding	GO:0030036//actin cytoskeleton organization;GO:0006936//muscle contraction;GO:0030036//actin cytoskeleton organization;GO:0006936//muscle contraction;GO:0030036//actin cytoskeleton organization;GO:0006936//muscle contraction	gi|281349702|gb|EFB25286.1|/3.01978e-164/hypothetical protein PANDA_003128, partial [Ailuropoda melanoleuca]
6578	4234	0.44	0.503333333	0.19401062	Up	0.117448234	SLCO2A1	2	K14345|1|0.0|1148|hsa:6578|solute carrier organic anion transporter family, member 2A	GO:0016021//integral component of membrane	GO:0005488//binding;GO:0071714	GO:0015711//organic anion transport;GO:0071715	gi|188528663|ref|NP_005621.2|/0/solute carrier organic anion transporter family member 2A1 [Homo sapiens]
221491	1046.15	17.34333333	17.7	0.029368154	Up	0.135079172	C6orf1	1	-	-	-	-	gi|56786149|ref|NP_001008703.1|/6.70479e-76/uncharacterized protein C6orf1 isoform 1 precursor [Homo sapiens]
79924	4045	1.38	1.763333333	0.353636955	Up	0.271548924	ADM2	1	K11447|1|1e-19|102|ptr:449579|histone demethylase [EC:1.14.11.-];K12581|3|1e-15|88.6|nle:100584332|CCR4-NOT transcription complex subunit 7/8;K12022|5|2e-14|85.1|rro:104663466|tripartite motif-containing protein 46	-	GO:0005102//receptor binding	-	gi|47678489|emb|CAG30365.1|/3.26286e-137/dJ579N16.4 [Homo sapiens]
3419	2701	13.32666667	12.75	-0.063818724	Down	0.184642712	IDH3A	2	K00030|1|0.0|727|hsa:3419|isocitrate dehydrogenase (NAD+) [EC:1.1.1.41]	GO:0044429	GO:0046872//metal ion binding;GO:0004448//isocitrate dehydrogenase activity;GO:0000166//nucleotide binding	GO:0043648//dicarboxylic acid metabolic process;GO:0019674//NAD metabolic process;GO:0009060//aerobic respiration	gi|5031777|ref|NP_005521.1|/0/isocitrate dehydrogenase [NAD] subunit alpha, mitochondrial precursor [Homo sapiens]
80032	1650	0.66	0.653333333	-0.014646776	Down	0.077151847	ZNF556	1	K09228|1|0.0|912|hsa:80032|KRAB domain-containing zinc finger protein	GO:0043231//intracellular membrane-bounded organelle;GO:0043231//intracellular membrane-bounded organelle	GO:0046914//transition metal ion binding;GO:0003676//nucleic acid binding;GO:0046914//transition metal ion binding;GO:0003676//nucleic acid binding	GO:0006351//transcription, DNA-templated;GO:0006351//transcription, DNA-templated	gi|13376460|ref|NP_079243.1|/0/zinc finger protein 556 isoform 1 [Homo sapiens]
79982	4748.63	6.44	7.65	0.248399059	Up	0.397675599	DNAJB14	1	K09520|1|2e-52|207|pon:100173537|DnaJ homolog subfamily B member 14	GO:0031224//intrinsic component of membrane;GO:0031224//intrinsic component of membrane;GO:0016020//membrane	GO:0005515//protein binding;GO:0005515//protein binding;GO:0005515//protein binding	GO:0044267//cellular protein metabolic process;GO:0044267//cellular protein metabolic process	gi|72534740|ref|NP_001026893.1|/0/dnaJ homolog subfamily B member 14 isoform 1 [Homo sapiens]
23416	3877	7.17	6.703333333	-0.097094443	Down	0.210840438	KCNH3	2	K04906|1|0.0|1848|hsa:23416|potassium voltage-gated channel Eag-related subfamily H member 3	GO:0031224//intrinsic component of membrane;GO:0031224//intrinsic component of membrane	GO:0004673//protein histidine kinase activity;GO:0005267//potassium channel activity;GO:0004673//protein histidine kinase activity;GO:0005267//potassium channel activity	GO:0006351//transcription, DNA-templated;GO:0030001//metal ion transport;GO:0006351//transcription, DNA-templated;GO:0030001//metal ion transport	gi|38569493|ref|NP_036416.1|/0/potassium voltage-gated channel subfamily H member 3 isoform 1 [Homo sapiens]
10430	913.24	43.80333333	54.39333333	0.31238918	Up	0.628268372	TMEM147	1	-	GO:0031224//intrinsic component of membrane;GO:0031224//intrinsic component of membrane	GO:0005488//binding;GO:0005488//binding	-	gi|336176060|ref|NP_001229527.1|/4.09771e-83/transmembrane protein 147 isoform 3 [Homo sapiens]
260425	6587.38	2.63	3.833333333	0.543536656	Up	0.489464068	MAGI3	2	K06112|1|0.0|2143|hsa:260425|membrane-associated guanylate kinase-related	GO:0043296//apical junction complex;GO:0043231//intracellular membrane-bounded organelle;GO:0043296//apical junction complex;GO:0043231//intracellular membrane-bounded organelle	GO:0016776//phosphotransferase activity, phosphate group as acceptor;GO:0032559//adenyl ribonucleotide binding;GO:0016776//phosphotransferase activity, phosphate group as acceptor;GO:0032559//adenyl ribonucleotide binding	GO:0051704;GO:0007165//signal transduction;GO:0012501//programmed cell death;GO:0051704;GO:0007165//signal transduction;GO:0012501//programmed cell death	gi|218505835|ref|NP_001136254.1|/0/membrane-associated guanylate kinase, WW and PDZ domain-containing protein 3 isoform 1 [Homo sapiens]
10052	7643.2	13.78666667	22.17666667	0.685768848	Up	0.78546488	GJC1	3	K07616|1|0.0|793|nle:100607150|gap junction protein, alpha 7	GO:0031224//intrinsic component of membrane;GO:0005921//gap junction;GO:0031224//intrinsic component of membrane;GO:0005921//gap junction	GO:0005488//binding;GO:0005488//binding	GO:0007043//cell-cell junction assembly;GO:0007267//cell-cell signaling;GO:0050953//sensory perception of light stimulus;GO:0003012//muscle system process;GO:0030154//cell differentiation;GO:0048513//animal organ development;GO:0014706//striated muscle tissue development;GO:0051234//establishment of localization;GO:0007043//cell-cell junction assembly;GO:0007267//cell-cell signaling;GO:0050953//s…	gi|69122473|ref|NP_005488.2|/0/gap junction gamma-1 protein [Homo sapiens]
7514	4830	92.10666667	88.91666667	-0.050851717	Down	0.201421031	XPO1	3	K14290|1|0.0|2145|cjc:100410392|exportin-1	GO:0032991//macromolecular complex;GO:0042175//nuclear outer membrane-endoplasmic reticulum membrane network;GO:0016604//nuclear body;GO:0000775//chromosome, centromeric region;GO:0044444//cytoplasmic part	GO:0003676//nucleic acid binding;GO:0022892//substrate-specific transporter activity	GO:0016070//RNA metabolic process;GO:0050658//RNA transport;GO:0051704;GO:0007067//mitotic nuclear division;GO:0015031//protein transport	gi|4507943|ref|NP_003391.1|/0/exportin-1 [Homo sapiens]
39	1604.47	40.32	22.09	-0.86810222	Down	0.849878197	ACAT2	1	K00626|1|0.0|781|hsa:39|acetyl-CoA C-acetyltransferase [EC:2.3.1.9]	GO:0031981//nuclear lumen;GO:0031981//nuclear lumen	GO:0005488//binding;GO:0016453;GO:0005488//binding;GO:0016453	GO:0044238//primary metabolic process;GO:0044238//primary metabolic process	gi|62087566|dbj|BAD92230.1|/0/Acetyl-CoA acetyltransferase, cytosolic variant [Homo sapiens]
51751	558	0.743333333	0.373333333	-0.993544978	Down	0.326745838	HIGD1B	1	-	GO:0031224//intrinsic component of membrane;GO:0031224//intrinsic component of membrane	-	-	gi|795314062|ref|XP_011717701.1|/8.77029e-54/PREDICTED: HIG1 domain family member 1B isoform X1 [Macaca nemestrina]
51025	600	15.29666667	22.45333333	0.553712332	Up	0.737900934	PAM16	9	K17805|1|5e-44|179|ggo:101146843|mitochondrial import inner membrane translocase subunit TIM16;K18619|4|2e-43|177|ptr:100611215|coronin-7	GO:0019866//organelle inner membrane;GO:0043231//intracellular membrane-bounded organelle	-	GO:0006810//transport	gi|27363461|ref|NP_057153.8|/3.88774e-43/mitochondrial import inner membrane translocase subunit TIM16 [Homo sapiens]
10300	2661	37.41333333	38.73666667	0.050147306	Up	0.192092976	KATNB1	2	K18643|1|0.0|1146|hsa:10300|katanin p80 WD40 repeat-containing subunit B1	GO:0043005//neuron projection;GO:0005813//centrosome;GO:0005819//spindle	GO:0042623//ATPase activity, coupled;GO:0046983//protein dimerization activity;GO:0015631//tubulin binding	GO:0007019//microtubule depolymerization;GO:0000087//mitotic M phase;GO:0006886//intracellular protein transport	gi|83779014|ref|NP_005877.2|/0/katanin p80 WD40 repeat-containing subunit B1 [Homo sapiens]
79823	1584	1.953333333	2.95	0.594776791	Up	0.467427933	CAMKMT	4	K18826|1|3e-176|620|pps:100972522|calmodulin-lysine N-methyltransferase [EC:2.1.1.60]	GO:0044424	GO:0016279//protein-lysine N-methyltransferase activity	-	gi|931566077|ref|XP_003822701.2|/2.18969e-175/PREDICTED: calmodulin-lysine N-methyltransferase isoform X1 [Pan paniscus]
25854	2721	0.613333333	0.593333333	-0.047828525	Down	0.085241575	FAM149A	2	-	-	-	-	gi|182676629|sp|A5PLN7.2|F149A_HUMAN/0/RecName: Full=Protein FAM149A
348980	9685	0.063333333	0.08	0.337034987	Up	0.092904994	HCN1	3	K04954|1|0.0|1335|hsa:348980|hyperpolarization activated cyclic nucleotide-gated potassium channel 1	GO:0043005//neuron projection;GO:0031224//intrinsic component of membrane	GO:0016208//AMP binding;GO:0005267//potassium channel activity	GO:0034220//ion transmembrane transport;GO:0008105//asymmetric protein localization;GO:0030001//metal ion transport	gi|119576482|gb|EAW56078.1|/0/hyperpolarization activated cyclic nucleotide-gated potassium channel 1, isoform CRA_b, partial [Homo sapiens]
8091	2661.92	4.273333333	5.303333333	0.311537574	Up	0.40274056	HMGA2	1	K09283|1|1e-19|60.1|ngi:103730900|high mobility group AT-hook protein 2	GO:0043229//intracellular organelle	GO:0043565//sequence-specific DNA binding;GO:0005515//protein binding;GO:0005488//binding;GO:0005488//binding;GO:0003677//DNA binding;GO:0005488//binding	GO:0009968//negative regulation of signal transduction;GO:0007049//cell cycle;GO:0051276//chromosome organization;GO:0032501//multicellular organismal process;GO:0006351//transcription, DNA-templated;GO:0050794//regulation of cellular process;GO:0050794//regulation of cellular process;GO:0006996//organelle organization;GO:0050794//regulation of cellular process;GO:0050794//regulation of cellular …	gi|940752924|ref|XP_014318211.1|/2.4007e-26/PREDICTED: uncharacterized protein LOC106698497 [Myotis lucifugus]
60436	3410.08	8.306666667	9.52	0.196691911	Up	0.36634186	TGIF2	6	K19553|1|7e-125|451|mcf:102134032|homeobox protein TGIF2	GO:0043231//intracellular membrane-bounded organelle;GO:0043231//intracellular membrane-bounded organelle;GO:0043231//intracellular membrane-bounded organelle;GO:0043231//intracellular membrane-bounded organelle	GO:0001071//nucleic acid binding transcription factor activity;GO:0003677//DNA binding;GO:0001071//nucleic acid binding transcription factor activity;GO:0003677//DNA binding;GO:0001071//nucleic acid binding transcription factor activity;GO:0003677//DNA binding;GO:0001071//nucleic acid binding transcription factor activity;GO:0003677//DNA binding	GO:0048856//anatomical structure development;GO:0045597//positive regulation of cell differentiation;GO:0006351//transcription, DNA-templated;GO:0048856//anatomical structure development;GO:0045597//positive regulation of cell differentiation;GO:0006351//transcription, DNA-templated;GO:0048856//anatomical structure development;GO:0045597//positive regulation of cell differentiation;GO:0006351//tr…	gi|795561092|ref|XP_011908147.1|/5.73989e-124/PREDICTED: homeobox protein TGIF2 isoform X1 [Cercocebus atys]
1	1766	4.436666667	6.216666667	0.486665059	Up	0.548041007	A1BG	3	K06512|1|3e-33|145|phd:102339299|leukocyte immunoglobulin-like receptor	-	-	-	gi|21071030|ref|NP_570602.2|/0/alpha-1B-glycoprotein precursor [Homo sapiens]
506	1857	356.5333333	335.9333333	-0.085862009	Down	0.300355258	ATP5B	3	K02133|1|0.0|944|hsa:506|F-type H+-transporting ATPase subunit beta [EC:3.6.3.14]	GO:0005759//mitochondrial matrix;GO:0000275//mitochondrial proton-transporting ATP synthase complex, catalytic core F(1)	GO:0042287//MHC protein binding;GO:0019829//cation-transporting ATPase activity;GO:0015078//hydrogen ion transmembrane transporter activity;GO:0046872//metal ion binding;GO:0032559//adenyl ribonucleotide binding;GO:0015662//ATPase activity, coupled to transmembrane movement of ions, phosphorylative mechanism;GO:0004888//transmembrane signaling receptor activity	GO:0009180;GO:0015988//energy coupled proton transmembrane transport, against electrochemical gradient;GO:0006929//substrate-dependent cell migration;GO:0022900//electron transport chain;GO:0009207;GO:0006897//endocytosis;GO:0030641//regulation of cellular pH;GO:0048646//anatomical structure formation involved in morphogenesis;GO:0009206;GO:0006839//mitochondrial transport	gi|32189394|ref|NP_001677.2|/0/ATP synthase subunit beta, mitochondrial precursor [Homo sapiens]
51058	1719.52	7.116666667	5.79	-0.297638316	Down	0.436023143	ZNF691	3	K09230|1|3e-72|275|oas:101108082|SCAN domain-containing zinc finger protein	GO:0043231//intracellular membrane-bounded organelle;GO:0043231//intracellular membrane-bounded organelle	GO:0046914//transition metal ion binding;GO:0003676//nucleic acid binding;GO:0046914//transition metal ion binding;GO:0003676//nucleic acid binding	-	gi|337298801|ref|NP_001229668.1|/1.0049e-172/zinc finger protein 691 isoform 1 [Homo sapiens]
23318	5859.57	16.43666667	19.59666667	0.253690525	Up	0.50362363	ZCCHC11	2	K13291|1|0.0|3020|hsa:23318|terminal uridylyltransferase [EC:2.7.7.52]	GO:0031981//nuclear lumen;GO:0031981//nuclear lumen	GO:0046914//transition metal ion binding;GO:0070569//uridylyltransferase activity;GO:0046914//transition metal ion binding;GO:0070569//uridylyltransferase activity	GO:0000956//nuclear-transcribed mRNA catabolic process;GO:0002831;GO:0043433//negative regulation of sequence-specific DNA binding transcription factor activity;GO:0010586//miRNA metabolic process;GO:0035196//production of miRNAs involved in gene silencing by miRNA;GO:0032502//developmental process;GO:0032501//multicellular organismal process;GO:0000956//nuclear-transcribed mRNA catabolic process…	gi|57863248|ref|NP_001009881.1|/0/terminal uridylyltransferase 4 isoform a [Homo sapiens]
729747	1762	1.556666667	2.123333333	0.447870823	Up	0.345665855	ZNF878	2	K09228|1|0.0|1134|hsa:729747|KRAB domain-containing zinc finger protein	GO:0043231//intracellular membrane-bounded organelle	GO:0046914//transition metal ion binding	GO:0006351//transcription, DNA-templated	gi|332634996|ref|NP_001073873.2|/0/zinc finger protein 878 [Homo sapiens]
8100	3270.56	4.686666667	4.423333333	-0.083428224	Down	0.164464068	IFT88	1	K16474|1|0.0|1387|hsa:8100|intraflagellar transport protein 88	GO:0005813//centrosome;GO:0030990//intraciliary transport particle;GO:0005813//centrosome;GO:0030990//intraciliary transport particle;GO:0005813//centrosome;GO:0030990//intraciliary transport particle;GO:0005813//centrosome;GO:0030990//intraciliary transport particle;GO:0005813//centrosome;GO:0030990//intraciliary transport particle	GO:0005488//binding;GO:0005488//binding;GO:0005488//binding;GO:0005488//binding;GO:0005488//binding	GO:0048858//cell projection morphogenesis;GO:0048858//cell projection morphogenesis;GO:0048858//cell projection morphogenesis;GO:0048858//cell projection morphogenesis;GO:0048858//cell projection morphogenesis	gi|530402692|ref|XP_005266603.1|/0/PREDICTED: intraflagellar transport protein 88 homolog isoform X3 [Homo sapiens]
8600	2377	0.02	0.01	-1	Down	0.090255786	TNFSF11	3	K05473|1|7e-160|566|hsa:8600|tumor necrosis factor ligand superfamily member 11	GO:0016021//integral component of membrane;GO:0044424;GO:0044421;GO:0016021//integral component of membrane;GO:0044424;GO:0044421	GO:0004871//signal transducer activity;GO:0032813//tumor necrosis factor receptor superfamily binding;GO:0004871//signal transducer activity;GO:0032813//tumor necrosis factor receptor superfamily binding	GO:0031622//positive regulation of fever generation;GO:0070374//positive regulation of ERK1 and ERK2 cascade;GO:0050863//regulation of T cell activation;GO:0002763//positive regulation of myeloid leukocyte differentiation;GO:0051091//positive regulation of sequence-specific DNA binding transcription factor activity;GO:0019221//cytokine-mediated signaling pathway;GO:0046887//positive regulation of…	gi|16610213|dbj|BAB71768.1|/4.98389e-140/hRANKL 2 [Homo sapiens]
64777	1984	8.856666667	5.893333333	-0.587679953	Down	0.653958587	RMND5B	1	K18624|1|1e-20|104|nve:NEMVE_v1g194411|macrophage erythroblast attacher	-	-	-	gi|795237633|ref|XP_011808297.1|/0/PREDICTED: protein RMD5 homolog B isoform X1 [Colobus angolensis palliatus]
8537	3049.31	1.186666667	1.266666667	0.094122177	Up	0.116179456	BCAS1	2	K12581|1|5e-27|112|nle:100584332|CCR4-NOT transcription complex subunit 7/8;K11447|3|2e-24|76.3|ptr:449579|histone demethylase [EC:1.14.11.-];K17985|5|5e-22|109|hsa:55626|activating molecule in BECN1-regulated autophagy protein 1	GO:0044424;GO:0044424;GO:0044424	GO:0005488//binding	-	gi|191251777|ref|NP_003648.2|/0/breast carcinoma-amplified sequence 1 isoform 1 [Homo sapiens]
147700	1793	5.29	3.323333333	-0.670636718	Down	0.602608607	KLC3	2	K10407|1|0.0|743|hsa:147700|kinesin light chain	GO:0043234//protein complex;GO:0044430;GO:0042995//cell projection;GO:0015630//microtubule cytoskeleton	GO:0008092//cytoskeletal protein binding;GO:0003774//motor activity	-	gi|21751089|dbj|BAC03901.1|/0/unnamed protein product [Homo sapiens]
23379	7948	19.49666667	21.00666667	0.107619765	Up	0.294397077	ICE1	2	-	-	-	-	gi|149363685|ref|NP_056140.1|/0/little elongation complex subunit 1 [Homo sapiens]
8941	2528	0.343333333	1.086666667	1.662227627	Up	0.491575315	CDK5R2	4	K19929|1|2e-127|459|pon:100441386|cyclin-dependent kinase 5 activator 2	-	GO:0005515//protein binding;GO:0043539//protein serine/threonine kinase activator activity	GO:0001932//regulation of protein phosphorylation;GO:0051726//regulation of cell cycle	gi|4502739|ref|NP_003927.1|/1.5176e-126/cyclin-dependent kinase 5 activator 2 [Homo sapiens]
255758	695	14.83333333	17.91333333	0.272190985	Up	0.518270402	TCTEX1D2	4	K06085|1|6e-09|63.2|nve:NEMVE_v1g242105|synovial sarcoma, X breakpoint 2 interacting protein;K11262|2|5e-08|60.1|aag:AaeL_AAEL006307|acetyl-CoA carboxylase / biotin carboxylase 1 [EC:6.4.1.2 6.3.4.14];K10420|3|2e-07|58.2|tup:102501985|dynein light chain Tctex-type 1	-	GO:0005488//binding	-	gi|229090471|ref|NP_689986.2|/6.99319e-78/tctex1 domain-containing protein 2 [Homo sapiens]
57062	2967	66.74	59.93333333	-0.155193072	Down	0.428248071	DDX24	3	K14805|1|0.0|1489|hsa:57062|ATP-dependent RNA helicase DDX24/MAK5 [EC:3.6.4.13]	GO:0031981//nuclear lumen	GO:0003724//RNA helicase activity;GO:0003676//nucleic acid binding;GO:0042623//ATPase activity, coupled;GO:0032559//adenyl ribonucleotide binding	GO:0044260	gi|9966805|ref|NP_065147.1|/0/ATP-dependent RNA helicase DDX24 [Homo sapiens]
51667	3149.07	19.42333333	25.76	0.407341783	Up	0.669904588	NUB1	4	-	GO:0043231//intracellular membrane-bounded organelle	-	GO:0032446//protein modification by small protein conjugation;GO:0019941//modification-dependent protein catabolic process;GO:0031331;GO:0034097//response to cytokine	gi|343403796|ref|NP_057202.3|/0/NEDD8 ultimate buster 1 isoform 2 [Homo sapiens]
57380	2977.27	13.59333333	11.18666667	-0.28111906	Down	0.501146975	MRS2	1	K16075|1|5e-160|390|tup:102501482|magnesium transporter	GO:0019866//organelle inner membrane;GO:0031224//intrinsic component of membrane;GO:0043231//intracellular membrane-bounded organelle;GO:0019866//organelle inner membrane;GO:0031224//intrinsic component of membrane;GO:0043231//intracellular membrane-bounded organelle;GO:0019866//organelle inner membrane;GO:0031224//intrinsic component of membrane;GO:0043231//intracellular membrane-bounded organel…	-	GO:0006810//transport;GO:0006810//transport;GO:0006810//transport	gi|947216168|ref|XP_014441986.1|/4.14154e-159/PREDICTED: magnesium transporter MRS2 homolog, mitochondrial [Tupaia chinensis]
1973	1894	875.04	689.2266667	-0.344370446	Down	0.683942347	EIF4A1	1	K03257|1|0.0|654|pale:102887954|translation initiation factor 4A	GO:0043234//protein complex;GO:0044444//cytoplasmic part;GO:0043234//protein complex;GO:0044444//cytoplasmic part	GO:0042623//ATPase activity, coupled;GO:0008135//translation factor activity, RNA binding;GO:0032559//adenyl ribonucleotide binding;GO:0042623//ATPase activity, coupled;GO:0008135//translation factor activity, RNA binding;GO:0032559//adenyl ribonucleotide binding	GO:0006412//translation;GO:0009887//organ morphogenesis;GO:0009207;GO:0000288//nuclear-transcribed mRNA catabolic process, deadenylation-dependent decay;GO:0006412//translation;GO:0009887//organ morphogenesis;GO:0009207;GO:0000288//nuclear-transcribed mRNA catabolic process, deadenylation-dependent decay	gi|4503529|ref|NP_001407.1|/0/eukaryotic initiation factor 4A-I isoform 1 [Homo sapiens]
8214	1245	19.16333333	27.04666667	0.497102272	Up	0.727476654	DGCR6	4	K06262|1|5e-15|69.3|cjc:100896535|platelet glycoprotein Ib beta chain	GO:0031012//extracellular matrix;GO:0043231//intracellular membrane-bounded organelle	-	GO:0009987//cellular process;GO:0009653//anatomical structure morphogenesis	gi|15208654|ref|NP_005666.2|/8.22556e-100/protein DGCR6 [Homo sapiens]
284992	3685	3.656666667	3.496666667	-0.064548848	Down	0.133424685	CCDC150	1	K15201|1|0.0|830|ssc:100154260|general transcription factor 3C polypeptide 3 (transcription factor C subunit 4);K20478|2|1e-51|207|dre:557772|golgin subfamily B member 1	-	-	-	gi|122937396|ref|NP_001074008.1|/0/coiled-coil domain-containing protein 150 [Homo sapiens]
57474	6098	4.18	4.28	0.034107854	Up	0.107054405	ZNF490	2	K09228|1|0.0|1118|ptr:468734|KRAB domain-containing zinc finger protein	GO:0043231//intracellular membrane-bounded organelle	GO:0046914//transition metal ion binding;GO:0003676//nucleic acid binding	GO:0006351//transcription, DNA-templated	gi|29789112|ref|NP_065765.1|/0/zinc finger protein 490 [Homo sapiens]
79611	4021	0.15	0.17	0.180572246	Up	0.090245635	ACSS3	1	K01908|1|0.0|1286|hsa:79611|propionyl-CoA synthetase [EC:6.2.1.17]	GO:0043231//intracellular membrane-bounded organelle;GO:0043231//intracellular membrane-bounded organelle;GO:0043231//intracellular membrane-bounded organelle	GO:0016405//CoA-ligase activity;GO:0032559//adenyl ribonucleotide binding;GO:0016405//CoA-ligase activity;GO:0032559//adenyl ribonucleotide binding;GO:0016405//CoA-ligase activity;GO:0032559//adenyl ribonucleotide binding	-	gi|119617779|gb|EAW97373.1|/0/FLJ21963 protein, isoform CRA_b [Homo sapiens]
152404	3577	0.53	0.64	0.272079545	Up	0.151552984	IGSF11	1	K06791|1|0.0|726|hsa:152404|immunoglobulin superfamily, member 11	GO:0031224//intrinsic component of membrane;GO:0031224//intrinsic component of membrane	GO:0004871//signal transducer activity;GO:0004871//signal transducer activity	GO:0050789;GO:0009987//cellular process;GO:0050789;GO:0009987//cellular process	gi|62865874|ref|NP_689751.2|/0/immunoglobulin superfamily member 11 isoform a precursor [Homo sapiens]
23659	2764	10.51666667	16.82666667	0.678071905	Up	0.761094194	PLA2G15	3	K06129|1|0.0|800|hsa:23659|lysophospholipase III [EC:3.1.1.5]	GO:0000323//lytic vacuole	GO:0008289//lipid binding;GO:0008374//O-acyltransferase activity;GO:0004623//phospholipase A2 activity	GO:0006631//fatty acid metabolic process;GO:0006650//glycerophospholipid metabolic process;GO:0046519//sphingoid metabolic process	gi|6912484|ref|NP_036452.1|/0/group XV phospholipase A2 precursor [Homo sapiens]
414899	862	0.083333333	0.086666667	0.056583528	Up	0.072360942	BLID	2	-	GO:0043231//intracellular membrane-bounded organelle	-	GO:0012501//programmed cell death	gi|221316605|ref|NP_001001786.2|/1.08508e-53/BH3-like motif-containing cell death inducer [Homo sapiens]
64782	3134	10.66666667	19.51	0.871104374	Up	0.815397889	AEN	3	K18340|1|0.0|664|pps:100968709|apoptosis-enhancing nuclease [EC:3.1.-.-]	GO:0031981//nuclear lumen	GO:0005488//binding;GO:0004518//nuclease activity	GO:0009314//response to radiation;GO:0008630//intrinsic apoptotic signaling pathway in response to DNA damage	gi|675758485|ref|XP_003820459.2|/0/PREDICTED: apoptosis-enhancing nuclease isoform X1 [Pan paniscus]
9842	5313	16.44	13.53333333	-0.280693072	Down	0.520665855	PLEKHM1	1	K19330|1|2e-35|154|sko:100377422|run domain Beclin-1 interacting and cysteine-rich containing protein	GO:0044424;GO:0044424;GO:0044424	GO:0043169//cation binding;GO:0043169//cation binding;GO:0043169//cation binding	GO:0007165//signal transduction;GO:0007165//signal transduction;GO:0007165//signal transduction	gi|40538728|ref|NP_055613.1|/0/pleckstrin homology domain-containing family M member 1 [Homo sapiens]
8776	3399.44	5.146666667	3.54	-0.539888986	Down	0.542235079	MTMR1	3	K18081|1|0.0|1236|hsa:8776|myotubularin-related protein 1/2 [EC:3.1.3.64 3.1.3.95]	GO:0016020//membrane;GO:0016020//membrane	GO:0004721//phosphoprotein phosphatase activity;GO:0004721//phosphoprotein phosphatase activity	-	gi|807201141|ref|NP_001293074.1|/0/myotubularin-related protein 1 isoform 3 [Homo sapiens]
116154	2185	0.02	0.023333333	0.222392421	Up	0.072360942	PHACTR3	1	K17594|1|0.0|887|hsa:116154|phosphatase and actin regulator 3	GO:0034399//nuclear periphery;GO:0034399//nuclear periphery;GO:0034399//nuclear periphery;GO:0034399//nuclear periphery;GO:0034399//nuclear periphery	GO:0008092//cytoskeletal protein binding;GO:0019212//phosphatase inhibitor activity;GO:0008092//cytoskeletal protein binding;GO:0019212//phosphatase inhibitor activity;GO:0008092//cytoskeletal protein binding;GO:0019212//phosphatase inhibitor activity;GO:0008092//cytoskeletal protein binding;GO:0019212//phosphatase inhibitor activity;GO:0008092//cytoskeletal protein binding;GO:0019212//phosphatas…	-	gi|313747505|ref|NP_001186434.1|/0/phosphatase and actin regulator 3 isoform 4 [Homo sapiens]
8711	2912	0.42	0.27	-0.637429921	Down	0.20090337	TNK1	4	K08885|1|0.0|1181|hsa:8711|non-receptor tyrosine-protein kinase TNK1 [EC:2.7.10.2]	GO:0044444//cytoplasmic part;GO:0044444//cytoplasmic part	GO:0060089;GO:0004713//protein tyrosine kinase activity;GO:0032559//adenyl ribonucleotide binding;GO:0060089;GO:0004713//protein tyrosine kinase activity;GO:0032559//adenyl ribonucleotide binding	GO:0046578//regulation of Ras protein signal transduction;GO:0006468//protein phosphorylation;GO:0016049//cell growth;GO:0046578//regulation of Ras protein signal transduction;GO:0006468//protein phosphorylation;GO:0016049//cell growth	gi|150010577|ref|NP_003976.2|/0/non-receptor tyrosine-protein kinase TNK1 isoform 2 [Homo sapiens]
81559	2715	11.67666667	10.96666667	-0.090503404	Down	0.228603329	TRIM11	2	K10650|1|0.0|816|pps:100973897|tripartite motif-containing protein 11 [EC:2.3.2.27]	GO:0043231//intracellular membrane-bounded organelle	GO:0046914//transition metal ion binding;GO:0003824//catalytic activity	GO:0051707//response to other organism	gi|795396120|ref|XP_011941598.1|/0/PREDICTED: E3 ubiquitin-protein ligase TRIM11 isoform X1 [Cercocebus atys]
2029	1460.15	107.35	100.27	-0.098432164	Down	0.31725538	ENSA	1	-	GO:0044424;GO:0044424;GO:0044424;GO:0044424;GO:0044424;GO:0044424;GO:0044424;GO:0044424	GO:0016248//channel inhibitor activity;GO:0019888//protein phosphatase regulator activity;GO:0019903//protein phosphatase binding;GO:0004857//enzyme inhibitor activity;GO:0016248//channel inhibitor activity;GO:0019888//protein phosphatase regulator activity;GO:0019903//protein phosphatase binding;GO:0004857//enzyme inhibitor activity;GO:0016248//channel inhibitor activity;GO:0019888//protein phos…	GO:0051234//establishment of localization;GO:0031667//response to nutrient levels;GO:0000087//mitotic M phase;GO:0051234//establishment of localization;GO:0031667//response to nutrient levels;GO:0000087//mitotic M phase;GO:0051234//establishment of localization;GO:0031667//response to nutrient levels;GO:0000087//mitotic M phase;GO:0051234//establishment of localization;GO:0031667//response to nut…	gi|4758272|ref|NP_004427.1|/8.9203e-54/alpha-endosulfine isoform 3 [Homo sapiens]
57447	2126.97	4.483333333	3.553333333	-0.335398735	Down	0.397137637	NDRG2	1	K18266|1|3e-96|355|cmy:102943732|protein NDRG1	GO:0005815//microtubule organizing center;GO:0031981//nuclear lumen;GO:0005815//microtubule organizing center;GO:0031981//nuclear lumen;GO:0005815//microtubule organizing center;GO:0031981//nuclear lumen;GO:0005815//microtubule organizing center;GO:0031981//nuclear lumen;GO:0005815//microtubule organizing center;GO:0031981//nuclear lumen;GO:0005815//microtubule organizing center;GO:0031981//nucle…	-	GO:0048731//system development;GO:0023052//signaling;GO:0048869//cellular developmental process;GO:0048731//system development;GO:0023052//signaling;GO:0048869//cellular developmental process;GO:0048731//system development;GO:0023052//signaling;GO:0048869//cellular developmental process;GO:0048731//system development;GO:0023052//signaling;GO:0048869//cellular developmental process;GO:0048731//sys…	gi|532525000|ref|NP_001269144.1|/5.92536e-179/protein NDRG2 isoform e [Homo sapiens]
5671	1922	0.183333333	0.156666667	-0.226770862	Down	0.09955339	PSG3	3	K06500|1|0.0|872|hsa:5671|pregnancy specific beta-1-glycoprotein	-	-	GO:0022414//reproductive process;GO:0006950//response to stress	gi|119577550|gb|EAW57146.1|/0/pregnancy specific beta-1-glycoprotein 3, isoform CRA_a [Homo sapiens]
23584	1216	0.16	0.113333333	-0.497499659	Down	0.123578969	VSIG2	1	K06791|1|6e-30|134|pbi:103064358|immunoglobulin superfamily, member 11	GO:0016021//integral component of membrane;GO:0016021//integral component of membrane	-	-	gi|767969918|ref|XP_011541029.1|/2.34456e-153/PREDICTED: V-set and immunoglobulin domain-containing protein 2 isoform X1 [Homo sapiens]
201292	3419.34	19.68333333	21.53666667	0.129820415	Up	0.332896874	TRIM65	1	K12031|1|0.0|882|hsa:201292|tripartite motif-containing protein 65	GO:0044464;GO:0044464	GO:0046914//transition metal ion binding;GO:0046914//transition metal ion binding	-	gi|371122551|ref|NP_001243053.1|/0/tripartite motif-containing protein 65 isoform 2 [Homo sapiens]
83443	786	73.61333333	74.40333333	0.015400156	Up	0.127679659	SF3B5	2	K12832|1|1e-46|188|mdo:100026503|splicing factor 3B subunit 5	GO:0005681//spliceosomal complex;GO:0031981//nuclear lumen	-	GO:0000377	gi|13775200|ref|NP_112577.1|/9.18709e-46/splicing factor 3B subunit 5 [Homo sapiens]
4218	2194	53.6	54.53666667	0.024993523	Up	0.128511977	RAB8A	4	K07901|1|6e-127|457|pale:102888123|Ras-related protein Rab-8A	GO:0005768//endosome;GO:0072372//primary cilium;GO:0016020//membrane	GO:0032561//guanyl ribonucleotide binding	GO:0035556//intracellular signal transduction;GO:0006906//vesicle fusion;GO:0010927;GO:0006887//exocytosis	gi|830015386|ref|XP_012613861.1|/1.76111e-144/PREDICTED: ras-related protein Rab-8A [Microcebus murinus]
23225	7218	21.42333333	26.61333333	0.312966248	Up	0.592367032	NUP210	3	K14314|1|0.0|3578|hsa:23225|nuclear pore complex protein Nup210	GO:0005635//nuclear envelope;GO:0031090//organelle membrane;GO:0031224//intrinsic component of membrane	GO:0005515//protein binding	GO:0050658//RNA transport;GO:0015758//glucose transport;GO:0044238//primary metabolic process	gi|27477134|ref|NP_079199.2|/0/nuclear pore membrane glycoprotein 210 precursor [Homo sapiens]
51138	1765	24.61333333	22.22	-0.147581236	Down	0.373863175	COPS4	1	K12178|1|0.0|706|pale:102889215|COP9 signalosome complex subunit 4	GO:0043234//protein complex;GO:0043231//intracellular membrane-bounded organelle;GO:0043234//protein complex;GO:0043231//intracellular membrane-bounded organelle;GO:0043234//protein complex;GO:0043231//intracellular membrane-bounded organelle	GO:0005488//binding;GO:0005488//binding	-	gi|957951111|gb|ALQ34092.1|/0/COP9 constitutive photomorphogenic-like protein subunit 4 isoform 2 [Homo sapiens]
221294	3193	9.23	8.066666667	-0.194358006	Down	0.354658952	NT5DC1	2	K01794|1|4e-158|561|pss:102445811|chondroitin-glucuronate 5-epimerase [EC:5.1.3.19];K13702|2|5e-63|245|xtr:100135182|abhydrolase domain-containing protein 10 [EC:3.1.1.93];K01081|3|7e-23|112|cbr:CBG02038|5'-nucleotidase [EC:3.1.3.5]	-	GO:0043169//cation binding;GO:0003824//catalytic activity	-	gi|38570156|ref|NP_689942.2|/0/5'-nucleotidase domain-containing protein 1 [Homo sapiens]
727800	1095	4.183333333	4.406666667	0.075034813	Up	0.156435242	RNF208	4	K11983|1|1e-09|66.6|lcm:102348431|E3 ubiquitin-protein ligase RNF182 [EC:2.3.2.27]	-	GO:0046914//transition metal ion binding	-	gi|119220603|ref|NP_112587.2|/2.55316e-131/RING finger protein 208 [Homo sapiens]
20	8171	4.723333333	10.72	1.182427648	Up	0.817701989	ABCA2	4	K05642|1|0.0|4528|hsa:20|ATP-binding cassette, subfamily A (ABC1), member 2	GO:0015630//microtubule cytoskeleton;GO:0005764//lysosome;GO:0031224//intrinsic component of membrane;GO:0031410//cytoplasmic vesicle;GO:0043234//protein complex;GO:0015630//microtubule cytoskeleton;GO:0005764//lysosome;GO:0031224//intrinsic component of membrane;GO:0031410//cytoplasmic vesicle;GO:0043234//protein complex	GO:0017111//nucleoside-triphosphatase activity;GO:0015405;GO:0032559//adenyl ribonucleotide binding;GO:0017111//nucleoside-triphosphatase activity;GO:0015405;GO:0032559//adenyl ribonucleotide binding	GO:0006355//regulation of transcription, DNA-templated;GO:0009207;GO:0032367//intracellular cholesterol transport;GO:0009725//response to hormone;GO:0055092//sterol homeostasis;GO:0006355//regulation of transcription, DNA-templated;GO:0009207;GO:0032367//intracellular cholesterol transport;GO:0009725//response to hormone;GO:0055092//sterol homeostasis	gi|47078218|ref|NP_997698.1|/0/ATP-binding cassette sub-family A member 2 isoform b [Homo sapiens]
80760	3851.47	1.766666667	1.916666667	0.117569596	Up	0.148568819	ITIH5	2	K19015|1|5e-104|382|oas:101114796|inter-alpha-trypsin inhibitor heavy chain H2	-	GO:0004857//enzyme inhibitor activity	GO:0030203//glycosaminoglycan metabolic process	gi|49355778|ref|NP_001001851.1|/0/inter-alpha-trypsin inhibitor heavy chain H5 isoform 3 precursor [Homo sapiens]
23295	4350.31	13.91666667	9.546666667	-0.543744705	Down	0.688093788	MGRN1	1	K10604|1|0.0|604|shr:100925763|E3 ubiquitin-protein ligase MGRN1 [EC:2.3.2.27]	GO:0005768//endosome;GO:0016020//membrane;GO:0005768//endosome;GO:0016020//membrane;GO:0005768//endosome;GO:0016020//membrane;GO:0005768//endosome;GO:0016020//membrane;GO:0005768//endosome;GO:0016020//membrane	GO:0046914//transition metal ion binding;GO:0019787//ubiquitin-like protein transferase activity;GO:0046914//transition metal ion binding;GO:0019787//ubiquitin-like protein transferase activity;GO:0046914//transition metal ion binding;GO:0019787//ubiquitin-like protein transferase activity;GO:0046914//transition metal ion binding;GO:0019787//ubiquitin-like protein transferase activity;GO:0046914/…	GO:0007041//lysosomal transport;GO:0009968//negative regulation of signal transduction;GO:0007186//G-protein coupled receptor signaling pathway;GO:0016567//protein ubiquitination;GO:0007041//lysosomal transport;GO:0009968//negative regulation of signal transduction;GO:0007186//G-protein coupled receptor signaling pathway;GO:0016567//protein ubiquitination;GO:0007041//lysosomal transport;GO:000996…	gi|214010236|ref|NP_001135762.1|/0/E3 ubiquitin-protein ligase MGRN1 isoform 3 [Homo sapiens]
349075	4553	2.523333333	2.95	0.225384155	Up	0.259581811	ZNF713	2	K09228|1|0.0|907|hsa:349075|KRAB domain-containing zinc finger protein	GO:0043231//intracellular membrane-bounded organelle	GO:0046914//transition metal ion binding;GO:0003676//nucleic acid binding	GO:0006351//transcription, DNA-templated	gi|756761768|ref|NP_872439.2|/0/zinc finger protein 713 [Homo sapiens]
283446	4276	0.073333333	0.086666667	0.2410081	Up	0.082643118	MYO1H	3	K10356|1|0.0|2041|hsa:283446|myosin I	-	-	-	gi|254028267|ref|NP_001094891.3|/0/unconventional myosin-Ih [Homo sapiens]
1983	5952.26	41.28	29.4	-0.489626816	Down	0.745422249	EIF5	4	K03262|1|0.0|694|hsa:1983|translation initiation factor 5	GO:0044444//cytoplasmic part;GO:0044444//cytoplasmic part	GO:0017111//nucleoside-triphosphatase activity;GO:0008135//translation factor activity, RNA binding;GO:0032561//guanyl ribonucleotide binding;GO:0017111//nucleoside-triphosphatase activity;GO:0008135//translation factor activity, RNA binding;GO:0032561//guanyl ribonucleotide binding	GO:0006413//translational initiation;GO:0009207;GO:0006413//translational initiation;GO:0009207	gi|1229140|gb|AAC50572.1|/0/translation initiation factor 5 [Homo sapiens]
79085	3475	42.62333333	42.96333333	0.011462507	Up	0.103440926	SLC25A23	2	K14684|1|0.0|915|hsa:79085|solute carrier family 25 (mitochondrial phosphate transporter), member 23/24/25/41	GO:0019866//organelle inner membrane;GO:0043231//intracellular membrane-bounded organelle;GO:0031224//intrinsic component of membrane	GO:0046872//metal ion binding	GO:0006810//transport	gi|48476342|ref|NP_077008.2|/0/calcium-binding mitochondrial carrier protein SCaMC-3 [Homo sapiens]
64786	5765.32	8.32	16.35333333	0.9749293	Up	0.818047097	TBC1D15	1	K20168|1|0.0|968|pps:100978021|TBC1 domain family member 15	GO:0044424;GO:0044424;GO:0044424;GO:0044424	GO:0005488//binding;GO:0005488//binding;GO:0005488//binding;GO:0005488//binding	-	gi|119617681|gb|EAW97275.1|/0/TBC1 domain family, member 15, isoform CRA_c [Homo sapiens]
11152	1839.58	29.13333333	24.57333333	-0.245577209	Down	0.53001421	WDR45	3	K14810|1|4e-86|321|tsp:Tsp_06600|ATP-dependent RNA helicase DDX56/DBP9 [EC:3.6.4.13];K17908|2|2e-29|133|aqu:100634321|autophagy-related protein 18	GO:0016020//membrane;GO:0016020//membrane	GO:0035091//phosphatidylinositol binding;GO:0035091//phosphatidylinositol binding	GO:0044248;GO:0006950//response to stress;GO:0044248;GO:0006950//response to stress	gi|511867415|ref|XP_004755137.1|/0/PREDICTED: WD repeat domain phosphoinositide-interacting protein 4 isoform X1 [Mustela putorius furo]
468	1457.08	119.8466667	129.89	0.116100581	Up	0.361033293	ATF4	2	K04374|1|3e-157|557|hsa:468|cyclic AMP-dependent transcription factor ATF-4	GO:0043231//intracellular membrane-bounded organelle;GO:0016020//membrane;GO:0043231//intracellular membrane-bounded organelle;GO:0016020//membrane	GO:0001071//nucleic acid binding transcription factor activity;GO:0003677//DNA binding;GO:0005515//protein binding;GO:0001071//nucleic acid binding transcription factor activity;GO:0003677//DNA binding;GO:0005515//protein binding	GO:0019752//carboxylic acid metabolic process;GO:0006357//regulation of transcription from RNA polymerase II promoter;GO:0033554//cellular response to stress;GO:0006006//glucose metabolic process;GO:0019752//carboxylic acid metabolic process;GO:0006357//regulation of transcription from RNA polymerase II promoter;GO:0033554//cellular response to stress;GO:0006006//glucose metabolic process	gi|33469974|ref|NP_877962.1|/4.12431e-156/cyclic AMP-dependent transcription factor ATF-4 [Homo sapiens]
7247	3408	30.43333333	29.34666667	-0.052455715	Down	0.188398295	TSN	1	K17934|1|9e-07|58.9|ptr:468090|NADPH oxidase organizer 1;K17776|2|5e-06|56.6|nle:100591060|metaxin	GO:0043231//intracellular membrane-bounded organelle;GO:0043231//intracellular membrane-bounded organelle;GO:0043231//intracellular membrane-bounded organelle;GO:0043231//intracellular membrane-bounded organelle;GO:0043231//intracellular membrane-bounded organelle;GO:0043231//intracellular membrane-bounded organelle	GO:0043566//structure-specific DNA binding;GO:0003723//RNA binding;GO:0005515//protein binding;GO:0043566//structure-specific DNA binding;GO:0003723//RNA binding;GO:0005515//protein binding;GO:0003723//RNA binding;GO:0003677//DNA binding;GO:0003723//RNA binding;GO:0003677//DNA binding;GO:0003723//RNA binding;GO:0003677//DNA binding;GO:0043566//structure-specific DNA binding;GO:0003723//RNA bindin…	GO:0006259//DNA metabolic process;GO:0006259//DNA metabolic process;GO:0006259//DNA metabolic process;GO:0006259//DNA metabolic process;GO:0006259//DNA metabolic process;GO:0006259//DNA metabolic process	gi|402892158|ref|XP_003909287.1|/5.20833e-70/PREDICTED: translin [Papio anubis]
10327	1455.66	34.09333333	45.94666667	0.430470541	Up	0.717153877	AKR1A1	1	K00002|1|5e-179|629|pps:100990701|alcohol dehydrogenase (NADP+) [EC:1.1.1.2]	GO:0044459;GO:0044444//cytoplasmic part;GO:0044459;GO:0044444//cytoplasmic part;GO:0044459;GO:0044444//cytoplasmic part;GO:0044459;GO:0044444//cytoplasmic part	GO:0005488//binding;GO:0004033//aldo-keto reductase (NADP) activity;GO:0005488//binding;GO:0004033//aldo-keto reductase (NADP) activity;GO:0005488//binding;GO:0004033//aldo-keto reductase (NADP) activity;GO:0005488//binding;GO:0004033//aldo-keto reductase (NADP) activity	GO:0019852//L-ascorbic acid metabolic process;GO:0006064;GO:0006081//cellular aldehyde metabolic process;GO:0019318//hexose metabolic process;GO:0019852//L-ascorbic acid metabolic process;GO:0006064;GO:0006081//cellular aldehyde metabolic process;GO:0019318//hexose metabolic process;GO:0019852//L-ascorbic acid metabolic process;GO:0006064;GO:0006081//cellular aldehyde metabolic process;GO:0019318…	gi|5174391|ref|NP_006057.1|/3.89331e-178/alcohol dehydrogenase [NADP(+)] [Homo sapiens]
9697	7065	18.44666667	14.58	-0.339369424	Down	0.589575721	TRAM2	3	K14010|1|2e-105|387|lcm:102353958|translocating chain-associated membrane protein 1	GO:0031224//intrinsic component of membrane	GO:0005488//binding	GO:0006810//transport;GO:0009059//macromolecule biosynthetic process	gi|6912450|ref|NP_036420.1|/0/translocating chain-associated membrane protein 2 [Homo sapiens]
7634	2957	1.846666667	2.063333333	0.160053433	Up	0.181100284	ZNF80	3	K09228|1|1e-98|363|pale:102896505|KRAB domain-containing zinc finger protein	GO:0043231//intracellular membrane-bounded organelle	GO:0046914//transition metal ion binding;GO:0003676//nucleic acid binding;GO:0001071//nucleic acid binding transcription factor activity	GO:0006351//transcription, DNA-templated	gi|89111947|ref|NP_009067.2|/4.29241e-168/zinc finger protein 80 [Homo sapiens]
90313	1555	22.80666667	29.04	0.34858585	Up	0.634064149	TP53I13	1	-	GO:0044464;GO:0016020//membrane;GO:0016020//membrane;GO:0016020//membrane;GO:0016020//membrane;GO:0016020//membrane	-	-	gi|114431216|ref|NP_612358.3|/3.77773e-128/tumor protein p53-inducible protein 13 precursor [Homo sapiens]
729428	465	0.08	0.16	1	Up	0.16911287	GAGE12B	1	-	-	GO:0005488//binding	GO:0006952//defense response	gi|148491101|ref|NP_001091878.1|/1.45612e-57/G antigen 12B/C/D/E [Homo sapiens]
554235	947.58	0.523333333	0.423333333	-0.305936062	Down	0.149116931	ASPDH	1	K15235|1|2e-147|524|mcc:719609|josephin [EC:3.4.19.12];K16360|3|3e-49|197|fch:102051070|netrin-G3 ligand	-	GO:0005488//binding;GO:0016491//oxidoreductase activity;GO:0016638//oxidoreductase activity, acting on the CH-NH2 group of donors;GO:0000166//nucleotide binding	GO:0019363//pyridine nucleotide biosynthetic process;GO:0046496//nicotinamide nucleotide metabolic process;GO:0006739//NADP metabolic process;GO:0019359//nicotinamide nucleotide biosynthetic process	gi|167736378|ref|NP_001108070.1|/1.50226e-157/putative L-aspartate dehydrogenase isoform 1 [Homo sapiens]
8754	4111	120.0266667	186.5366667	0.636104273	Up	0.83001421	ADAM9	1	K06834|1|0.0|1301|hsa:8754|disintegrin and metalloproteinase domain-containing protein 9 [EC:3.4.24.-]	GO:0044424;GO:0031224//intrinsic component of membrane;GO:0009897//external side of plasma membrane;GO:0044421;GO:0044424;GO:0031224//intrinsic component of membrane;GO:0009897//external side of plasma membrane;GO:0044421;GO:0044424;GO:0031224//intrinsic component of membrane;GO:0009897//external side of plasma membrane;GO:0044421;GO:0044424;GO:0031224//intrinsic component of membrane;GO:0009897/…	GO:0004175//endopeptidase activity;GO:0046914//transition metal ion binding;GO:0005102//receptor binding;GO:0019901//protein kinase binding;GO:0019904//protein domain specific binding;GO:0004175//endopeptidase activity;GO:0046914//transition metal ion binding;GO:0005102//receptor binding;GO:0019901//protein kinase binding;GO:0019904//protein domain specific binding;GO:0004175//endopeptidase activ…	GO:0002274;GO:0007178//transmembrane receptor protein serine/threonine kinase signaling pathway;GO:0033627//cell adhesion mediated by integrin;GO:0016337//single organismal cell-cell adhesion;GO:0050953//sensory perception of light stimulus;GO:0009913//epidermal cell differentiation;GO:0000302//response to reactive oxygen species;GO:0006509//membrane protein ectodomain proteolysis;GO:0034097//res…	gi|4501915|ref|NP_003807.1|/0/disintegrin and metalloproteinase domain-containing protein 9 precursor [Homo sapiens]
163175	2906	0.03	0.046666667	0.637429921	Up	0.095381648	LGI4	2	K19999|1|8e-143|510|lcm:102367021|leucine-rich repeat LGI family member 3	-	-	-	gi|21281673|ref|NP_644813.1|/0/leucine-rich repeat LGI family member 4 precursor [Homo sapiens]
126003	711.89	111.4366667	118.1633333	0.08455842	Up	0.274248883	TRAPPC5	1	K20280|1|4e-97|337|cjc:100406076|trafficking protein particle complex subunit 5	GO:0005801//cis-Golgi network;GO:0005801//cis-Golgi network;GO:0005801//cis-Golgi network	GO:0009975//cyclase activity;GO:0005506//iron ion binding;GO:0009975//cyclase activity;GO:0005506//iron ion binding;GO:0009975//cyclase activity;GO:0005506//iron ion binding	GO:0006164//purine nucleotide biosynthetic process;GO:0006810//transport;GO:0006164//purine nucleotide biosynthetic process;GO:0006810//transport;GO:0006164//purine nucleotide biosynthetic process;GO:0006810//transport	gi|675757243|ref|XP_002761715.2|/4.35196e-92/PREDICTED: trafficking protein particle complex subunit 5 isoform X1 [Callithrix jacchus]
84816	2893	4.24	4.51	0.089063169	Up	0.171122615	RTN4IP1	5	K00344|1|2e-19|100|myd:102760205|NADPH2:quinone reductase [EC:1.6.5.5]	GO:0043231//intracellular membrane-bounded organelle;GO:0043231//intracellular membrane-bounded organelle	GO:0046914//transition metal ion binding;GO:0003824//catalytic activity;GO:0046914//transition metal ion binding;GO:0003824//catalytic activity	GO:0008152//metabolic process;GO:0008152//metabolic process	gi|47519420|ref|NP_116119.2|/0/reticulon-4-interacting protein 1, mitochondrial isoform 1 precursor [Homo sapiens]
143384	6758	7.066666667	8.553333333	0.275456906	Up	0.442103126	CACUL1	4	K16449|1|1e-56|225|bfo:BRAFLDRAFT_84869|regulator of G-protein signaling;K11447|2|4e-24|117|ptr:449579|histone demethylase [EC:1.14.11.-];K12581|3|2e-23|115|nle:100584332|CCR4-NOT transcription complex subunit 7/8;K01064|4|5e-23|105|mcc:716877|wingless-type MMTV integration site family, member 9	GO:0000151//ubiquitin ligase complex	GO:0019899//enzyme binding	GO:0019941//modification-dependent protein catabolic process	gi|675711937|ref|XP_009008601.1|/0/PREDICTED: CDK2-associated and cullin domain-containing protein 1 isoform X1 [Callithrix jacchus]
84287	1788.97	29.01333333	22.20666667	-0.385723203	Down	0.665499391	ZDHHC16	1	K18932|1|3e-129|464|pon:100432167|palmitoyltransferase [EC:2.3.1.225]	GO:0016020//membrane;GO:0031090//organelle membrane;GO:0043231//intracellular membrane-bounded organelle;GO:0031224//intrinsic component of membrane;GO:0031090//organelle membrane;GO:0043231//intracellular membrane-bounded organelle;GO:0031224//intrinsic component of membrane;GO:0031090//organelle membrane;GO:0043231//intracellular membrane-bounded organelle;GO:0031224//intrinsic component of mem…	GO:0016747//transferase activity, transferring acyl groups other than amino-acyl groups;GO:0046914//transition metal ion binding;GO:0016747//transferase activity, transferring acyl groups other than amino-acyl groups;GO:0046914//transition metal ion binding;GO:0016747//transferase activity, transferring acyl groups other than amino-acyl groups;GO:0046914//transition metal ion binding;GO:0016747//…	GO:0012501//programmed cell death;GO:0012501//programmed cell death;GO:0012501//programmed cell death;GO:0012501//programmed cell death;GO:0012501//programmed cell death;GO:0012501//programmed cell death;GO:0012501//programmed cell death	gi|568215593|ref|NP_001274733.1|/2.10453e-152/probable palmitoyltransferase ZDHHC16 isoform 6 precursor [Homo sapiens]
84240	1451.85	12.95333333	14.36666667	0.149401968	Up	0.33863175	ZCCHC9	2	K17578|1|3e-143|511|ggo:101151302|zinc finger CCHC domain-containing protein 9	-	GO:0046914//transition metal ion binding;GO:0046914//transition metal ion binding;GO:0046914//transition metal ion binding	-	gi|795225997|ref|XP_011850955.1|/2.20402e-166/PREDICTED: zinc finger CCHC domain-containing protein 9 isoform X1 [Mandrillus leucophaeus]
10083	2237	0.026666667	0.02	-0.415037499	Down	0.083810394	USH1C	3	K16175|1|3e-16|90.5|dre:368473|protein scribble	GO:0005902//microvillus;GO:0044424;GO:0005902//microvillus;GO:0044424;GO:0031513//nonmotile primary cilium;GO:0016020//membrane;GO:0005902//microvillus;GO:0044424;GO:0005902//microvillus;GO:0044424	GO:0005488//binding;GO:0005488//binding;GO:0005488//binding;GO:0005488//binding	GO:0043954//cellular component maintenance;GO:0050954//sensory perception of mechanical stimulus;GO:0022402//cell cycle process;GO:0050905//neuromuscular process;GO:0042471//ear morphogenesis;GO:0022402//cell cycle process;GO:0050954//sensory perception of mechanical stimulus;GO:0060113//inner ear receptor cell differentiation;GO:0051017//actin filament bundle assembly;GO:0043954//cellular compon…	gi|71480164|ref|NP_005700.2|/0/harmonin isoform a [Homo sapiens]
5922	5648.95	4.503333333	6.466666667	0.522028978	Up	0.570554202	RASA2	1	K08053|1|0.0|1514|nle:100595161|Ras GTPase-activating protein 2	GO:0043227//membrane-bounded organelle;GO:0044444//cytoplasmic part	GO:0043169//cation binding	GO:0009966//regulation of signal transduction	gi|12545408|ref|NP_006497.2|/0/ras GTPase-activating protein 2 isoform 3 [Homo sapiens]
200879	2478	0.39	0.626666667	0.684224132	Up	0.252699959	LIPH	2	K19404|1|0.0|932|hsa:200879|phosphatidic acid-selective&#160;phospholipase A1 [EC:3.1.1.-]	GO:0044464	GO:0003824//catalytic activity	GO:0006629//lipid metabolic process	gi|21245106|ref|NP_640341.1|/0/lipase member H precursor [Homo sapiens]
10787	4997	43.24666667	43.27	0.000778183	Up	0.076512383	NCKAP1	2	K05750|1|0.0|2186|mcf:102139495|NCK-associated protein 1	GO:0031224//intrinsic component of membrane;GO:0030027//lamellipodium	GO:0005488//binding	GO:0012501//programmed cell death;GO:0014020;GO:0008595//anterior/posterior axis specification, embryo;GO:0008105//asymmetric protein localization;GO:0001667//ameboidal-type cell migration;GO:0030036//actin cytoskeleton organization;GO:0048562//embryonic organ morphogenesis;GO:0031647//regulation of protein stability;GO:0010171//body morphogenesis;GO:0007509//mesoderm migration involved in gastru…	gi|7305303|ref|NP_038464.1|/0/nck-associated protein 1 isoform 1 [Homo sapiens]
285525	937	0.01	0.043333333	2.115477217	Up	0.1295473	YIPF7	2	K20363|1|3e-94|347|lcm:102356322|protein transport protein YIP1	GO:0031224//intrinsic component of membrane;GO:0031090//organelle membrane;GO:0043231//intracellular membrane-bounded organelle	-	-	gi|148664222|ref|NP_872398.2|/2.46357e-158/protein YIPF7 [Homo sapiens]
2583	2506.72	22.81	25.85666667	0.180869854	Up	0.426035323	B4GALNT1	1	K00725|1|0.0|991|hsa:2583|(N-Acetylneuraminyl)-galactosylglucosylceramide N-acetylgalactosaminyltransferase [EC:2.4.1.92]	GO:0031228//intrinsic component of Golgi membrane;GO:0031228//intrinsic component of Golgi membrane;GO:0031228//intrinsic component of Golgi membrane	GO:0008376//acetylgalactosaminyltransferase activity;GO:0008376//acetylgalactosaminyltransferase activity;GO:0008376//acetylgalactosaminyltransferase activity	GO:0001573//ganglioside metabolic process;GO:0048232//male gamete generation;GO:0010876//lipid localization;GO:0030258//lipid modification;GO:0001573//ganglioside metabolic process;GO:0048232//male gamete generation;GO:0010876//lipid localization;GO:0030258//lipid modification;GO:0001573//ganglioside metabolic process;GO:0048232//male gamete generation;GO:0010876//lipid localization;GO:0030258//l…	gi|4503893|ref|NP_001469.1|/0/beta-1,4 N-acetylgalactosaminyltransferase 1 isoform 1 precursor [Homo sapiens]
9401	3840	28.01	30.14	0.105737434	Up	0.309520909	RECQL4	3	K10730|1|0.0|2129|hsa:9401|ATP-dependent DNA helicase Q4 [EC:3.6.4.12]	GO:0043231//intracellular membrane-bounded organelle	GO:0000217//DNA secondary structure binding;GO:0003690//double-stranded DNA binding;GO:0004003//ATP-dependent DNA helicase activity;GO:0046914//transition metal ion binding;GO:0032559//adenyl ribonucleotide binding	GO:0006259//DNA metabolic process;GO:0007063//regulation of sister chromatid cohesion;GO:0009887//organ morphogenesis;GO:0032392//DNA geometric change;GO:0008283//cell proliferation	gi|284005309|ref|NP_004251.3|/0/ATP-dependent DNA helicase Q4 [Homo sapiens]
57332	1561	6.39	5.063333333	-0.335728467	Down	0.45227365	CBX8	2	K11455|1|2e-157|558|hsa:57332|chromobox protein 8	GO:0043234//protein complex;GO:0043232;GO:0031981//nuclear lumen	GO:0042393//histone binding	GO:0006325//chromatin organization	gi|10190682|ref|NP_065700.1|/1.71095e-156/chromobox protein homolog 8 [Homo sapiens]
710	1832	0.13	0.183333333	0.495957495	Up	0.123578969	SERPING1	1	K04001|1|0.0|782|hsa:710|C1 inhibitor	GO:0031091//platelet alpha granule;GO:0044421;GO:0031091//platelet alpha granule;GO:0044421	GO:0004866//endopeptidase inhibitor activity;GO:0005488//binding;GO:0004866//endopeptidase inhibitor activity;GO:0005488//binding	GO:0007599//hemostasis;GO:0001867//complement activation, lectin pathway;GO:0002455//humoral immune response mediated by circulating immunoglobulin;GO:0006887//exocytosis;GO:0001775//cell activation;GO:0003013//circulatory system process;GO:0010466//negative regulation of peptidase activity;GO:0007599//hemostasis;GO:0001867//complement activation, lectin pathway;GO:0002455//humoral immune respons…	gi|426368457|ref|XP_004051224.1|/0/PREDICTED: plasma protease C1 inhibitor isoform 2 [Gorilla gorilla gorilla]
23277	5252	37.52	32.89	-0.19001082	Down	0.46093179	CLUH	3	K03255|1|0.0|2533|ggo:101137824|protein TIF31	-	-	-	gi|426383480|ref|XP_004058307.1|/0/PREDICTED: clustered mitochondria protein homolog isoform 1 [Gorilla gorilla gorilla]
7087	3005	7.72	28.85333333	1.902065246	Up	0.920564352	ICAM5	3	K06769|1|0.0|1575|hsa:7087|intercellular adhesion molecule 5	GO:0016021//integral component of membrane	-	GO:0007155//cell adhesion;GO:0006897//endocytosis	gi|189571583|ref|NP_003250.3|/0/intercellular adhesion molecule 5 precursor [Homo sapiens]
5105	2692	0.01	0.053333333	2.415037499	Up	0.148609419	PCK1	3	K01596|1|0.0|1268|hsa:5105|phosphoenolpyruvate carboxykinase (GTP) [EC:4.1.1.32]	GO:0031981//nuclear lumen;GO:0044444//cytoplasmic part	GO:0004611//phosphoenolpyruvate carboxykinase activity;GO:0046914//transition metal ion binding;GO:0032561//guanyl ribonucleotide binding	GO:0043648//dicarboxylic acid metabolic process;GO:0006090//pyruvate metabolic process;GO:0043434//response to peptide hormone;GO:0006006//glucose metabolic process;GO:0033500//carbohydrate homeostasis	gi|187281517|ref|NP_002582.3|/0/phosphoenolpyruvate carboxykinase, cytosolic [GTP] [Homo sapiens]
154467	637	13.73	18.83	0.455701374	Up	0.676157125	CCDC167	2	-	GO:0031224//intrinsic component of membrane	-	-	gi|6841180|gb|AAF28943.1|AF161383_1/2.92506e-58/HSPC265 [Homo sapiens]
112	6108	11.93333333	17.00333333	0.510820513	Up	0.694457978	ADCY6	4	K08046|1|0.0|2116|hsa:112|adenylate cyclase 6 [EC:4.6.1.1]	GO:0043231//intracellular membrane-bounded organelle;GO:0005902//microvillus;GO:0031224//intrinsic component of membrane;GO:0005886//plasma membrane	GO:0005515//protein binding;GO:0004016//adenylate cyclase activity;GO:0032559//adenyl ribonucleotide binding;GO:0043169//cation binding	GO:0015980//energy derivation by oxidation of organic compounds;GO:0007267//cell-cell signaling;GO:0033762//response to glucagon;GO:0032147//activation of protein kinase activity;GO:0010863//positive regulation of phospholipase C activity;GO:0007169//transmembrane receptor protein tyrosine kinase signaling pathway;GO:0007188//adenylate cyclase-modulating G-protein coupled receptor signaling pathw…	gi|10181096|ref|NP_056085.1|/0/adenylate cyclase type 6 [Homo sapiens]
9423	5954	1.406666667	4.423333333	1.652853467	Up	0.75634389	NTN1	2	K06843|1|0.0|1216|hsa:9423|netrin 1	GO:0044424;GO:0005578//proteinaceous extracellular matrix	GO:0005488//binding	GO:0030307//positive regulation of cell growth;GO:0007155//cell adhesion;GO:0012501//programmed cell death;GO:0051647//nucleus localization;GO:0008283//cell proliferation;GO:0048732//gland development;GO:0030308//negative regulation of cell growth;GO:0006935//chemotaxis;GO:0060562//epithelial tube morphogenesis;GO:0016477//cell migration	gi|148613884|ref|NP_004813.2|/0/netrin-1 precursor [Homo sapiens]
92017	8183	2.623333333	2.796666667	0.092307175	Up	0.14683313	SNX29	4	K17935|1|0.0|1422|hsa:92017|sorting nexin-29	-	GO:0005543//phospholipid binding	GO:0009987//cellular process	gi|343780938|ref|NP_115543.3|/0/sorting nexin-29 [Homo sapiens]
26289	3326	2.563333333	2.766666667	0.110127738	Up	0.161439302	AK5	3	K00939|1|0.0|1091|pps:100981802|adenylate kinase [EC:2.7.4.3]	GO:0005815//microtubule organizing center;GO:0005815//microtubule organizing center	GO:0016776//phosphotransferase activity, phosphate group as acceptor;GO:0019205//nucleobase-containing compound kinase activity;GO:0032559//adenyl ribonucleotide binding;GO:0019887//protein kinase regulator activity;GO:0016776//phosphotransferase activity, phosphate group as acceptor;GO:0019205//nucleobase-containing compound kinase activity;GO:0032559//adenyl ribonucleotide binding;GO:0019887//p…	GO:0009180;GO:0009205;GO:0023052//signaling;GO:0006221//pyrimidine nucleotide biosynthetic process;GO:0009183;GO:0009180;GO:0009205;GO:0023052//signaling;GO:0006221//pyrimidine nucleotide biosynthetic process;GO:0009183	gi|28144897|ref|NP_777283.1|/0/adenylate kinase isoenzyme 5 isoform 1 [Homo sapiens]
50814	1582.87	29.57	22.19333333	-0.414007874	Down	0.680663825	NSDHL	2	K07748|1|0.0|738|mcf:102137627|sterol-4alpha-carboxylate 3-dehydrogenase (decarboxylating) [EC:1.1.1.170]	GO:0031224//intrinsic component of membrane;GO:0043231//intracellular membrane-bounded organelle;GO:0031090//organelle membrane;GO:0031224//intrinsic component of membrane;GO:0043231//intracellular membrane-bounded organelle;GO:0031090//organelle membrane	GO:0033764//steroid dehydrogenase activity, acting on the CH-OH group of donors, NAD or NADP as acceptor;GO:0033764//steroid dehydrogenase activity, acting on the CH-OH group of donors, NAD or NADP as acceptor	GO:0008544//epidermis development;GO:0048568//embryonic organ development;GO:0007166//cell surface receptor signaling pathway;GO:0008203//cholesterol metabolic process;GO:0008544//epidermis development;GO:0048568//embryonic organ development;GO:0007166//cell surface receptor signaling pathway;GO:0008203//cholesterol metabolic process	gi|967507682|ref|XP_014983926.1|/0/PREDICTED: sterol-4-alpha-carboxylate 3-dehydrogenase, decarboxylating isoform X1 [Macaca mulatta]
9935	3395	0.01	0.076666667	2.938599455	Up	0.193534308	MAFB	4	K09036|1|5e-126|455|rro:104671242|transcription factor MAFB	GO:0043231//intracellular membrane-bounded organelle	GO:0003677//DNA binding;GO:0005515//protein binding	GO:0007423//sensory organ development;GO:0006355//regulation of transcription, DNA-templated;GO:0045638//negative regulation of myeloid cell differentiation;GO:0021546//rhombomere development;GO:0007389//pattern specification process	gi|724879473|ref|XP_010372973.1|/4.02855e-125/PREDICTED: transcription factor MafB [Rhinopithecus roxellana]
24139	2373.32	10.74333333	20.86	0.95729747	Up	0.832440114	EML2	2	K18595|1|0.0|1347|hsa:24139|echinoderm microtubule-associated protein-like 1/2	GO:0015630//microtubule cytoskeleton;GO:0043227//membrane-bounded organelle;GO:0015630//microtubule cytoskeleton;GO:0043227//membrane-bounded organelle	GO:0005488//binding;GO:0005488//binding	GO:0050954//sensory perception of mechanical stimulus;GO:0050953//sensory perception of light stimulus;GO:0050954//sensory perception of mechanical stimulus;GO:0050953//sensory perception of light stimulus	gi|6912356|ref|NP_036287.1|/0/echinoderm microtubule-associated protein-like 2 isoform 2 [Homo sapiens]
157567	2697	2.433333333	4.84	0.992073084	Up	0.670036541	ANKRD46	1	K10380|1|1e-13|81.6|crg:105334014|ankyrin;K08803|3|8e-12|75.5|lcm:102361878|death-associated protein kinase [EC:2.7.11.1]	GO:0031224//intrinsic component of membrane;GO:0031224//intrinsic component of membrane;GO:0031224//intrinsic component of membrane;GO:0031224//intrinsic component of membrane	-	-	gi|927117156|ref|XP_013852025.1|/5.15032e-123/PREDICTED: ankyrin repeat domain-containing protein 46 isoform X1 [Sus scrofa]
6257	2920.75	24.57	26.58	0.113443247	Up	0.307460414	RXRB	1	K08525|1|0.0|636|pale:102888877|retinoid X receptor beta	GO:0031981//nuclear lumen	GO:0046914//transition metal ion binding;GO:0003712//transcription cofactor activity;GO:0001071//nucleic acid binding transcription factor activity;GO:0043565//sequence-specific DNA binding;GO:0008289//lipid binding;GO:0003708//retinoic acid receptor activity	GO:0055007//cardiac muscle cell differentiation;GO:0032526//response to retinoic acid;GO:0009755//hormone-mediated signaling pathway;GO:0014855;GO:0030522//intracellular receptor signaling pathway	gi|147223296|emb|CAN13298.1|/8.24828e-180/retinoid X receptor, beta [Sus scrofa]
2590	4484	25.94	34.71	0.420172886	Up	0.697665449	GALNT2	1	-	GO:0031228//intrinsic component of Golgi membrane;GO:0031228//intrinsic component of Golgi membrane	GO:0046914//transition metal ion binding;GO:0008376//acetylgalactosaminyltransferase activity;GO:0030246//carbohydrate binding;GO:0046914//transition metal ion binding;GO:0008376//acetylgalactosaminyltransferase activity;GO:0030246//carbohydrate binding	GO:0006493//protein O-linked glycosylation;GO:0002377//immunoglobulin production;GO:0006493//protein O-linked glycosylation;GO:0002377//immunoglobulin production	gi|4758412|ref|NP_004472.1|/0/polypeptide N-acetylgalactosaminyltransferase 2 precursor [Homo sapiens]
3750	4720	2.736666667	4.503333333	0.718573548	Up	0.590793747	KCND1	5	K04891|1|0.0|1111|pps:100983577|potassium voltage-gated channel Shal-related subfamily D member 1	GO:0005887//integral component of plasma membrane	GO:0043169//cation binding;GO:0005267//potassium channel activity	GO:0030001//metal ion transport	gi|27436981|ref|NP_004970.3|/0/potassium voltage-gated channel subfamily D member 1 precursor [Homo sapiens]
79989	4208.05	4.363333333	6.27	0.523034752	Up	0.566433212	TTC26	1	K19685|1|5e-143|509|nle:100599791|intraflagellar transport protein 56	-	-	-	gi|222136634|ref|NP_079202.2|/0/intraflagellar transport protein 56 isoform 1 [Homo sapiens]
150590	1633.36	2.106666667	2.866666667	0.444412101	Up	0.390093382	C2orf15	1	K12581|1|1e-24|80.1|nle:100584332|CCR4-NOT transcription complex subunit 7/8;K11447|4|1e-21|71.2|ptr:449579|histone demethylase [EC:1.14.11.-]	-	-	-	gi|724938025|ref|XP_010385086.1|/7.70959e-69/PREDICTED: uncharacterized protein C2orf15 homolog [Rhinopithecus roxellana]
10161	3043	0.253333333	0.22	-0.203533394	Down	0.098467316	LPAR6	5	K04273|1|0.0|672|ggo:101132139|lysophosphatidic acid receptor 6	GO:0031224//intrinsic component of membrane;GO:0031224//intrinsic component of membrane;GO:0031224//intrinsic component of membrane	GO:0001608;GO:0001608;GO:0001608	GO:0007166//cell surface receptor signaling pathway;GO:0007166//cell surface receptor signaling pathway;GO:0007166//cell surface receptor signaling pathway	gi|33695113|ref|NP_005758.2|/0/lysophosphatidic acid receptor 6 [Homo sapiens]
9255	2630.42	13.90666667	13.69666667	-0.021951827	Down	0.114332115	AIMP1	3	K15437|1|5e-151|538|pps:100991364|aminoacyl tRNA synthase complex-interacting multifunctional protein 1	GO:0043234//protein complex;GO:0016023//cytoplasmic, membrane-bounded vesicle;GO:0044421;GO:0043234//protein complex;GO:0016023//cytoplasmic, membrane-bounded vesicle;GO:0044421;GO:0043234//protein complex;GO:0016023//cytoplasmic, membrane-bounded vesicle;GO:0044421	GO:0003723//RNA binding;GO:0042802//identical protein binding;GO:0005102//receptor binding;GO:0003723//RNA binding;GO:0042802//identical protein binding;GO:0005102//receptor binding;GO:0003723//RNA binding;GO:0042802//identical protein binding;GO:0005102//receptor binding	GO:0006412//translation;GO:0006952//defense response;GO:0012501//programmed cell death;GO:0019318//hexose metabolic process;GO:0048646//anatomical structure formation involved in morphogenesis;GO:0023052//signaling;GO:0002376//immune system process;GO:0042221//response to chemical;GO:0001935//endothelial cell proliferation;GO:0007154//cell communication;GO:0006412//translation;GO:0006952//defense…	gi|119626608|gb|EAX06203.1|/9.48072e-153/small inducible cytokine subfamily E, member 1 (endothelial monocyte-activating), isoform CRA_a [Homo sapiens]
5337	5981.4	1.706666667	3.173333333	0.894817763	Up	0.573761673	PLD1	2	K01115|1|0.0|2171|hsa:5337|phospholipase D1/2 [EC:3.1.4.4]	GO:0005795//Golgi stack;GO:0031252//cell leading edge;GO:0005770//late endosome;GO:0031090//organelle membrane;GO:0012505//endomembrane system;GO:0005795//Golgi stack;GO:0031252//cell leading edge;GO:0005770//late endosome;GO:0031090//organelle membrane;GO:0012505//endomembrane system	GO:0004620//phospholipase activity;GO:0005543//phospholipid binding;GO:0004620//phospholipase activity;GO:0005543//phospholipid binding	GO:0016477//cell migration;GO:0006644//phospholipid metabolic process;GO:0009725//response to hormone;GO:0007264//small GTPase mediated signal transduction;GO:0042742//defense response to bacterium;GO:0046394;GO:0016477//cell migration;GO:0006644//phospholipid metabolic process;GO:0009725//response to hormone;GO:0007264//small GTPase mediated signal transduction;GO:0042742//defense response to ba…	gi|62089400|dbj|BAD93144.1|/0/phospholipase D1 variant [Homo sapiens]
9133	1566	78.04	86.05666667	0.141073182	Up	0.396589525	CCNB2	3	K05868|1|0.0|774|hsa:9133|cyclin B	GO:0043231//intracellular membrane-bounded organelle;GO:0005856//cytoskeleton;GO:0044444//cytoplasmic part	GO:0005488//binding	GO:0007050//cell cycle arrest;GO:0002260//lymphocyte homeostasis;GO:0043009//chordate embryonic development;GO:0000087//mitotic M phase;GO:0048534//hematopoietic or lymphoid organ development	gi|4757930|ref|NP_004692.1|/0/G2/mitotic-specific cyclin-B2 [Homo sapiens]
146059	4757	6.486666667	6.456666667	-0.006687756	Down	0.083546488	CDAN1	2	K19531|1|0.0|1994|hsa:146059|codanin-1	GO:0031224//intrinsic component of membrane	GO:0005488//binding	-	gi|57222570|ref|NP_612486.2|/0/codanin-1 [Homo sapiens]
7123	886	0.973333333	0.69	-0.496337601	Down	0.255521721	CLEC3B	2	K17520|1|2e-115|417|nle:100604042|C-type lectin domain family 3 member B	GO:0044421;GO:0044421	GO:0030246//carbohydrate binding;GO:0030246//carbohydrate binding	GO:0048731//system development;GO:0048731//system development	gi|156627579|ref|NP_003269.2|/9.52851e-93/tetranectin isoform 1precursor [Homo sapiens]
55830	2027.8	16.59	25.44	0.616784784	Up	0.773700771	GLT8D1	2	-	GO:0031224//intrinsic component of membrane;GO:0043231//intracellular membrane-bounded organelle;GO:0031224//intrinsic component of membrane;GO:0043231//intracellular membrane-bounded organelle;GO:0031224//intrinsic component of membrane;GO:0043231//intracellular membrane-bounded organelle;GO:0031224//intrinsic component of membrane;GO:0043231//intracellular membrane-bounded organelle;GO:0031224/…	GO:0016740//transferase activity;GO:0016740//transferase activity;GO:0016740//transferase activity;GO:0016740//transferase activity;GO:0016740//transferase activity	-	gi|8923855|ref|NP_060916.1|/0/glycosyltransferase 8 domain-containing protein 1 [Homo sapiens]
5745	2007	0.146666667	0.023333333	-2.652076697	Down	0.238489647	PTH1R	2	K04585|1|0.0|1071|hsa:5745|parathyroid hormone receptor 1	GO:0043231//intracellular membrane-bounded organelle;GO:0016021//integral component of membrane;GO:0005903//brush border;GO:0044459;GO:0043231//intracellular membrane-bounded organelle;GO:0016021//integral component of membrane;GO:0005903//brush border;GO:0044459	GO:0004930//G-protein coupled receptor activity;GO:0004930//G-protein coupled receptor activity	GO:0048731//system development;GO:0001649//osteoblast differentiation;GO:0008283//cell proliferation;GO:0021700//developmental maturation;GO:0051480//regulation of cytosolic calcium ion concentration;GO:0007188//adenylate cyclase-modulating G-protein coupled receptor signaling pathway;GO:0001894//tissue homeostasis;GO:0048731//system development;GO:0001649//osteoblast differentiation;GO:0008283//…	gi|795141419|ref|XP_011836533.1|/0/PREDICTED: parathyroid hormone/parathyroid hormone-related peptide receptor [Mandrillus leucophaeus]
6513	3687	38.55666667	48.72666667	0.337731201	Up	0.652019894	SLC2A1	2	K07299|1|0.0|892|ggo:101145851|MFS transporter, SP family, solute carrier family 2 (facilitated glucose transporter), member 1	GO:0031224//intrinsic component of membrane;GO:0030054//cell junction;GO:0048770	GO:0005402//cation:sugar symporter activity;GO:0005355//glucose transmembrane transporter activity;GO:0051183//vitamin transporter activity;GO:0019899//enzyme binding	GO:0044238//primary metabolic process;GO:0009267//cellular response to starvation;GO:0008645//hexose transport;GO:0006766//vitamin metabolic process;GO:0030073//insulin secretion;GO:0015980//energy derivation by oxidation of organic compounds;GO:0051180//vitamin transport	gi|166795299|ref|NP_006507.2|/0/solute carrier family 2, facilitated glucose transporter member 1 [Homo sapiens]
2116	958	1.556666667	1.026666667	-0.600492199	Down	0.357622818	ETV2	1	K09432|1|0.0|703|hsa:2116|ETS translocation variant 2	GO:0043231//intracellular membrane-bounded organelle;GO:0043231//intracellular membrane-bounded organelle	GO:0003677//DNA binding;GO:0001071//nucleic acid binding transcription factor activity;GO:0003677//DNA binding;GO:0001071//nucleic acid binding transcription factor activity;GO:0003677//DNA binding;GO:0001071//nucleic acid binding transcription factor activity	GO:0006351//transcription, DNA-templated;GO:0006351//transcription, DNA-templated;GO:0006351//transcription, DNA-templated	gi|752293519|ref|NP_001291478.1|/1.13305e-89/ETS translocation variant 2 isoform 3 [Homo sapiens]
23247	6640	5.436666667	6.446666667	0.245831013	Up	0.374512789	KIAA0556	3	-	-	-	-	gi|119576147|gb|EAW55743.1|/0/KIAA0556 protein [Homo sapiens]
23632	1834	0.07	0.143333333	1.033947332	Up	0.160140073	CA14	2	K01672|1|0.0|667|nle:100599881|carbonic anhydrase [EC:4.2.1.1]	GO:0031224//intrinsic component of membrane	GO:0043169//cation binding;GO:0016836//hydro-lyase activity	-	gi|441636012|ref|XP_003259212.2|/0/PREDICTED: carbonic anhydrase 14 [Nomascus leucogenys]
55698	3682	3.246666667	4.306666667	0.407612393	Up	0.436581405	RADIL	4	K14376|1|9e-147|524|myb:102258567|poly(A) polymerase [EC:2.7.7.19]	-	GO:0005488//binding	GO:0032501//multicellular organismal process;GO:0023052//signaling;GO:0009987//cellular process	gi|148612825|ref|NP_060529.4|/0/ras-associating and dilute domain-containing protein [Homo sapiens]
9117	3544.06	9.133333333	11.74666667	0.363038031	Up	0.557308161	SEC22C	3	K08520|1|9e-169|598|hsa:9117|SEC22 vesicle trafficking protein A/C	GO:0031090//organelle membrane;GO:0043231//intracellular membrane-bounded organelle;GO:0031224//intrinsic component of membrane;GO:0031090//organelle membrane;GO:0043231//intracellular membrane-bounded organelle;GO:0031224//intrinsic component of membrane;GO:0031090//organelle membrane;GO:0043231//intracellular membrane-bounded organelle;GO:0031224//intrinsic component of membrane;GO:0031090//org…	-	GO:0048193//Golgi vesicle transport;GO:0048193//Golgi vesicle transport;GO:0048193//Golgi vesicle transport;GO:0048193//Golgi vesicle transport	gi|426340091|ref|XP_004033968.1|/1.63631e-143/PREDICTED: vesicle-trafficking protein SEC22c isoform 1 [Gorilla gorilla gorilla]
6218	590	916.9766667	734.7733333	-0.319585755	Down	0.666077954	RPS17	1	K02962|1|4e-71|270|ecb:100068442|small subunit ribosomal protein S17e	GO:0015935//small ribosomal subunit;GO:0015935//small ribosomal subunit;GO:0015935//small ribosomal subunit	GO:0005198//structural molecule activity;GO:0005198//structural molecule activity;GO:0003824//catalytic activity;GO:0005198//structural molecule activity	GO:0006412//translation;GO:0019080;GO:0031016//pancreas development;GO:0042254//ribosome biogenesis;GO:0022618//ribonucleoprotein complex assembly;GO:0048872//homeostasis of number of cells;GO:0006412//translation;GO:0042254//ribosome biogenesis;GO:0022618//ribonucleoprotein complex assembly;GO:0048872//homeostasis of number of cells;GO:0006412//translation;GO:0019080;GO:0031016//pancreas develop…	gi|594100882|ref|XP_006073535.1|/8.33476e-80/PREDICTED: 40S ribosomal protein S17 [Bubalus bubalis]
25888	4691.33	8.386666667	8.88	0.08246216	Up	0.198101908	ZNF473	3	K09228|1|0.0|1833|hsa:25888|KRAB domain-containing zinc finger protein	GO:0016604//nuclear body;GO:0016604//nuclear body;GO:0016604//nuclear body	GO:0003676//nucleic acid binding;GO:0046914//transition metal ion binding;GO:0003676//nucleic acid binding;GO:0046914//transition metal ion binding;GO:0003676//nucleic acid binding;GO:0046914//transition metal ion binding	GO:0006396//RNA processing;GO:0008334//histone mRNA metabolic process;GO:0006353//DNA-templated transcription, termination;GO:0006396//RNA processing;GO:0008334//histone mRNA metabolic process;GO:0006353//DNA-templated transcription, termination;GO:0006396//RNA processing;GO:0008334//histone mRNA metabolic process;GO:0006353//DNA-templated transcription, termination	gi|54792148|ref|NP_056243.1|/0/zinc finger protein 473 isoform 1 [Homo sapiens]
100287482	1068	1.203333333	1.106666667	-0.120815596	Down	0.129060089	SMKR1	1	K11136|1|3e-12|75.1|myb:102260209|regulator of telomere elongation helicase 1 [EC:3.6.4.12]	-	-	-	gi|119604128|gb|EAW83722.1|/5.59789e-27/hCG2038584, partial [Homo sapiens]
80820	4687	0.46	0.5	0.120294234	Up	0.100994722	EEPD1	2	K10260|1|3e-06|57.8|bfo:BRAFLDRAFT_63751|F-box and WD-40 domain protein 7	GO:0031224//intrinsic component of membrane	GO:0003676//nucleic acid binding	GO:0006259//DNA metabolic process;GO:0015031//protein transport	gi|71043966|ref|NP_085139.2|/0/endonuclease/exonuclease/phosphatase family domain-containing protein 1 [Homo sapiens]
254887	5559.54	1.28	1.653333333	0.36923381	Up	0.271386521	ZDHHC23	1	K18932|1|0.0|709|hsa:254887|palmitoyltransferase [EC:2.3.1.225]	GO:0031224//intrinsic component of membrane;GO:0031224//intrinsic component of membrane	GO:0046914//transition metal ion binding;GO:0016747//transferase activity, transferring acyl groups other than amino-acyl groups;GO:0046914//transition metal ion binding;GO:0016747//transferase activity, transferring acyl groups other than amino-acyl groups	-	gi|50234886|ref|NP_775841.2|/0/palmitoyltransferase ZDHHC23 isoform c [Homo sapiens]
55973	6016.61	3.86	5.213333333	0.433605259	Up	0.484490459	BCAP29	3	K05545|1|1e-121|441|mcf:102116116|tRNA-dihydrouridine synthase 4 [EC:1.3.1.90];K14009|2|6e-52|209|nle:100592059|B-cell receptor-associated protein 31	GO:0031090//organelle membrane;GO:0043231//intracellular membrane-bounded organelle;GO:0031224//intrinsic component of membrane;GO:0031090//organelle membrane;GO:0043231//intracellular membrane-bounded organelle;GO:0031224//intrinsic component of membrane;GO:0031090//organelle membrane;GO:0043231//intracellular membrane-bounded organelle;GO:0031224//intrinsic component of membrane	-	GO:0012501//programmed cell death;GO:0015031//protein transport;GO:0012501//programmed cell death;GO:0015031//protein transport;GO:0012501//programmed cell death;GO:0015031//protein transport	gi|56549093|ref|NP_001008405.1|/3.10467e-167/B-cell receptor-associated protein 29 isoform a [Homo sapiens]
389692	2373	1.606666667	4.436666667	1.46540552	Up	0.732206659	MAFA	3	K07595|1|2e-94|349|hsa:389692|transcription factor MAFA	GO:0043231//intracellular membrane-bounded organelle	GO:0003676//nucleic acid binding;GO:0005515//protein binding	GO:0009746;GO:0030072//peptide hormone secretion;GO:0007165//signal transduction;GO:0006351//transcription, DNA-templated	gi|71274111|ref|NP_963883.2|/1.57286e-93/transcription factor MafA [Homo sapiens]
114902	1361	0.386666667	0.123333333	-1.648527629	Down	0.312038165	C1QTNF5	1	K07296|1|4e-22|108|lcm:102362467|adiponectin	GO:0031224//intrinsic component of membrane	-	GO:0007275//multicellular organism development;GO:0050953//sensory perception of light stimulus	gi|13899255|ref|NP_113621.1|/0/membrane frizzled-related protein [Homo sapiens]
389320	459	0.083333333	0.01	-3.058893689	Down	0.196285018	TEX43	1	-	-	-	-	gi|119569233|gb|EAW48848.1|/1.50925e-75/FLJ27505 protein, partial [Homo sapiens]
148534	6916.62	3.326666667	4.943333333	0.571406877	Up	0.549330085	TMEM56	2	K12581|1|1e-24|119|nle:100584332|CCR4-NOT transcription complex subunit 7/8;K17985|2|9e-19|83.2|hsa:55626|activating molecule in BECN1-regulated autophagy protein 1;K01064|4|7e-18|97.1|mcf:102130297|wingless-type MMTV integration site family, member 9	GO:0031224//intrinsic component of membrane;GO:0031224//intrinsic component of membrane	-	-	gi|22749023|ref|NP_689700.1|/1.02262e-141/transmembrane protein 56 [Homo sapiens]
6997	1784	0.583333333	0.58	-0.008267616	Down	0.072360942	TDGF1	1	K07560|1|8e-17|91.7|pon:100459622|D-tyrosyl-tRNA(Tyr) deacylase [EC:3.1.-.-];K01064|2|3e-15|86.3|mcf:102130297|wingless-type MMTV integration site family, member 9;K12581|5|2e-14|83.6|nle:100584332|CCR4-NOT transcription complex subunit 7/8	GO:0043231//intracellular membrane-bounded organelle;GO:0031224//intrinsic component of membrane;GO:0019898//extrinsic component of membrane;GO:0044421;GO:0044444//cytoplasmic part;GO:0043231//intracellular membrane-bounded organelle;GO:0031224//intrinsic component of membrane;GO:0019898//extrinsic component of membrane;GO:0044421;GO:0044444//cytoplasmic part	GO:0005102//receptor binding;GO:0005102//receptor binding	GO:0001934//positive regulation of protein phosphorylation;GO:0035051//cardiocyte differentiation;GO:0001952//regulation of cell-matrix adhesion;GO:0007179//transforming growth factor beta receptor signaling pathway;GO:0006357//regulation of transcription from RNA polymerase II promoter;GO:0048732//gland development;GO:0043009//chordate embryonic development;GO:0007169//transmembrane receptor pro…	gi|4507425|ref|NP_003203.1|/8.7949e-112/teratocarcinoma-derived growth factor 1 isoform 1 precursor [Homo sapiens]
55959	3909	0.163333333	0.15	-0.122856748	Down	0.081303289	SULF2	1	K14607|1|0.0|1757|mcf:102143630|extracellular sulfatase Sulf [EC:3.1.6.-]	GO:0044431//Golgi apparatus part;GO:0044421;GO:0044431//Golgi apparatus part;GO:0044421;GO:0044431//Golgi apparatus part;GO:0044421	GO:0046872//metal ion binding;GO:0008484//sulfuric ester hydrolase activity;GO:0046872//metal ion binding;GO:0008484//sulfuric ester hydrolase activity;GO:0046872//metal ion binding;GO:0008484//sulfuric ester hydrolase activity	GO:0006029//proteoglycan metabolic process;GO:0008543//fibroblast growth factor receptor signaling pathway;GO:0048513//animal organ development;GO:0006029//proteoglycan metabolic process;GO:0008543//fibroblast growth factor receptor signaling pathway;GO:0048513//animal organ development;GO:0006029//proteoglycan metabolic process;GO:0008543//fibroblast growth factor receptor signaling pathway;GO:0…	gi|795273633|ref|XP_011921325.1|/0/PREDICTED: extracellular sulfatase Sulf-2 isoform X2 [Cercocebus atys]
80199	1695.61	32.78	20.47	-0.679304752	Down	0.805694275	FUZ	1	K12617|1|1e-42|176|bfo:BRAFLDRAFT_119484|DNA topoisomerase 2-associated protein PAT1	GO:0043232;GO:0043232	-	-	gi|20149693|ref|NP_079405.2|/0/protein fuzzy homolog isoform 1 [Homo sapiens]
6744	5179.15	51.55	116.21	1.172689887	Up	0.905064961	SSFA2	1	-	GO:0016020//membrane;GO:0044424;GO:0016020//membrane;GO:0044424;GO:0016020//membrane;GO:0044424;GO:0016020//membrane;GO:0044424;GO:0016020//membrane;GO:0044424;GO:0016020//membrane	GO:0008092//cytoskeletal protein binding;GO:0008092//cytoskeletal protein binding;GO:0008092//cytoskeletal protein binding;GO:0008092//cytoskeletal protein binding;GO:0008092//cytoskeletal protein binding	-	gi|194363771|ref|NP_001123917.1|/0/sperm-specific antigen 2 isoform 1 [Homo sapiens]
207	2846.99	74.51	51.71	-0.526990758	Down	0.780684125	AKT1	1	K04456|1|0.0|976|ggo:101124923|RAC serine/threonine-protein kinase [EC:2.7.11.1]	GO:0031981//nuclear lumen;GO:0016020//membrane;GO:0015630//microtubule cytoskeleton;GO:0031252//cell leading edge;GO:0044444//cytoplasmic part;GO:0031981//nuclear lumen;GO:0016020//membrane;GO:0015630//microtubule cytoskeleton;GO:0031252//cell leading edge;GO:0044444//cytoplasmic part;GO:0031981//nuclear lumen;GO:0016020//membrane;GO:0015630//microtubule cytoskeleton;GO:0031252//cell leading edge…	GO:0019901//protein kinase binding;GO:0032559//adenyl ribonucleotide binding;GO:0030234//enzyme regulator activity;GO:0004672//protein kinase activity;GO:0035091//phosphatidylinositol binding;GO:0019901//protein kinase binding;GO:0032559//adenyl ribonucleotide binding;GO:0030234//enzyme regulator activity;GO:0004672//protein kinase activity;GO:0035091//phosphatidylinositol binding;GO:0019901//pro…	GO:0001934//positive regulation of protein phosphorylation;GO:0032868//response to insulin;GO:0006357//regulation of transcription from RNA polymerase II promoter;GO:0031667//response to nutrient levels;GO:0031175//neuron projection development;GO:0048017//inositol lipid-mediated signaling;GO:0001503//ossification;GO:0060706//cell differentiation involved in embryonic placenta development;GO:0043…	gi|190828|gb|AAA36539.1|/0/rac protein kinase-alpha [Homo sapiens]
81550	2616.06	5.573333333	5.546666667	-0.006919414	Down	0.083546488	TDRD3	1	K18404|1|0.0|1444|pps:100988401|tudor domain-containing protein 3	GO:0043231//intracellular membrane-bounded organelle;GO:0043231//intracellular membrane-bounded organelle;GO:0043231//intracellular membrane-bounded organelle	GO:0042393//histone binding;GO:0003712//transcription cofactor activity;GO:0042393//histone binding;GO:0003712//transcription cofactor activity;GO:0042393//histone binding;GO:0003712//transcription cofactor activity	GO:0006325//chromatin organization;GO:0006325//chromatin organization;GO:0006325//chromatin organization	gi|225703106|ref|NP_001139542.1|/0/tudor domain-containing protein 3 isoform 1 [Homo sapiens]
54708	3941	9.526666667	11.26666667	0.24201733	Up	0.436774259	5-Mar	4	K10660|1|4e-161|572|mdo:100024142|E3 ubiquitin-protein ligase MARCH5 [EC:2.3.2.27]	GO:0031224//intrinsic component of membrane;GO:0031966//mitochondrial membrane	GO:0046914//transition metal ion binding;GO:0019899//enzyme binding;GO:0019787//ubiquitin-like protein transferase activity	GO:0033365//protein localization to organelle;GO:0016567//protein ubiquitination;GO:0007568//aging;GO:0000266//mitochondrial fission	gi|8923415|ref|NP_060294.1|/3.4774e-160/E3 ubiquitin-protein ligase MARCH5 [Homo sapiens]
48	3561	33.79	19.95	-0.760207604	Down	0.825426309	ACO1	1	K01681|1|0.0|1697|hsa:48|aconitate hydratase [EC:4.2.1.3]	GO:0043231//intracellular membrane-bounded organelle;GO:0044444//cytoplasmic part;GO:0043231//intracellular membrane-bounded organelle;GO:0044444//cytoplasmic part	GO:0043169//cation binding;GO:0003729//mRNA binding;GO:0051536//iron-sulfur cluster binding;GO:0016836//hydro-lyase activity;GO:0043169//cation binding;GO:0003729//mRNA binding;GO:0051536//iron-sulfur cluster binding;GO:0016836//hydro-lyase activity	GO:0006412//translation;GO:0010039//response to iron ion;GO:0006875//cellular metal ion homeostasis;GO:0072350//tricarboxylic acid metabolic process;GO:0009060//aerobic respiration;GO:0007275//multicellular organism development;GO:0022600//digestive system process;GO:0006412//translation;GO:0010039//response to iron ion;GO:0006875//cellular metal ion homeostasis;GO:0072350//tricarboxylic acid met…	gi|635073162|ref|XP_007967222.1|/0/PREDICTED: cytoplasmic aconitate hydratase [Chlorocebus sabaeus]
285848	2367	0.86	0.706666667	-0.283306801	Down	0.1727365	PNPLA1	2	K16813|1|0.0|862|hsa:285848|patatin-like phospholipase domain-containing protein 1 [EC:3.1.1.-]	-	GO:0003824//catalytic activity;GO:0003824//catalytic activity;GO:0003824//catalytic activity	GO:0006629//lipid metabolic process;GO:0006629//lipid metabolic process;GO:0006629//lipid metabolic process	gi|767939811|ref|XP_011512821.1|/0/PREDICTED: patatin-like phospholipase domain-containing protein 1 isoform X1 [Homo sapiens]
220047	2276	0.04	0.066666667	0.736965594	Up	0.107612667	CCDC83	1	K20283|1|6e-08|62.4|fpg:101918626|golgin subfamily A member 4;K20478|2|8e-07|58.5|crg:105345167|golgin subfamily B member 1	-	-	-	gi|555290057|ref|NP_001273088.1|/0/coiled-coil domain-containing protein 83 isoform 2 [Homo sapiens]
56099	4765	0.07	0.08	0.192645078	Up	0.082308161	PCDHGB7	3	K16496|1|0.0|1727|hsa:56099|protocadherin gamma subfamily B	GO:0031224//intrinsic component of membrane	GO:0046872//metal ion binding	GO:0016337//single organismal cell-cell adhesion	gi|11128027|ref|NP_061750.1|/0/protocadherin gamma-B7 isoform 1 precursor [Homo sapiens]
51031	1863	39.08333333	44.83666667	0.19812551	Up	0.482683719	GLOD4	3	K13132|1|1e-101|373|gfr:102035978|gem associated protein 4	GO:0043231//intracellular membrane-bounded organelle	-	-	gi|635086679|ref|XP_008007941.1|/1.00801e-176/PREDICTED: LOW QUALITY PROTEIN: glyoxalase domain-containing protein 4 [Chlorocebus sabaeus]
89887	3867	4.336666667	4.843333333	0.159413741	Up	0.251035323	ZNF628	2	K09228|1|3e-141|506|ccw:104685348|KRAB domain-containing zinc finger protein	GO:0043231//intracellular membrane-bounded organelle	GO:0046914//transition metal ion binding;GO:0003676//nucleic acid binding;GO:0001071//nucleic acid binding transcription factor activity	GO:0006351//transcription, DNA-templated	gi|394025716|ref|NP_149104.3|/0/zinc finger protein 628 [Homo sapiens]
728229	1334	1.936666667	1.77	-0.129826303	Down	0.157541616	TMEM191B	1	-	GO:0016020//membrane	-	-	gi|334085264|ref|NP_001229242.1|/2.36858e-132/transmembrane protein 191B [Homo sapiens]
8607	1884.06	58.75	53.70666667	-0.129487669	Down	0.370848559	RUVBL1	2	K04499|1|0.0|890|pale:102896512|RuvB-like protein 1 (pontin 52)	GO:0034399//nuclear periphery;GO:0015630//microtubule cytoskeleton;GO:0043189//H4/H2A histone acetyltransferase complex;GO:0035097//histone methyltransferase complex;GO:0034399//nuclear periphery;GO:0015630//microtubule cytoskeleton;GO:0043189//H4/H2A histone acetyltransferase complex;GO:0035097//histone methyltransferase complex;GO:0034399//nuclear periphery;GO:0015630//microtubule cytoskeleton;…	GO:0004386//helicase activity;GO:0032559//adenyl ribonucleotide binding;GO:0004386//helicase activity;GO:0032559//adenyl ribonucleotide binding;GO:0004386//helicase activity;GO:0032559//adenyl ribonucleotide binding	GO:0006355//regulation of transcription, DNA-templated;GO:0006259//DNA metabolic process;GO:0048232//male gamete generation;GO:0000087//mitotic M phase;GO:0043486//histone exchange;GO:0016573//histone acetylation;GO:0006355//regulation of transcription, DNA-templated;GO:0006259//DNA metabolic process;GO:0048232//male gamete generation;GO:0000087//mitotic M phase;GO:0043486//histone exchange;GO:00…	gi|4506753|ref|NP_003698.1|/0/ruvB-like 1 isoform 1 [Homo sapiens]
494513	1534	0.296666667	0.566666667	0.933657505	Up	0.280044661	DFNB59	3	-	GO:0044297//cell body	-	GO:0050954//sensory perception of mechanical stimulus	gi|111607457|ref|NP_001036167.1|/0/pejvakin [Homo sapiens]
286207	1722	1.36	0.676666667	-1.007089425	Down	0.444782785	CFAP157	2	K16476|1|7e-08|61.6|cge:100766463|ninein;K10866|2|3e-07|59.7|pss:102447517|DNA repair protein RAD50 [EC:3.6.-.-];K12875|3|4e-07|58.9|dre:368893|apoptotic chromatin condensation inducer in the nucleus;K10352|4|4e-07|58.9|shr:100920693|myosin heavy chain;K20478|5|6e-07|58.5|gfr:102032680|golgin subfamily B member 1	-	-	-	gi|119608090|gb|EAW87684.1|/0/chromosome 9 open reading frame 117, isoform CRA_b [Homo sapiens]
23385	2944	30.13666667	29.42666667	-0.034395724	Down	0.145361348	NCSTN	2	K06171|1|0.0|1302|ggo:101134867|nicastrin	GO:0005764//lysosome;GO:0016021//integral component of membrane;GO:0048770;GO:0005764//lysosome;GO:0016021//integral component of membrane;GO:0048770;GO:0005764//lysosome;GO:0016021//integral component of membrane;GO:0048770	GO:0005488//binding;GO:0016787//hydrolase activity;GO:0005488//binding;GO:0016787//hydrolase activity;GO:0005488//binding;GO:0016787//hydrolase activity	GO:0044267//cellular protein metabolic process;GO:0006516//glycoprotein catabolic process;GO:0007169//transmembrane receptor protein tyrosine kinase signaling pathway;GO:0051604//protein maturation;GO:0044093;GO:0033619//membrane protein proteolysis;GO:0044267//cellular protein metabolic process;GO:0006516//glycoprotein catabolic process;GO:0007169//transmembrane receptor protein tyrosine kinase …	gi|24638433|ref|NP_056146.1|/0/nicastrin isoform 1 precursor [Homo sapiens]
9955	4199	4.45	11.97333333	1.427947608	Up	0.84953309	HS3ST3A1	2	K07809|1|0.0|678|ssc:100625836|[heparan sulfate]-glucosamine 3-sulfotransferase 3 [EC:2.8.2.30]	GO:0012505//endomembrane system;GO:0031224//intrinsic component of membrane;GO:0043231//intracellular membrane-bounded organelle	GO:0034483//heparan sulfate sulfotransferase activity	-	gi|927198291|ref|XP_003483164.2|/0/PREDICTED: heparan sulfate glucosamine 3-O-sulfotransferase 3A1 [Sus scrofa]
84460	3596.65	1.153333333	2.316666667	1.00624094	Up	0.547157937	ZMAT1	1	K10137|1|2e-08|64.7|sko:102802319|zinc finger, matrin type 3	GO:0031981//nuclear lumen;GO:0031981//nuclear lumen	GO:0046914//transition metal ion binding;GO:0046914//transition metal ion binding	-	gi|578838533|ref|XP_005262273.2|/0/PREDICTED: zinc finger matrin-type protein 1 isoform X5 [Homo sapiens]
9904	4012.02	21.24333333	19.13	-0.151173286	Down	0.366453512	RBM19	3	K14787|1|0.0|1705|nle:100591912|multiple RNA-binding domain-containing protein 1	GO:0043232;GO:0031981//nuclear lumen;GO:0043232;GO:0031981//nuclear lumen;GO:0043232;GO:0031981//nuclear lumen	GO:0003676//nucleic acid binding;GO:0003676//nucleic acid binding;GO:0003676//nucleic acid binding	GO:0009790//embryo development;GO:0009790//embryo development;GO:0009790//embryo development	gi|332250675|ref|XP_003274476.1|/0/PREDICTED: probable RNA-binding protein 19 [Nomascus leucogenys]
79447	3843	14.41	11.63	-0.309219239	Down	0.536479903	PAGR1	3	K14973|1|1e-107|394|pon:103892652|PAXIP1-associated protein 1	-	-	-	gi|13375654|ref|NP_078792.1|/9.68933e-107/PAXIP1-associated glutamate-rich protein 1 [Homo sapiens]
1155	1043.14	94.1	120.27	0.354010195	Up	0.682155907	TBCB	1	K17262|1|9e-123|442|pps:100989589|tubulin-folding cofactor B	GO:0015630//microtubule cytoskeleton;GO:0015630//microtubule cytoskeleton	GO:0005488//binding;GO:0005488//binding	GO:0006458//'de novo' protein folding;GO:0048731//system development;GO:0048869//cellular developmental process;GO:0006458//'de novo' protein folding;GO:0048731//system development;GO:0048869//cellular developmental process	gi|50428925|ref|NP_001272.2|/4.38881e-101/tubulin-folding cofactor B isoform 1 [Homo sapiens]
10844	4228.61	16.73	19.05666667	0.187858344	Up	0.419600081	TUBGCP2	1	K16569|1|0.0|1361|hsa:10844|gamma-tubulin complex component 2	GO:0005819//spindle;GO:0044444//cytoplasmic part;GO:0005874//microtubule;GO:0005819//spindle;GO:0044444//cytoplasmic part;GO:0005874//microtubule;GO:0005819//spindle;GO:0044444//cytoplasmic part;GO:0005874//microtubule;GO:0005819//spindle;GO:0044444//cytoplasmic part;GO:0005874//microtubule	GO:0005488//binding;GO:0005488//binding;GO:0005488//binding;GO:0005488//binding	GO:0065003;GO:0000226//microtubule cytoskeleton organization;GO:0022402//cell cycle process;GO:0065003;GO:0000226//microtubule cytoskeleton organization;GO:0022402//cell cycle process;GO:0065003;GO:0000226//microtubule cytoskeleton organization;GO:0022402//cell cycle process;GO:0065003;GO:0000226//microtubule cytoskeleton organization;GO:0022402//cell cycle process	gi|5729840|ref|NP_006650.1|/0/gamma-tubulin complex component 2 isoform 2 [Homo sapiens]
788	1909	7.206666667	10.53	0.547101414	Up	0.657815672	SLC25A20	5	K15109|1|2e-164|581|nle:100596581|solute carrier family 25 (mitochondrial carnitine/acylcarnitine transporter), member 20/29	GO:0031224//intrinsic component of membrane;GO:0043231//intracellular membrane-bounded organelle;GO:0019866//organelle inner membrane	GO:0022891//substrate-specific transmembrane transporter activity	GO:0051181//cofactor transport;GO:0003333//amino acid transmembrane transport;GO:0019217//regulation of fatty acid metabolic process	gi|4557403|ref|NP_000378.1|/1.87645e-163/mitochondrial carnitine/acylcarnitine carrier protein [Homo sapiens]
93986	6424	0.1	0.1	0	-	0.072360942	FOXP2	1	K09409|1|1e-82|309|oaa:100079834|forkhead box protein P	GO:0031981//nuclear lumen;GO:0043234//protein complex;GO:0031981//nuclear lumen;GO:0043234//protein complex;GO:0031981//nuclear lumen;GO:0043234//protein complex;GO:0031981//nuclear lumen;GO:0043234//protein complex;GO:0031981//nuclear lumen;GO:0043234//protein complex;GO:0031981//nuclear lumen;GO:0043234//protein complex;GO:0031981//nuclear lumen;GO:0043234//protein complex	GO:0046914//transition metal ion binding;GO:0000981//RNA polymerase II transcription factor activity, sequence-specific DNA binding;GO:0046983//protein dimerization activity;GO:0042802//identical protein binding;GO:0043565//sequence-specific DNA binding;GO:0043566//structure-specific DNA binding;GO:0046914//transition metal ion binding;GO:0000981//RNA polymerase II transcription factor activity, …	GO:0000122//negative regulation of transcription from RNA polymerase II promoter;GO:0014706//striated muscle tissue development;GO:0007612//learning;GO:0021756//striatum development;GO:0021543//pallium development;GO:0060004//reflex;GO:0001654//eye development;GO:0030323//respiratory tube development;GO:0050679//positive regulation of epithelial cell proliferation;GO:0022037//metencephalon develo…	gi|110590034|gb|ABG77460.1|/9.39243e-170/forkhead box P2 variant 3 [Homo sapiens]
144402	3476	9.866666667	15.53	0.654423155	Up	0.744813236	CPNE8	2	K11348|1|3e-30|137|apla:101800649|bromodomain and PHD finger-containing protein 1;K06491|2|3e-11|73.9|cin:100183448|neural cell adhesion molecule;K15290|3|3e-09|67.4|cel:CELE_F31E8.2|synaptotagmin-1;K19910|4|2e-08|64.7|tca:658788|synaptotagmin-10;K19909|5|2e-08|64.3|bfo:BRAFLDRAFT_145054|synaptotagmin-9	-	-	-	gi|410964113|ref|XP_003988600.1|/0/PREDICTED: copine-8 [Felis catus]
11251	2910	2.956666667	2.04	-0.535402452	Down	0.442082826	PTGDR2	2	K06715|1|1e-173|612|hsa:11251|G protein-coupled receptor 44	GO:0016021//integral component of membrane	GO:0008528//G-protein coupled peptide receptor activity;GO:0004955//prostaglandin receptor activity	GO:0008277//regulation of G-protein coupled receptor protein signaling pathway;GO:0007188//adenylate cyclase-modulating G-protein coupled receptor signaling pathway;GO:0002376//immune system process;GO:0042221//response to chemical	gi|153791424|ref|NP_004769.2|/1.26465e-172/prostaglandin D2 receptor 2 [Homo sapiens]
25833	2903	0.196666667	0.21	0.094636874	Up	0.080846529	POU2F3	3	K09364|1|0.0|659|hsa:25833|POU domain transcription factor, class 2	GO:0031981//nuclear lumen;GO:0031981//nuclear lumen	GO:0003677//DNA binding;GO:0005515//protein binding;GO:0003677//DNA binding;GO:0005515//protein binding	GO:0006357//regulation of transcription from RNA polymerase II promoter;GO:0008544//epidermis development;GO:0032897//negative regulation of viral transcription;GO:0006357//regulation of transcription from RNA polymerase II promoter;GO:0008544//epidermis development;GO:0032897//negative regulation of viral transcription	gi|347658964|ref|NP_001231611.1|/0/POU domain, class 2, transcription factor 3 isoform 2 [Homo sapiens]
490	6799.4	10.53666667	20.23666667	0.941553138	Up	0.828024767	ATP2B1	1	K05850|1|0.0|2091|rno:29598|Ca2+ transporting ATPase, plasma membrane [EC:3.6.3.8]	GO:0016021//integral component of membrane;GO:0044459;GO:0016021//integral component of membrane;GO:0044459	GO:0043169//cation binding;GO:0019829//cation-transporting ATPase activity;GO:0019904//protein domain specific binding;GO:0032559//adenyl ribonucleotide binding;GO:0019829//cation-transporting ATPase activity;GO:0019904//protein domain specific binding;GO:0032559//adenyl ribonucleotide binding;GO:0043169//cation binding	GO:0001775//cell activation;GO:0009206;GO:0008285//negative regulation of cell proliferation;GO:0006816//calcium ion transport;GO:0007599//hemostasis;GO:0007599//hemostasis;GO:0007417//central nervous system development;GO:0051412//response to corticosterone;GO:0033280//response to vitamin D;GO:0006816//calcium ion transport;GO:0008285//negative regulation of cell proliferation;GO:0006950//respon…	gi|48255947|ref|NP_001001323.1|/0/plasma membrane calcium-transporting ATPase 1 isoform 1a [Homo sapiens]
8634	2595	17.66666667	16.97333333	-0.05775994	Down	0.190712546	RTCA	1	K01974|1|0.0|705|hsa:8634|RNA 3'-terminal phosphate cyclase (ATP) [EC:6.5.1.4]	GO:0031981//nuclear lumen;GO:0031981//nuclear lumen	GO:0016874//ligase activity;GO:0009975//cyclase activity;GO:0003676//nucleic acid binding;GO:0032559//adenyl ribonucleotide binding;GO:0016874//ligase activity;GO:0009975//cyclase activity;GO:0003676//nucleic acid binding;GO:0032559//adenyl ribonucleotide binding	GO:0010467//gene expression;GO:0010467//gene expression	gi|4506589|ref|NP_003720.1|/0/RNA 3'-terminal phosphate cyclase isoform b [Homo sapiens]
1843	2040	19.86666667	48.57666667	1.289913666	Up	0.90136013	DUSP1	3	K04459|1|0.0|698|pon:100435862|dual specificity MAP kinase phosphatase [EC:3.1.3.16 3.1.3.48]	GO:0031981//nuclear lumen	GO:0008138//protein tyrosine/serine/threonine phosphatase activity;GO:0004725//protein tyrosine phosphatase activity;GO:0005488//binding	GO:0033189//response to vitamin A;GO:0043627//response to estrogen;GO:0006796//phosphate-containing compound metabolic process;GO:0000302//response to reactive oxygen species;GO:0010038//response to metal ion;GO:0006464//cellular protein modification process;GO:0031960//response to corticosteroid;GO:0009314//response to radiation;GO:0001704//formation of primary germ layer;GO:0000165//MAPK cascade	gi|4758204|ref|NP_004408.1|/0/dual specificity protein phosphatase 1 [Homo sapiens]
56342	2432	19.70333333	11.58	-0.766804467	Down	0.796640276	PPAN	6	K14859|1|0.0|788|hsa:56342|ribosome biogenesis protein SSF1/2	GO:0031981//nuclear lumen;GO:0031981//nuclear lumen;GO:0031981//nuclear lumen;GO:0031981//nuclear lumen	GO:0005488//binding;GO:0005488//binding;GO:0005488//binding;GO:0005488//binding	GO:0006396//RNA processing;GO:0006396//RNA processing;GO:0006396//RNA processing;GO:0006396//RNA processing	gi|119604480|gb|EAW84074.1|/0/hCG2033702, isoform CRA_b [Homo sapiens]
55197	2474.46	10.13	14.27	0.494351161	Up	0.666595615	RPRD1A	1	K15559|1|2e-138|427|acs:100553849|regulator of Ty1 transposition protein 103;K14695|4|4e-112|346|dre:560642|solute carrier family 30 (zinc transporter), member 8	-	-	-	gi|149017087|gb|EDL76138.1|/9.38592e-162/similar to hypothetical protein MGC36325 (predicted) [Rattus norvegicus]
51574	2198.15	32.78666667	38.23	0.221595966	Up	0.506445392	LARP7	1	K15191|1|0.0|904|hsa:51574|La-related protein 7	GO:0032991//macromolecular complex;GO:0031981//nuclear lumen;GO:0032991//macromolecular complex;GO:0031981//nuclear lumen;GO:0032991//macromolecular complex;GO:0031981//nuclear lumen;GO:0032991//macromolecular complex;GO:0031981//nuclear lumen	GO:0003676//nucleic acid binding;GO:0003676//nucleic acid binding;GO:0003676//nucleic acid binding;GO:0003676//nucleic acid binding	GO:0010467//gene expression;GO:0010467//gene expression;GO:0010467//gene expression;GO:0010467//gene expression	gi|686716802|ref|XP_002815120.2|/0/PREDICTED: la-related protein 7 isoform X1 [Pongo abelii]
84315	2244	6.636666667	5.14	-0.368690456	Down	0.482663419	MON1A	1	K20195|1|0.0|1173|nle:100586550|vacuolar fusion protein MON1	-	-	GO:0015031//protein transport;GO:0006875//cellular metal ion homeostasis;GO:0015031//protein transport;GO:0006875//cellular metal ion homeostasis	gi|441610301|ref|XP_003257134.2|/0/PREDICTED: vacuolar fusion protein MON1 homolog A isoform X1 [Nomascus leucogenys]
56140	2445	0.053333333	0.04	-0.415037499	Down	0.083810394	PCDHA8	1	K16493|1|0.0|1496|hsa:56140|protocadherin alpha	GO:0016021//integral component of membrane;GO:0016021//integral component of membrane	GO:0046872//metal ion binding;GO:0046872//metal ion binding	GO:0048731//system development;GO:0016337//single organismal cell-cell adhesion;GO:0048731//system development;GO:0016337//single organismal cell-cell adhesion	gi|9256596|ref|NP_061734.1|/0/protocadherin alpha-8 isoform 1 precursor [Homo sapiens]
56916	5082.53	7.486666667	7.626666667	0.026729124	Up	0.114809176	SMARCAD1	1	K14439|1|0.0|1818|hsa:56916|SWI/SNF-related matrix-associated actin-dependent regulator of chromatin subfamily A containing DEAD/H box 1 [EC:3.6.4.12]	GO:0034399//nuclear periphery;GO:0034399//nuclear periphery;GO:0034399//nuclear periphery;GO:0034399//nuclear periphery;GO:0034399//nuclear periphery	GO:0017111//nucleoside-triphosphatase activity;GO:0003676//nucleic acid binding;GO:0032559//adenyl ribonucleotide binding;GO:0017111//nucleoside-triphosphatase activity;GO:0003676//nucleic acid binding;GO:0032559//adenyl ribonucleotide binding;GO:0017111//nucleoside-triphosphatase activity;GO:0003676//nucleic acid binding;GO:0032559//adenyl ribonucleotide binding;GO:0017111//nucleoside-triphospha…	GO:0006310//DNA recombination;GO:0051259//protein oligomerization;GO:0006753//nucleoside phosphate metabolic process;GO:0006325//chromatin organization;GO:0006310//DNA recombination;GO:0051259//protein oligomerization;GO:0006753//nucleoside phosphate metabolic process;GO:0006325//chromatin organization;GO:0006310//DNA recombination;GO:0051259//protein oligomerization;GO:0006753//nucleoside phosph…	gi|190358532|ref|NP_001121901.1|/0/SWI/SNF-related matrix-associated actin-dependent regulator of chromatin subfamily A containing DEAD/H box 1 isoform a [Homo sapiens]
6502	3012.26	43.29666667	30.08333333	-0.525291527	Down	0.76500203	SKP2	1	K03875|1|0.0|831|ptr:471570|F-box and leucine-rich repeat protein 1 (S-phase kinase-associated protein 2)	GO:0031981//nuclear lumen;GO:0031461//cullin-RING ubiquitin ligase complex;GO:0031981//nuclear lumen;GO:0031461//cullin-RING ubiquitin ligase complex;GO:0031981//nuclear lumen;GO:0031461//cullin-RING ubiquitin ligase complex	GO:0005488//binding;GO:0019787//ubiquitin-like protein transferase activity;GO:0005488//binding;GO:0019787//ubiquitin-like protein transferase activity;GO:0005488//binding;GO:0019787//ubiquitin-like protein transferase activity	GO:0043161//proteasome-mediated ubiquitin-dependent protein catabolic process;GO:0030520//intracellular estrogen receptor signaling pathway;GO:0051320;GO:0016567//protein ubiquitination;GO:0010629//negative regulation of gene expression;GO:0043161//proteasome-mediated ubiquitin-dependent protein catabolic process;GO:0030520//intracellular estrogen receptor signaling pathway;GO:0051320;GO:0016567/…	gi|16306595|ref|NP_005974.2|/0/S-phase kinase-associated protein 2 isoform 1 [Homo sapiens]
1294	9169	1.73	1.913333333	0.145316198	Up	0.165408039	COL7A1	3	K16628|1|0.0|2556|hsa:1294|collagen, type VII, alpha	-	-	-	gi|4502961|ref|NP_000085.1|/0/collagen alpha-1(VII) chain precursor [Homo sapiens]
474343	1166.54	4.256666667	2.8	-0.604297292	Down	0.53773853	SPIN2B	1	-	GO:0043231//intracellular membrane-bounded organelle;GO:0043231//intracellular membrane-bounded organelle;GO:0043231//intracellular membrane-bounded organelle	-	GO:0012501//programmed cell death;GO:0019953//sexual reproduction;GO:0012501//programmed cell death;GO:0019953//sexual reproduction;GO:0012501//programmed cell death;GO:0019953//sexual reproduction;GO:0012501//programmed cell death;GO:0019953//sexual reproduction;GO:0012501//programmed cell death;GO:0019953//sexual reproduction	gi|821036204|ref|XP_012354190.1|/4.40914e-65/PREDICTED: spindlin-2B isoform X3 [Nomascus leucogenys]
4640	3621	0.1	0.06	-0.736965594	Down	0.118331303	MYO1A	3	K10356|1|0.0|2011|hsa:4640|myosin I	GO:0042995//cell projection;GO:0005884//actin filament;GO:0016323//basolateral plasma membrane;GO:0042995//cell projection;GO:0005884//actin filament;GO:0016323//basolateral plasma membrane	GO:0008092//cytoskeletal protein binding;GO:0017111//nucleoside-triphosphatase activity;GO:0032559//adenyl ribonucleotide binding;GO:0008092//cytoskeletal protein binding;GO:0017111//nucleoside-triphosphatase activity;GO:0032559//adenyl ribonucleotide binding	GO:0051640//organelle localization;GO:0050954//sensory perception of mechanical stimulus;GO:0030031//cell projection assembly;GO:0051640//organelle localization;GO:0050954//sensory perception of mechanical stimulus;GO:0030031//cell projection assembly	gi|635066245|ref|XP_008001916.1|/0/PREDICTED: unconventional myosin-Ia isoform X1 [Chlorocebus sabaeus]
7111	3351.99	6.136666667	7.173333333	0.225188451	Up	0.367509135	TMOD1	1	K10370|1|0.0|638|hsa:7111|tropomodulin	GO:0005856//cytoskeleton;GO:0043231//intracellular membrane-bounded organelle;GO:0043292//contractile fiber;GO:0005856//cytoskeleton;GO:0043231//intracellular membrane-bounded organelle;GO:0043292//contractile fiber	GO:0008092//cytoskeletal protein binding;GO:0008092//cytoskeletal protein binding	GO:0006936//muscle contraction;GO:0010927;GO:0006936//muscle contraction;GO:0010927	gi|4507553|ref|NP_003266.1|/2.5324e-180/tropomodulin-1 [Homo sapiens]
782	3618.66	4.963333333	4.683333333	-0.083773623	Down	0.168412505	CACNB1	2	K04862|1|0.0|758|rro:104674863|voltage-dependent calcium channel beta-1	GO:0034704//calcium channel complex;GO:0042383//sarcolemma;GO:0005783//endoplasmic reticulum;GO:0034704//calcium channel complex;GO:0005886//plasma membrane;GO:0034704//calcium channel complex;GO:0042383//sarcolemma;GO:0005783//endoplasmic reticulum	GO:0005245//voltage-gated calcium channel activity;GO:0005262//calcium channel activity;GO:0005488//binding;GO:0005245//voltage-gated calcium channel activity	GO:0006935//chemotaxis;GO:0032412//regulation of ion transmembrane transporter activity;GO:0006605//protein targeting;GO:0006816//calcium ion transport;GO:0006935//chemotaxis;GO:0032412//regulation of ion transmembrane transporter activity;GO:0006935//chemotaxis;GO:0032412//regulation of ion transmembrane transporter activity;GO:0006605//protein targeting;GO:0006816//calcium ion transport	gi|179802|gb|AAA35631.1|/0/voltage-dependent calcium channel beta-1 subunit [Homo sapiens]
5225	1392	0.03	0.01	-1.584962501	Down	0.109713764	PGC	3	K01377|1|0.0|757|hsa:5225|gastricsin [EC:3.4.23.3]	GO:0044421;GO:0044421	GO:0004175//endopeptidase activity;GO:0004175//endopeptidase activity	GO:0032501//multicellular organismal process;GO:0019538//protein metabolic process;GO:0032501//multicellular organismal process;GO:0019538//protein metabolic process	gi|4505757|ref|NP_002621.1|/0/gastricsin isoform 1 preproprotein [Homo sapiens]
83541	1931.04	16.71	18.34333333	0.134544095	Up	0.325598863	FAM110A	2	-	GO:0044424;GO:0044424;GO:0044424;GO:0044424;GO:0044424;GO:0044424	GO:0005488//binding;GO:0005488//binding;GO:0005488//binding;GO:0005488//binding;GO:0005488//binding;GO:0005488//binding	-	gi|694977642|ref|XP_003316847.2|/1.81437e-105/PREDICTED: protein FAM110A isoform X1 [Pan troglodytes]
26045	5628	0.046666667	0.043333333	-0.106915204	Down	0.072360942	LRRTM2	2	K16665|1|0.0|1034|mcf:102132680|leucine-rich repeat transmembrane neuronal protein 1/2	GO:0044459;GO:0031224//intrinsic component of membrane	-	-	gi|28972213|dbj|BAC65560.1|/0/mKIAA0416 protein [Mus musculus]
10544	1506	13.17333333	20.22666667	0.618638139	Up	0.757947625	PROCR	4	K06557|1|1e-130|469|nle:100606588|protein C receptor, endothelial (EPCR)	GO:0005815//microtubule organizing center;GO:0042611;GO:0016021//integral component of membrane	GO:0004871//signal transducer activity	GO:0007599//hemostasis;GO:0002376//immune system process	gi|119596629|gb|EAW76223.1|/5.8344e-138/protein C receptor, endothelial (EPCR), isoform CRA_a [Homo sapiens]
6510	2745.23	73.12	47.74333333	-0.614966775	Down	0.811266748	SLC1A5	2	K05616|1|0.0|809|hsa:6510|solute carrier family 1 (neutral amino acid transporter), member 5	GO:0016021//integral component of membrane;GO:0048770;GO:0016021//integral component of membrane;GO:0048770;GO:0016021//integral component of membrane;GO:0048770	GO:0005488//binding;GO:0004871//signal transducer activity;GO:0015171//amino acid transmembrane transporter activity;GO:0015291//secondary active transmembrane transporter activity;GO:0005310//dicarboxylic acid transmembrane transporter activity;GO:0005488//binding;GO:0004871//signal transducer activity;GO:0015171//amino acid transmembrane transporter activity;GO:0015291//secondary active transme…	GO:0006807//nitrogen compound metabolic process;GO:0006865//amino acid transport;GO:0006807//nitrogen compound metabolic process;GO:0006865//amino acid transport;GO:0006807//nitrogen compound metabolic process;GO:0006865//amino acid transport	gi|62089056|dbj|BAD92975.1|/0/solute carrier family 1 (neutral amino acid transporter), member 5 variant [Homo sapiens]
781	7583	1.356666667	1.95	0.52340783	Up	0.362332521	CACNA2D1	3	K04858|1|0.0|2162|hsa:781|voltage-dependent calcium channel alpha-2/delta-1	GO:0034704//calcium channel complex	GO:0005262//calcium channel activity;GO:0043169//cation binding	GO:0070838//divalent metal ion transport;GO:0032412//regulation of ion transmembrane transporter activity	gi|726965402|ref|NP_001289819.1|/1.27896e-164/voltage-dependent calcium channel subunit alpha-2/delta-1 precursor [Homo sapiens]
10713	2207.04	49.06666667	33.98	-0.530057413	Down	0.769823386	USP39	1	K12847|1|0.0|840|ecb:100067210|U4/U6.U5 tri-snRNP-associated protein 2	GO:0043231//intracellular membrane-bounded organelle;GO:0043231//intracellular membrane-bounded organelle;GO:0043231//intracellular membrane-bounded organelle;GO:0043231//intracellular membrane-bounded organelle;GO:0043231//intracellular membrane-bounded organelle;GO:0043231//intracellular membrane-bounded organelle	GO:0016790//thiolester hydrolase activity;GO:0046914//transition metal ion binding;GO:0016790//thiolester hydrolase activity;GO:0046914//transition metal ion binding;GO:0016790//thiolester hydrolase activity;GO:0046914//transition metal ion binding;GO:0016790//thiolester hydrolase activity;GO:0046914//transition metal ion binding;GO:0016790//thiolester hydrolase activity;GO:0046914//transition me…	GO:0019941//modification-dependent protein catabolic process;GO:0000398//mRNA splicing, via spliceosome;GO:0019941//modification-dependent protein catabolic process;GO:0000398//mRNA splicing, via spliceosome;GO:0019941//modification-dependent protein catabolic process;GO:0000398//mRNA splicing, via spliceosome;GO:0019941//modification-dependent protein catabolic process;GO:0000398//mRNA splicing,…	gi|675720207|ref|XP_002757592.2|/0/PREDICTED: U4/U6.U5 tri-snRNP-associated protein 2 [Callithrix jacchus]
11272	585	1.92	1.306666667	-0.555215157	Down	0.373101908	PRR4	2	-	GO:0005576//extracellular region	-	-	gi|194385588|dbj|BAG65171.1|/9.45781e-54/unnamed protein product [Homo sapiens]
9867	4878	22.13333333	39.90333333	0.850288526	Up	0.846437272	PJA2	4	K10634|1|0.0|1355|hsa:9867|E3 ubiquitin-protein ligase Praja2 [EC:2.3.2.27]	GO:0012505//endomembrane system;GO:0044459;GO:0031090//organelle membrane;GO:0043231//intracellular membrane-bounded organelle;GO:0044430	GO:0046914//transition metal ion binding;GO:0003824//catalytic activity	-	gi|157412255|ref|NP_055634.3|/0/E3 ubiquitin-protein ligase Praja-2 [Homo sapiens]
65065	9058	1.55	2.693333333	0.797124577	Up	0.515824198	NBEAL1	1	K18953|1|7e-95|353|nve:NEMVE_v1g161851|factor associated with neutral sphingomyelinase activation	-	-	-	gi|224451124|ref|NP_001107604.1|/0/neurobeachin-like protein 1 [Homo sapiens]
5327	3199.47	6.486666667	20.36	1.650188352	Up	0.901644336	PLAT	1	K01343|1|0.0|1088|ptr:472748|tissue plasminogen activator [EC:3.4.21.68]	GO:0016023//cytoplasmic, membrane-bounded vesicle;GO:0044421;GO:0016023//cytoplasmic, membrane-bounded vesicle;GO:0044421;GO:0044424;GO:0044421	GO:0005488//binding;GO:0004175//endopeptidase activity;GO:0005488//binding;GO:0004175//endopeptidase activity;GO:0005488//binding;GO:0004175//endopeptidase activity	GO:0007169//transmembrane receptor protein tyrosine kinase signaling pathway;GO:0030195//negative regulation of blood coagulation;GO:0030162//regulation of proteolysis;GO:0043412//macromolecule modification;GO:0014812//muscle cell migration;GO:0007169//transmembrane receptor protein tyrosine kinase signaling pathway;GO:0030195//negative regulation of blood coagulation;GO:0030162//regulation of pr…	gi|931575219|ref|XP_008975163.2|/0/PREDICTED: tissue-type plasminogen activator isoform X1 [Pan paniscus]
112770	1585.1	10.73	10.85	0.016044967	Up	0.105369468	GLMP	1	-	GO:0005764//lysosome;GO:0031224//intrinsic component of membrane;GO:0005764//lysosome;GO:0031224//intrinsic component of membrane;GO:0005764//lysosome;GO:0031224//intrinsic component of membrane;GO:0005764//lysosome;GO:0031224//intrinsic component of membrane	-	-	gi|635104198|ref|XP_007974957.1|/0/PREDICTED: lysosomal protein NCU-G1 isoform X4 [Chlorocebus sabaeus]
56924	4228	0.033333333	0.066666667	1	Up	0.115509541	PAK6	1	K05735|1|0.0|1284|hsa:56924|p21-activated kinase 6 [EC:2.7.11.1]	-	GO:0004672//protein kinase activity;GO:0032559//adenyl ribonucleotide binding;GO:0004672//protein kinase activity;GO:0032559//adenyl ribonucleotide binding;GO:0004672//protein kinase activity;GO:0032559//adenyl ribonucleotide binding	GO:0006464//cellular protein modification process;GO:0006464//cellular protein modification process;GO:0006464//cellular protein modification process	gi|9910476|ref|NP_064553.1|/0/serine/threonine-protein kinase PAK 6 isoform 1 [Homo sapiens]
203286	7187	4.333333333	3.436666667	-0.334467291	Down	0.389230613	ANKS6	4	K16726|1|2e-37|161|cqu:CpipJ_CPIJ002710|ankyrin repeat domain-containing protein 17	GO:0044424	GO:0042802//identical protein binding	-	gi|67906195|ref|NP_775822.3|/0/ankyrin repeat and SAM domain-containing protein 6 [Homo sapiens]
8801	2209.92	32.66	52.38	0.681491269	Up	0.822391393	SUCLG2	1	K01900|1|0.0|775|hsa:8801|succinyl-CoA synthetase beta subunit [EC:6.2.1.4 6.2.1.5]	GO:0044429;GO:0044429	GO:0032561//guanyl ribonucleotide binding;GO:0004774//succinate-CoA ligase activity;GO:0032559//adenyl ribonucleotide binding;GO:0032561//guanyl ribonucleotide binding;GO:0004774//succinate-CoA ligase activity;GO:0032559//adenyl ribonucleotide binding	GO:0009060//aerobic respiration;GO:0006732;GO:0009060//aerobic respiration;GO:0006732	gi|157779135|ref|NP_003839.2|/0/succinyl-CoA ligase [GDP-forming] subunit beta, mitochondrial isoform 2 precursor [Homo sapiens]
1146	2187	0.01	0.023333333	1.222392421	Up	0.090255786	CHRNG	4	K04818|1|0.0|953|hsa:1146|nicotinic acetylcholine receptor gamma	GO:0005887//integral component of plasma membrane	GO:0005231//excitatory extracellular ligand-gated ion channel activity;GO:0004888//transmembrane signaling receptor activity	GO:0006810//transport;GO:0007267//cell-cell signaling;GO:0003012//muscle system process;GO:0006873//cellular ion homeostasis	gi|61743914|ref|NP_005190.4|/0/acetylcholine receptor subunit gamma precursor [Homo sapiens]
89	2952	0.01	0.03	1.584962501	Up	0.109713764	ACTN3	2	K05699|1|0.0|1679|hsa:89|actinin alpha	GO:0005924//cell-substrate adherens junction;GO:0042995//cell projection;GO:0044444//cytoplasmic part;GO:0015629//actin cytoskeleton;GO:0005924//cell-substrate adherens junction;GO:0042995//cell projection;GO:0044444//cytoplasmic part;GO:0015629//actin cytoskeleton;GO:0005924//cell-substrate adherens junction;GO:0042995//cell projection;GO:0044444//cytoplasmic part;GO:0015629//actin cytoskeleton	GO:0008092//cytoskeletal protein binding;GO:0046872//metal ion binding;GO:0042802//identical protein binding;GO:0005102//receptor binding;GO:0005198//structural molecule activity;GO:0008092//cytoskeletal protein binding;GO:0046872//metal ion binding;GO:0042802//identical protein binding;GO:0005102//receptor binding;GO:0005198//structural molecule activity;GO:0008092//cytoskeletal protein binding;…	GO:0006915//apoptotic process;GO:0007044//cell-substrate junction assembly;GO:0006936//muscle contraction;GO:0006915//apoptotic process;GO:0007044//cell-substrate junction assembly;GO:0006936//muscle contraction;GO:0006915//apoptotic process;GO:0007044//cell-substrate junction assembly;GO:0006936//muscle contraction	gi|585866354|ref|NP_001095.2|/0/alpha-actinin-3 isoform 1 [Homo sapiens]
10229	2660.24	5.586666667	8.14	0.543041051	Up	0.617153877	COQ7	4	K06134|1|3e-95|352|hsa:10229|ubiquinone biosynthesis monooxygenase Coq7 [EC:1.14.13.-]	GO:0043231//intracellular membrane-bounded organelle;GO:0019866//organelle inner membrane;GO:0043231//intracellular membrane-bounded organelle;GO:0019866//organelle inner membrane	GO:0046872//metal ion binding;GO:0003824//catalytic activity;GO:0046872//metal ion binding;GO:0003824//catalytic activity	GO:0006979//response to oxidative stress;GO:0043009//chordate embryonic development;GO:0043170;GO:0010259//multicellular organism aging;GO:0001838//embryonic epithelial tube formation;GO:0006743//ubiquinone metabolic process;GO:0042773//ATP synthesis coupled electron transport;GO:0007399//nervous system development;GO:0007005//mitochondrion organization;GO:0006979//response to oxidative stress;GO…	gi|25453484|ref|NP_057222.2|/5.13425e-93/5-demethoxyubiquinone hydroxylase, mitochondrial isoform 1 [Homo sapiens]
10026	4626	12.74	20.51666667	0.687431078	Up	0.780237515	PIGK	2	K05290|1|0.0|780|ggo:101146208|phosphatidylinositol glycan, class K [EC:2.6.-.-]	GO:0030176//integral component of endoplasmic reticulum membrane	GO:0004175//endopeptidase activity;GO:0035091//phosphatidylinositol binding	GO:0006457//protein folding;GO:0006497//protein lipidation	gi|635107161|ref|XP_007976433.1|/0/PREDICTED: GPI-anchor transamidase isoform X1 [Chlorocebus sabaeus]
63971	5332.24	9.873333333	8.883333333	-0.152436108	Down	0.309114901	KIF13A	2	K17914|1|0.0|3264|ptr:471862|kinesin family member 13	GO:0005815//microtubule organizing center;GO:0000139//Golgi membrane;GO:0005815//microtubule organizing center;GO:0031090//organelle membrane;GO:0005815//microtubule organizing center;GO:0000139//Golgi membrane;GO:0005815//microtubule organizing center;GO:0000139//Golgi membrane;GO:0005815//microtubule organizing center;GO:0000139//Golgi membrane	GO:0003774//motor activity;GO:0032559//adenyl ribonucleotide binding;GO:0003774//motor activity;GO:0032559//adenyl ribonucleotide binding;GO:0003774//motor activity;GO:0032559//adenyl ribonucleotide binding;GO:0003774//motor activity;GO:0032559//adenyl ribonucleotide binding;GO:0003774//motor activity;GO:0032559//adenyl ribonucleotide binding	GO:0016192//vesicle-mediated transport;GO:0007041//lysosomal transport;GO:0047496//vesicle transport along microtubule;GO:0048753//pigment granule organization;GO:0006886//intracellular protein transport;GO:0016192//vesicle-mediated transport;GO:0007041//lysosomal transport;GO:0048753//pigment granule organization;GO:0007017//microtubule-based process;GO:0015031//protein transport;GO:0016192//ves…	gi|157738627|ref|NP_001099037.1|/0/kinesin-like protein KIF13A isoform c [Homo sapiens]
8661	5305	65.17666667	62.51666667	-0.060114713	Down	0.221132765	EIF3A	2	K03254|1|0.0|1408|rro:104672229|translation initiation factor 3 subunit A	GO:0043234//protein complex;GO:0044444//cytoplasmic part	GO:0008135//translation factor activity, RNA binding	GO:0006413//translational initiation	gi|966964944|ref|XP_015003779.1|/0/PREDICTED: eukaryotic translation initiation factor 3 subunit A [Macaca mulatta]
3960	1291	0.056666667	0.106666667	0.912537159	Up	0.130714576	LGALS4	3	K10091|1|2e-178|627|hsa:3960|galectin-4	GO:0016020//membrane;GO:0044444//cytoplasmic part	GO:0030246//carbohydrate binding	GO:0009987//cellular process	gi|5453712|ref|NP_006140.1|/1.76415e-177/galectin-4 [Homo sapiens]
55287	1985.75	8.49	12.00666667	0.499999222	Up	0.650974421	TMEM40	1	K12022|1|9e-07|58.2|rro:104663466|tripartite motif-containing protein 46	GO:0031224//intrinsic component of membrane;GO:0031224//intrinsic component of membrane;GO:0031224//intrinsic component of membrane;GO:0031224//intrinsic component of membrane	-	-	gi|548923729|ref|NP_001271336.1|/9.95467e-99/transmembrane protein 40 isoform c [Homo sapiens]
146909	4286.17	30.69333333	33.07666667	0.10788852	Up	0.313885505	KIF18B	1	K10401|1|4e-135|485|cmk:103189451|kinesin family member 18/19	GO:0043231//intracellular membrane-bounded organelle;GO:0015630//microtubule cytoskeleton;GO:0043231//intracellular membrane-bounded organelle;GO:0015630//microtubule cytoskeleton	GO:0003774//motor activity;GO:0032559//adenyl ribonucleotide binding;GO:0003774//motor activity;GO:0032559//adenyl ribonucleotide binding	GO:0050794//regulation of cellular process;GO:0007017//microtubule-based process;GO:0000087//mitotic M phase;GO:0050794//regulation of cellular process;GO:0007017//microtubule-based process;GO:0000087//mitotic M phase	gi|767993713|ref|XP_011522690.1|/0/PREDICTED: kinesin-like protein KIF18B isoform X4 [Homo sapiens]
7174	5510	8.52	8.366666667	-0.026200472	Down	0.116433212	TPP2	3	K01280|1|0.0|2456|ggo:101135379|tripeptidyl-peptidase II [EC:3.4.14.10]	GO:0043231//intracellular membrane-bounded organelle;GO:0043231//intracellular membrane-bounded organelle	GO:0004175//endopeptidase activity;GO:0008238//exopeptidase activity;GO:0008236//serine-type peptidase activity;GO:0004175//endopeptidase activity;GO:0008238//exopeptidase activity;GO:0008236//serine-type peptidase activity	GO:0019538//protein metabolic process;GO:0019538//protein metabolic process	gi|530423401|ref|XP_005254129.1|/0/PREDICTED: tripeptidyl-peptidase 2 isoform X3 [Homo sapiens]
10550	2135	17.84666667	12.73666667	-0.486666881	Down	0.688418595	ARL6IP5	3	K20393|1|1e-95|353|nle:100598338|PRA1 family protein 3	GO:0031090//organelle membrane;GO:0043231//intracellular membrane-bounded organelle;GO:0031224//intrinsic component of membrane	GO:0005515//protein binding	GO:0015711//organic anion transport;GO:0048519	gi|5453704|ref|NP_006398.1|/9.54786e-95/PRA1 family protein 3 [Homo sapiens]
1675	1124	2.41	3.696666667	0.617191813	Up	0.517874543	CFD	1	K01334|1|4e-135|483|hsa:1675|component factor D [EC:3.4.21.46]	GO:0031091//platelet alpha granule;GO:0044421;GO:0031091//platelet alpha granule;GO:0044421	GO:0004175//endopeptidase activity;GO:0004175//endopeptidase activity	GO:0006952//defense response;GO:0006956//complement activation;GO:0001775//cell activation;GO:0006887//exocytosis;GO:0007599//hemostasis;GO:0007166//cell surface receptor signaling pathway;GO:0006952//defense response;GO:0006956//complement activation;GO:0001775//cell activation;GO:0006887//exocytosis;GO:0007599//hemostasis;GO:0007166//cell surface receptor signaling pathway	gi|42544239|ref|NP_001919.2|/3.13822e-132/complement factor D isoform 1 preproprotein [Homo sapiens]
649	3341.49	15.58333333	16.75666667	0.104731324	Up	0.267854243	BMP1	1	K05502|1|0.0|1713|pon:100453093|bone morphogenetic protein 1 [EC:3.4.24.19]	GO:0044421;GO:0031982//vesicle;GO:0044421;GO:0031982//vesicle;GO:0044421;GO:0031982//vesicle;GO:0044421;GO:0031982//vesicle	GO:0004175//endopeptidase activity;GO:0046914//transition metal ion binding;GO:0005102//receptor binding;GO:0004175//endopeptidase activity;GO:0046914//transition metal ion binding;GO:0005102//receptor binding;GO:0004175//endopeptidase activity;GO:0046914//transition metal ion binding;GO:0005102//receptor binding;GO:0004175//endopeptidase activity;GO:0046914//transition metal ion binding;GO:00051…	GO:0044260;GO:0048731//system development;GO:0019538//protein metabolic process;GO:0016337//single organismal cell-cell adhesion;GO:0051094//positive regulation of developmental process;GO:0048869//cellular developmental process;GO:0044260;GO:0048731//system development;GO:0019538//protein metabolic process;GO:0016337//single organismal cell-cell adhesion;GO:0051094//positive regulation of develo…	gi|829924303|ref|XP_012594723.1|/0/PREDICTED: bone morphogenetic protein 1 isoform X3 [Microcebus murinus]
3903	2733	2.426666667	2.336666667	-0.054524006	Down	0.111662607	LAIR1	2	K06725|1|2e-69|266|hsa:3903|leukocyte-associated Ig-like receptor	GO:0031224//intrinsic component of membrane;GO:0031224//intrinsic component of membrane;GO:0031224//intrinsic component of membrane;GO:0031224//intrinsic component of membrane;GO:0031224//intrinsic component of membrane;GO:0031224//intrinsic component of membrane;GO:0031224//intrinsic component of membrane;GO:0031224//intrinsic component of membrane	GO:0005488//binding;GO:0004871//signal transducer activity;GO:0005488//binding;GO:0004871//signal transducer activity;GO:0005488//binding;GO:0004871//signal transducer activity;GO:0005488//binding;GO:0004871//signal transducer activity;GO:0005488//binding;GO:0004871//signal transducer activity;GO:0005488//binding;GO:0004871//signal transducer activity;GO:0005488//binding;GO:0004871//signal transd…	-	gi|119592641|gb|EAW72235.1|/0/leukocyte-associated Ig-like receptor 1, isoform CRA_c, partial [Homo sapiens]
1318	1791	3.9	3.38	-0.206450877	Down	0.273223711	SLC31A2	2	K14687|1|4e-68|261|pon:100441209|solute carrier family 31 (copper transporter), member 2	GO:0016021//integral component of membrane	GO:0022890//inorganic cation transmembrane transporter activity	GO:0006825//copper ion transport	gi|4507017|ref|NP_001851.1|/3.04256e-67/probable low affinity copper uptake protein 2 [Homo sapiens]
64393	9048.6	3.313333333	7.08	1.095466009	Up	0.758444986	ZMAT3	3	K10137|1|4e-148|530|hsa:64393|zinc finger, matrin type 3	GO:0031981//nuclear lumen;GO:0031981//nuclear lumen	GO:0046914//transition metal ion binding;GO:0003676//nucleic acid binding;GO:0046914//transition metal ion binding;GO:0003676//nucleic acid binding	GO:0033554//cellular response to stress;GO:0006810//transport;GO:0012501//programmed cell death;GO:0050789;GO:0033554//cellular response to stress;GO:0006810//transport;GO:0012501//programmed cell death;GO:0050789	gi|11968019|ref|NP_071915.1|/3.65073e-147/zinc finger matrin-type protein 3 isoform 1 [Homo sapiens]
64216	1799	11.03666667	8.616666667	-0.35710273	Down	0.54728989	TFB2M	2	K17653|1|0.0|815|hsa:64216|dimethyladenosine transferase 2, mitochondrial [EC:2.1.1.-]	GO:0005759//mitochondrial matrix	GO:0000989//transcription factor activity, transcription factor binding;GO:0008173//RNA methyltransferase activity;GO:0008170//N-methyltransferase activity;GO:0005488//binding	GO:0006355//regulation of transcription, DNA-templated;GO:0006352//DNA-templated transcription, initiation	gi|11641289|ref|NP_071761.1|/0/dimethyladenosine transferase 2, mitochondrial [Homo sapiens]
83882	1893	6.906666667	4.373333333	-0.659256283	Down	0.64271214	TSPAN10	1	K17351|1|9e-155|549|ptr:454961|tetraspanin-10	GO:0016020//membrane;GO:0016020//membrane;GO:0016020//membrane	-	-	gi|589269125|ref|NP_001277141.1|/7.82434e-155/tetraspanin-10 isoform a [Homo sapiens]
79078	1036	5.796666667	5.156666667	-0.168784736	Down	0.278055217	C1orf50	1	-	-	-	-	gi|397483455|ref|XP_003812918.1|/6.40457e-113/PREDICTED: uncharacterized protein C1orf50 homolog [Pan paniscus]
402778	3721	0.386666667	0.91	1.234776146	Up	0.404780755	IFITM10	3	K06566|1|5e-115|418|hsa:402778|interferon induced transmembrane protein	GO:0031224//intrinsic component of membrane	-	GO:0050896//response to stimulus	gi|795357341|ref|XP_011785440.1|/8.48169e-128/PREDICTED: interferon-induced transmembrane protein 10 isoform X1 [Colobus angolensis palliatus]
147920	906	0.043333333	0.01	-2.115477217	Down	0.1295473	IGFL2	1	-	-	-	-	gi|205361124|ref|NP_001128585.1|/2.23613e-68/insulin growth factor-like family member 2 isoform b precursor [Homo sapiens]
125476	987	8.523333333	10.07666667	0.241528818	Up	0.422990256	INO80C	1	K11667|1|5e-76|286|pon:100439311|INO80 complex subunit C	GO:0035097//histone methyltransferase complex;GO:0035097//histone methyltransferase complex	-	-	gi|795172769|ref|XP_011799067.1|/9.70099e-95/PREDICTED: INO80 complex subunit C isoform X1 [Colobus angolensis palliatus]
23432	7940.98	4.063333333	2.65	-0.61667136	Down	0.534591961	GPR161	1	K08439|1|0.0|855|ggo:101137888|G protein-coupled receptor 161	GO:0031224//intrinsic component of membrane;GO:0031224//intrinsic component of membrane;GO:0031224//intrinsic component of membrane;GO:0031224//intrinsic component of membrane;GO:0031224//intrinsic component of membrane;GO:0031224//intrinsic component of membrane;GO:0031224//intrinsic component of membrane	GO:0004888//transmembrane signaling receptor activity;GO:0004888//transmembrane signaling receptor activity;GO:0004888//transmembrane signaling receptor activity;GO:0004888//transmembrane signaling receptor activity;GO:0004888//transmembrane signaling receptor activity;GO:0004888//transmembrane signaling receptor activity;GO:0004888//transmembrane signaling receptor activity	GO:0032501//multicellular organismal process;GO:0032501//multicellular organismal process;GO:0032501//multicellular organismal process;GO:0032501//multicellular organismal process;GO:0032501//multicellular organismal process;GO:0032501//multicellular organismal process;GO:0032501//multicellular organismal process	gi|390190202|ref|NP_001254538.1|/0/G-protein coupled receptor 161 isoform 1 [Homo sapiens]
66008	6527	8.9	9.396666667	0.078343736	Up	0.199187982	TRAK2	2	K15374|1|0.0|1525|hsa:66008|trafficking kinesin-binding protein 2	GO:0005768//endosome;GO:0016020//membrane	GO:0005102//receptor binding	GO:0006355//regulation of transcription, DNA-templated;GO:0006486//protein glycosylation;GO:0006886//intracellular protein transport	gi|188497667|ref|NP_055864.2|/0/trafficking kinesin-binding protein 2 [Homo sapiens]
343990	3884	0.016666667	0.046666667	1.485426827	Up	0.116321559	KIAA1211L	2	K13172|1|3e-06|57.8|ocu:100340621|serine/arginine repetitive matrix protein 2	-	-	-	gi|530368606|ref|XP_005263981.1|/0/PREDICTED: uncharacterized protein KIAA1211-like isoform X2 [Homo sapiens]
2673	8649	12.63666667	27.58333333	1.126180855	Up	0.875060901	GFPT1	1	K00820|1|0.0|1370|ptr:450203|glucosamine--fructose-6-phosphate aminotransferase (isomerizing) [EC:2.6.1.16]	GO:0044444//cytoplasmic part;GO:0044444//cytoplasmic part	GO:0008483//transaminase activity;GO:0030246//carbohydrate binding;GO:0008483//transaminase activity;GO:0030246//carbohydrate binding	GO:0006045//N-acetylglucosamine biosynthetic process;GO:0009064//glutamine family amino acid metabolic process;GO:0015980//energy derivation by oxidation of organic compounds;GO:0006000//fructose metabolic process;GO:0006487//protein N-linked glycosylation;GO:0006045//N-acetylglucosamine biosynthetic process;GO:0009064//glutamine family amino acid metabolic process;GO:0015980//energy derivation b…	gi|347659028|ref|NP_001231639.1|/0/glutamine--fructose-6-phosphate aminotransferase [isomerizing] 1 isoform 1 [Homo sapiens]
55213	4042	6.39	8.283333333	0.374395515	Up	0.517976045	RCBTB1	3	K11494|1|0.0|1062|pps:100986619|RCC1 and BTB domain-containing protein	GO:0043231//intracellular membrane-bounded organelle	-	GO:0006325//chromatin organization	gi|57242759|ref|NP_060661.3|/0/RCC1 and BTB domain-containing protein 1 [Homo sapiens]
181	783	0.05	0.133333333	1.415037499	Up	0.173091758	AGRP	1	K05231|1|3e-48|194|ggo:101154300|agouti related protein	GO:0044421;GO:0044431//Golgi apparatus part	GO:0005179//hormone activity	GO:0007631//feeding behavior;GO:0007186//G-protein coupled receptor signaling pathway;GO:0050795//regulation of behavior	gi|2351715|gb|AAB68621.1|/2.1689e-47/agouti-related protein [Homo sapiens]
127391	741	0.053333333	0.01	-2.415037499	Down	0.148609419	TMCO2	3	-	GO:0031224//intrinsic component of membrane	-	-	gi|56847610|ref|NP_001008740.1|/1.24486e-86/transmembrane and coiled-coil domain-containing protein 2 [Homo sapiens]
412	6577.32	0.533333333	0.226666667	-1.234465254	Down	0.32092976	STS	1	K01131|1|0.0|1144|ptr:465478|steryl-sulfatase [EC:3.1.6.2]	GO:0031224//intrinsic component of membrane;GO:0000323//lytic vacuole;GO:0031090//organelle membrane;GO:0012505//endomembrane system;GO:0031224//intrinsic component of membrane;GO:0000323//lytic vacuole;GO:0031090//organelle membrane;GO:0012505//endomembrane system;GO:0031224//intrinsic component of membrane;GO:0000323//lytic vacuole;GO:0031090//organelle membrane;GO:0012505//endomembrane system;…	GO:0043169//cation binding;GO:0008484//sulfuric ester hydrolase activity;GO:0043169//cation binding;GO:0008484//sulfuric ester hydrolase activity;GO:0043169//cation binding;GO:0008484//sulfuric ester hydrolase activity;GO:0043169//cation binding;GO:0008484//sulfuric ester hydrolase activity;GO:0043169//cation binding;GO:0008484//sulfuric ester hydrolase activity;GO:0043169//cation binding;GO:0008…	GO:0048545//response to steroid hormone;GO:0009628//response to abiotic stimulus;GO:0008544//epidermis development;GO:0022414//reproductive process;GO:0008202//steroid metabolic process;GO:0007610//behavior;GO:0008283//cell proliferation;GO:0048545//response to steroid hormone;GO:0009628//response to abiotic stimulus;GO:0008544//epidermis development;GO:0022414//reproductive process;GO:0008202//s…	gi|53831991|ref|NP_000342.2|/0/steryl-sulfatase precursor [Homo sapiens]
6239	8607.03	5.543333333	5.193333333	-0.094092935	Down	0.185992692	RREB1	3	K20210|1|0.0|2800|pps:100977023|ras-responsive element-binding protein 1	GO:0016604//nuclear body;GO:0016604//nuclear body	GO:0003676//nucleic acid binding;GO:0046914//transition metal ion binding;GO:0003676//nucleic acid binding;GO:0046914//transition metal ion binding	GO:0007264//small GTPase mediated signal transduction;GO:0032501//multicellular organismal process;GO:0006351//transcription, DNA-templated;GO:0007264//small GTPase mediated signal transduction;GO:0032501//multicellular organismal process;GO:0006351//transcription, DNA-templated	gi|51173735|ref|NP_001003698.1|/0/ras-responsive element-binding protein 1 isoform 2 [Homo sapiens]
9293	1472	0.01	0.07	2.807354922	Up	0.182155907	GPR52	4	K08407|1|0.0|709|nle:100606395|G protein-coupled receptor 52	GO:0016021//integral component of membrane	GO:0004888//transmembrane signaling receptor activity	GO:0007166//cell surface receptor signaling pathway	gi|187960055|ref|NP_005675.3|/0/probable G-protein coupled receptor 52 [Homo sapiens]
29763	1923.62	46.18333333	24.39	-0.921082547	Down	0.859805116	PACSIN3	1	K20123|1|0.0|831|rro:104668400|protein kinase C and casein kinase substrate in neurons protein	GO:0044424;GO:0016020//membrane;GO:0044424;GO:0016020//membrane;GO:0044424;GO:0016020//membrane	GO:0005515//protein binding;GO:0005515//protein binding;GO:0005515//protein binding	GO:0031331;GO:0030100//regulation of endocytosis;GO:0031331;GO:0030100//regulation of endocytosis;GO:0031331;GO:0030100//regulation of endocytosis	gi|675731867|ref|XP_008966364.1|/0/PREDICTED: protein kinase C and casein kinase substrate in neurons protein 3 isoform X1 [Pan paniscus]
58497	2986.96	12.91	14.35666667	0.153231822	Up	0.340742996	PRUNE1	1	K01514|1|2e-116|422|hsa:58497|exopolyphosphatase [EC:3.6.1.11]	GO:0005924//cell-substrate adherens junction;GO:0043231//intracellular membrane-bounded organelle;GO:0005924//cell-substrate adherens junction;GO:0043231//intracellular membrane-bounded organelle;GO:0005924//cell-substrate adherens junction;GO:0043231//intracellular membrane-bounded organelle;GO:0005924//cell-substrate adherens junction;GO:0043231//intracellular membrane-bounded organelle;GO:0005…	GO:0046914//transition metal ion binding;GO:0016462//pyrophosphatase activity;GO:0046914//transition metal ion binding;GO:0016462//pyrophosphatase activity;GO:0046914//transition metal ion binding;GO:0016462//pyrophosphatase activity;GO:0046914//transition metal ion binding;GO:0016462//pyrophosphatase activity;GO:0046914//transition metal ion binding;GO:0016462//pyrophosphatase activity;GO:004691…	-	gi|530365186|ref|XP_005245450.1|/0/PREDICTED: protein prune homolog isoform X3 [Homo sapiens]
56160	1748	9.466666667	9.06	-0.063345474	Down	0.171396671	NSMCE3	3	K12464|1|4e-49|198|tup:102484167|melanoma-associated antigen D1	GO:0043231//intracellular membrane-bounded organelle	-	GO:0006351//transcription, DNA-templated;GO:0050789	gi|20162572|ref|NP_619649.1|/8.34122e-155/melanoma-associated antigen G1 [Homo sapiens]
29066	3817	14.52666667	16.79	0.208898535	Up	0.437088916	ZC3H7A	3	K19870|1|2e-08|64.7|cmy:102944548|sperm-associated antigen 1;K17766|2|2e-08|64.7|apla:101789954|mitochondrial import receptor subunit TOM34;K05864|3|3e-08|63.9|tru:101066949|peptidyl-prolyl isomerase D [EC:5.2.1.8]	GO:0043231//intracellular membrane-bounded organelle	GO:0046914//transition metal ion binding	-	gi|27414497|ref|NP_054872.2|/0/zinc finger CCCH domain-containing protein 7A [Homo sapiens]
2893	5508	0.016666667	0.036666667	1.137503524	Up	0.102791311	GRIA4	1	K05200|1|0.0|1748|hsa:2893|glutamate receptor 4	GO:0044297//cell body;GO:0030139//endocytic vesicle;GO:0033267;GO:0008328//ionotropic glutamate receptor complex;GO:0044430;GO:0044297//cell body;GO:0030139//endocytic vesicle;GO:0033267;GO:0008328//ionotropic glutamate receptor complex;GO:0044430;GO:0044297//cell body;GO:0030139//endocytic vesicle;GO:0033267;GO:0008328//ionotropic glutamate receptor complex;GO:0044430;GO:0044297//cell body;GO:00…	GO:0004970//ionotropic glutamate receptor activity;GO:0005231//excitatory extracellular ligand-gated ion channel activity;GO:0004970//ionotropic glutamate receptor activity;GO:0005231//excitatory extracellular ligand-gated ion channel activity;GO:0005488//binding;GO:0004970//ionotropic glutamate receptor activity;GO:0005231//excitatory extracellular ligand-gated ion channel activity;GO:0005488//b…	GO:0065008//regulation of biological quality;GO:0006810//transport;GO:0009636//response to toxic substance;GO:0007166//cell surface receptor signaling pathway;GO:0050806//positive regulation of synaptic transmission;GO:0065008//regulation of biological quality;GO:0006810//transport;GO:0009636//response to toxic substance;GO:0007166//cell surface receptor signaling pathway;GO:0050806//positive reg…	gi|940757567|ref|XP_006098893.2|/0/PREDICTED: glutamate receptor 4 isoform X1 [Myotis lucifugus]
130271	6972	1.523333333	2.56	0.748912146	Up	0.494762485	PLEKHH2	3	K10417|1|1e-86|325|bom:102275591|dynein light intermediate chain 2, cytosolic;K10359|2|5e-32|144|aqu:100639733|myosin VII;K12559|4|2e-25|122|sko:100378276|myosin X	GO:0031224//intrinsic component of membrane;GO:0043232	-	-	gi|119620698|gb|EAX00293.1|/0/hCG2039966, isoform CRA_a, partial [Homo sapiens]
399693	3596	0.016666667	0.023333333	0.485426827	Up	0.083810394	CCDC187	1	K16768|1|7e-10|69.7|cmk:103183105|centrosomal protein CEP350	-	-	-	gi|21594605|gb|AAH31926.1|/0/MGC50722 protein, partial [Homo sapiens]
2886	2130	0.123333333	0.08	-0.624490865	Down	0.116656516	GRB7	1	K20064|1|9e-138|392|tru:101067016|growth factor receptor-bound protein 10	GO:0044444//cytoplasmic part;GO:0044444//cytoplasmic part;GO:0044444//cytoplasmic part;GO:0044444//cytoplasmic part;GO:0044444//cytoplasmic part	GO:0030674//protein binding, bridging;GO:0030674//protein binding, bridging;GO:0030674//protein binding, bridging;GO:0030674//protein binding, bridging;GO:0030674//protein binding, bridging	GO:0007599//hemostasis;GO:0002376//immune system process;GO:0007169//transmembrane receptor protein tyrosine kinase signaling pathway;GO:0007599//hemostasis;GO:0002376//immune system process;GO:0007169//transmembrane receptor protein tyrosine kinase signaling pathway;GO:0007599//hemostasis;GO:0002376//immune system process;GO:0007169//transmembrane receptor protein tyrosine kinase signaling pathw…	gi|334883159|ref|NP_001229371.1|/0/growth factor receptor-bound protein 7 isoform b [Homo sapiens]
51626	1374.42	13.75	20.09333333	0.547285298	Up	0.727994316	DYNC2LI1	1	K10417|1|0.0|712|hsa:51626|dynein light intermediate chain 2, cytosolic	GO:0005815//microtubule organizing center;GO:0072372//primary cilium;GO:0030286//dynein complex;GO:0005930//axoneme;GO:0005874//microtubule;GO:0005815//microtubule organizing center;GO:0072372//primary cilium;GO:0030286//dynein complex;GO:0005930//axoneme;GO:0005874//microtubule;GO:0005815//microtubule organizing center;GO:0072372//primary cilium;GO:0030286//dynein complex;GO:0005930//axoneme;GO:…	GO:0017111//nucleoside-triphosphatase activity;GO:0017111//nucleoside-triphosphatase activity;GO:0017111//nucleoside-triphosphatase activity	GO:0032501//multicellular organismal process;GO:0032501//multicellular organismal process;GO:0032501//multicellular organismal process	gi|40548413|ref|NP_057092.2|/0/cytoplasmic dynein 2 light intermediate chain 1 isoform 1 [Homo sapiens]
2543	3014	0.023333333	0.016666667	-0.485426827	Down	0.083810394	GAGE1	1	K17985|1|8e-11|49.3|hsa:55626|activating molecule in BECN1-regulated autophagy protein 1;K11447|3|4e-10|70.1|ptr:449579|histone demethylase [EC:1.14.11.-];K15696|4|4e-09|44.7|nle:100581015|RING finger protein 113B	-	GO:0005488//binding;GO:0005488//binding	GO:0006952//defense response;GO:0006952//defense response	gi|98985822|ref|NP_001035753.1|/1.31954e-55/G antigen 1 [Homo sapiens]
5650	1934.05	0.23	0.276666667	0.266514975	Up	0.115793747	KLK7	1	K08650|1|3e-111|405|pps:100970185|kallikrein 8 [EC:3.4.21.118];K08668|2|2e-94|349|ggo:101148068|kallikrein 7 [EC:3.4.21.117]	-	GO:0004175//endopeptidase activity;GO:0004175//endopeptidase activity;GO:0004175//endopeptidase activity;GO:0004175//endopeptidase activity	GO:0019538//protein metabolic process;GO:0009888//tissue development;GO:0019538//protein metabolic process;GO:0009888//tissue development;GO:0019538//protein metabolic process;GO:0009888//tissue development;GO:0019538//protein metabolic process;GO:0009888//tissue development	gi|341823646|ref|NP_001230055.1|/2.46391e-134/kallikrein-7 isoform 3 [Homo sapiens]
5224	888	2.43	2.68	0.141276687	Up	0.184906618	PGAM2	3	K01834|1|4e-142|506|nle:100588293|2,3-bisphosphoglycerate-dependent phosphoglycerate mutase [EC:5.4.2.11]	GO:0043231//intracellular membrane-bounded organelle;GO:0044444//cytoplasmic part	GO:0005488//binding;GO:0004619//phosphoglycerate mutase activity;GO:0034416//bisphosphoglycerate phosphatase activity	GO:0006007//glucose catabolic process;GO:0010038//response to metal ion;GO:0048232//male gamete generation;GO:0006936//muscle contraction	gi|50593010|ref|NP_000281.2|/3.23756e-141/phosphoglycerate mutase 2 [Homo sapiens]
84696	1471	0.69	0.433333333	-0.671119144	Down	0.261540804	ABHD1	3	K13696|1|0.0|761|hsa:84696|abhydrolase domain-containing protein 1/3	GO:0031224//intrinsic component of membrane	GO:0016788//hydrolase activity, acting on ester bonds	-	gi|795106922|ref|XP_011806780.1|/0/PREDICTED: abhydrolase domain-containing protein 1 [Colobus angolensis palliatus]
55706	4840	18.54333333	18.56	0.001296106	Up	0.076512383	NDC1	4	K14315|1|0.0|1368|cjc:100385239|nucleoporin NDC1	GO:0031224//intrinsic component of membrane;GO:0005635//nuclear envelope;GO:0031224//intrinsic component of membrane;GO:0005635//nuclear envelope	GO:0005488//binding;GO:0005198//structural molecule activity;GO:0005488//binding;GO:0005198//structural molecule activity	GO:0006999//nuclear pore organization;GO:0050658//RNA transport;GO:0006999//nuclear pore organization;GO:0050658//RNA transport	gi|271398350|ref|NP_060557.3|/0/nucleoporin NDC1 isoform 1 [Homo sapiens]
4287	6918.85	5.28	6.89	0.383966053	Up	0.497756801	ATXN3	1	K11863|1|0.0|640|hsa:4287|Ataxin-3 [EC:3.4.22.-]	GO:0034399//nuclear periphery;GO:0034399//nuclear periphery;GO:0016234//inclusion body;GO:0034399//nuclear periphery;GO:0034399//nuclear periphery;GO:0034399//nuclear periphery;GO:0016234//inclusion body;GO:0034399//nuclear periphery;GO:0034399//nuclear periphery;GO:0034399//nuclear periphery;GO:0034399//nuclear periphery;GO:0034399//nuclear periphery;GO:0034399//nuclear periphery;GO:0034399//nuc…	GO:0005488//binding;GO:0070011//peptidase activity, acting on L-amino acid peptides;GO:0005488//binding;GO:0070011//peptidase activity, acting on L-amino acid peptides;GO:0005488//binding;GO:0070011//peptidase activity, acting on L-amino acid peptides;GO:0005488//binding;GO:0070011//peptidase activity, acting on L-amino acid peptides;GO:0005488//binding;GO:0070011//peptidase activity, acting on L…	GO:0048731//system development;GO:0007267//cell-cell signaling;GO:0006281//DNA repair;GO:0048731//system development;GO:0007267//cell-cell signaling;GO:0006281//DNA repair;GO:0048731//system development;GO:0007267//cell-cell signaling;GO:0006281//DNA repair;GO:0048731//system development;GO:0007267//cell-cell signaling;GO:0006281//DNA repair;GO:0048731//system development;GO:0007267//cell-cell si…	gi|258613999|ref|NP_001121169.2|/5.63226e-161/ataxin-3 isoform e [Homo sapiens]
83941	1250	8.286666667	10.87333333	0.391930486	Up	0.569579781	TM2D1	1	-	GO:0031224//intrinsic component of membrane;GO:0031224//intrinsic component of membrane;GO:0031224//intrinsic component of membrane;GO:0031224//intrinsic component of membrane	-	GO:0012501//programmed cell death;GO:0012501//programmed cell death;GO:0012501//programmed cell death;GO:0012501//programmed cell death	gi|119627004|gb|EAX06599.1|/3.7562e-138/TM2 domain containing 1, isoform CRA_c [Homo sapiens]
29984	1150	19.32	21.31333333	0.141661149	Up	0.350294356	RHOD	1	K07530|1|2e-112|407|ggo:101130694|Ras homolog gene family, member D	GO:0044444//cytoplasmic part;GO:0016020//membrane;GO:0044444//cytoplasmic part;GO:0016020//membrane	GO:0017111//nucleoside-triphosphatase activity;GO:0032561//guanyl ribonucleotide binding;GO:0017111//nucleoside-triphosphatase activity;GO:0032561//guanyl ribonucleotide binding	GO:0007265//Ras protein signal transduction;GO:0009207;GO:0009966//regulation of signal transduction;GO:0007265//Ras protein signal transduction;GO:0009207;GO:0009966//regulation of signal transduction	gi|665505975|ref|NP_001287815.1|/9.9424e-70/rho-related GTP-binding protein RhoD isoform 2 [Homo sapiens]
5362	11457	1.17	0.74	-0.660911354	Down	0.330704425	PLXNA2	3	K06820|1|0.0|3730|pps:100976998|plexin A	GO:0031224//intrinsic component of membrane	GO:0004888//transmembrane signaling receptor activity	GO:0051640//organelle localization;GO:0048646//anatomical structure formation involved in morphogenesis;GO:0006935//chemotaxis;GO:0021934//hindbrain tangential cell migration;GO:0007165//signal transduction;GO:0009952//anterior/posterior pattern specification	gi|675796878|ref|XP_003831252.2|/0/PREDICTED: plexin-A2 [Pan paniscus]
10885	3877	15.49	12.7	-0.286508647	Down	0.523832724	WDR3	2	K14556|1|0.0|1687|hsa:10885|U3 small nucleolar RNA-associated protein 12	GO:0005635//nuclear envelope;GO:0031981//nuclear lumen	-	-	gi|5803221|ref|NP_006775.1|/0/WD repeat-containing protein 3 [Homo sapiens]
80336	2135	9.36	9.82	0.069214495	Up	0.186479903	PABPC1L	1	K13126|1|1e-74|201|mcf:102144888|polyadenylate-binding protein	-	GO:0003676//nucleic acid binding;GO:0003676//nucleic acid binding;GO:0003676//nucleic acid binding;GO:0005488//binding;GO:0003676//nucleic acid binding;GO:0003676//nucleic acid binding	-	gi|185135971|ref|NP_001118228.1|/0/polyadenylate-binding protein 1-like [Homo sapiens]
7957	3474	0.923333333	0.803333333	-0.20085283	Down	0.149066179	EPM2A	1	K14165|1|1e-171|607|ptr:748434|atypical dual specificity phosphatase [EC:3.1.3.16 3.1.3.48]	GO:0043231//intracellular membrane-bounded organelle;GO:0044444//cytoplasmic part;GO:0030529//intracellular ribonucleoprotein complex;GO:0016020//membrane;GO:0043231//intracellular membrane-bounded organelle;GO:0044444//cytoplasmic part;GO:0030529//intracellular ribonucleoprotein complex;GO:0016020//membrane	GO:0004721//phosphoprotein phosphatase activity;GO:0005515//protein binding;GO:0004721//phosphoprotein phosphatase activity;GO:0005515//protein binding	GO:0048731//system development;GO:0050896//response to stimulus;GO:0006464//cellular protein modification process;GO:0006073//cellular glucan metabolic process;GO:0006796//phosphate-containing compound metabolic process;GO:0048731//system development;GO:0050896//response to stimulus;GO:0006464//cellular protein modification process;GO:0006073//cellular glucan metabolic process	gi|11321613|ref|NP_005661.1|/8.48069e-171/laforin isoform a [Homo sapiens]
51293	1283	36.69666667	37.52666667	0.032267125	Up	0.147330491	CD320	1	K06734|1|3e-129|275|nle:100588480|CD320 antigen	GO:0043231//intracellular membrane-bounded organelle;GO:0016020//membrane;GO:0043231//intracellular membrane-bounded organelle;GO:0031224//intrinsic component of membrane	GO:0005102//receptor binding	GO:0016049//cell growth;GO:0016049//cell growth	gi|821002698|ref|XP_012364992.1|/2.53376e-128/PREDICTED: CD320 antigen isoform X1 [Nomascus leucogenys]
29114	1329	0.033333333	0.08	1.263034406	Up	0.140580593	TAGLN3	1	K20526|1|3e-157|410|ptr:460579|transgelin	-	-	GO:0048513//animal organ development;GO:0007399//nervous system development;GO:0048513//animal organ development;GO:0007399//nervous system development;GO:0048513//animal organ development;GO:0007399//nervous system development	gi|6563190|gb|AAF17189.1|AF112201_1/2.70404e-157/neuronal protein NP25 [Homo sapiens]
282991	2693.41	10.87333333	9.303333333	-0.224974658	Down	0.410180674	BLOC1S2	1	K16750|1|3e-52|187|cjc:100413839|biogenesis of lysosome-related organelles complex 1 subunit 2	GO:0005815//microtubule organizing center;GO:0043231//intracellular membrane-bounded organelle;GO:0031082;GO:0005815//microtubule organizing center;GO:0031082;GO:0005768//endosome;GO:0005815//microtubule organizing center;GO:0031082;GO:0005768//endosome	GO:0015631//tubulin binding;GO:0015631//tubulin binding;GO:0015631//tubulin binding	GO:0006915//apoptotic process;GO:0008283//cell proliferation;GO:0016050//vesicle organization;GO:0006357//regulation of transcription from RNA polymerase II promoter;GO:0006915//apoptotic process;GO:0000226//microtubule cytoskeleton organization;GO:0048753//pigment granule organization;GO:0008283//cell proliferation;GO:0033363//secretory granule organization;GO:0006357//regulation of transcriptio…	gi|675710721|ref|XP_009008382.1|/5.57381e-49/PREDICTED: biogenesis of lysosome-related organelles complex 1 subunit 2 isoform X2 [Callithrix jacchus]
80224	3058.58	10.38333333	12.67	0.287146862	Up	0.502304101	NUBPL	1	K03593|1|4e-81|305|bom:102281191|ATP-binding protein involved in chromosome partitioning	GO:0043231//intracellular membrane-bounded organelle;GO:0043231//intracellular membrane-bounded organelle;GO:0043231//intracellular membrane-bounded organelle;GO:0043231//intracellular membrane-bounded organelle	GO:0043169//cation binding;GO:0051536//iron-sulfur cluster binding;GO:0032559//adenyl ribonucleotide binding;GO:0043169//cation binding;GO:0051536//iron-sulfur cluster binding;GO:0032559//adenyl ribonucleotide binding;GO:0043169//cation binding;GO:0051536//iron-sulfur cluster binding;GO:0032559//adenyl ribonucleotide binding;GO:0043169//cation binding;GO:0051536//iron-sulfur cluster binding;GO:00…	GO:0010257//NADH dehydrogenase complex assembly;GO:0007005//mitochondrion organization;GO:0010257//NADH dehydrogenase complex assembly;GO:0007005//mitochondrion organization;GO:0010257//NADH dehydrogenase complex assembly;GO:0007005//mitochondrion organization;GO:0010257//NADH dehydrogenase complex assembly;GO:0007005//mitochondrion organization	gi|157384956|ref|NP_079428.2|/1.64549e-162/iron-sulfur protein NUBPL isoform 1 precursor [Homo sapiens]
2936	3174	14.48333333	16.12666667	0.155054592	Up	0.360698335	GSR	1	K00383|1|0.0|859|hsa:2936|glutathione reductase (NADPH) [EC:1.8.1.7]	GO:0043231//intracellular membrane-bounded organelle;GO:0009986//cell surface;GO:0044444//cytoplasmic part;GO:0043231//intracellular membrane-bounded organelle;GO:0009986//cell surface;GO:0044444//cytoplasmic part;GO:0043231//intracellular membrane-bounded organelle;GO:0009986//cell surface;GO:0044444//cytoplasmic part	GO:0015038//glutathione disulfide oxidoreductase activity;GO:0042277//peptide binding;GO:0042802//identical protein binding;GO:0000166//nucleotide binding;GO:0050662//coenzyme binding;GO:0015038//glutathione disulfide oxidoreductase activity;GO:0042277//peptide binding;GO:0042802//identical protein binding;GO:0000166//nucleotide binding;GO:0050662//coenzyme binding;GO:0015038//glutathione disulfi…	GO:0055086//nucleobase-containing small molecule metabolic process;GO:0006790//sulfur compound metabolic process;GO:0019725//cellular homeostasis;GO:0048232//male gamete generation;GO:0055086//nucleobase-containing small molecule metabolic process;GO:0006790//sulfur compound metabolic process;GO:0019725//cellular homeostasis;GO:0048232//male gamete generation;GO:0055086//nucleobase-containing sma…	gi|305410791|ref|NP_001182032.1|/0/glutathione reductase, mitochondrial isoform 3 precursor [Homo sapiens]
9110	5847	11.24	13.03333333	0.213564071	Up	0.415844499	MTMR4	4	K18082|1|0.0|2470|hsa:9110|myotubularin-related protein 3/4 [EC:3.1.3.48 3.1.3.64 3.1.3.95]	GO:0044424	GO:0046914//transition metal ion binding;GO:0004721//phosphoprotein phosphatase activity	GO:0006464//cellular protein modification process	gi|530413091|ref|XP_005257842.1|/0/PREDICTED: myotubularin-related protein 4 isoform X3 [Homo sapiens]
8364	390	0.9	0.373333333	-1.269460675	Down	0.409388957	HIST1H4C	3	K11254|1|1e-40|166|ecb:100068166|histone H4	GO:0000785//chromatin;GO:0043231//intracellular membrane-bounded organelle	-	GO:0034728//nucleosome organization	gi|953881761|ref|XP_014590042.1|/1.04247e-39/PREDICTED: histone H4 [Equus caballus]
1289	8455	14.38333333	27.24666667	0.921681684	Up	0.842113276	COL5A1	4	K19721|1|0.0|800|hsa:1289|collagen, type V/XI/XXIV/XXVII, alpha	GO:0005583//fibrillar collagen trimer	GO:0001948//glycoprotein binding;GO:0005539//glycosaminoglycan binding;GO:0019838//growth factor binding	GO:0006935//chemotaxis;GO:0008544//epidermis development;GO:0009887//organ morphogenesis;GO:0009059//macromolecule biosynthetic process;GO:0044319//wound healing, spreading of cells;GO:0030198//extracellular matrix organization	gi|219510|dbj|BAA14323.1|/0/collagen alpha 1(V) chain precursor [Homo sapiens]
841	2751.08	10.47	12.95666667	0.307433165	Up	0.523802274	CASP8	4	K04398|1|0.0|964|hsa:841|caspase 8 [EC:3.4.22.61]	GO:0031981//nuclear lumen;GO:0005815//microtubule organizing center;GO:0031966//mitochondrial membrane;GO:0043234//protein complex;GO:0031981//nuclear lumen;GO:0005815//microtubule organizing center;GO:0031966//mitochondrial membrane;GO:0043234//protein complex;GO:0031981//nuclear lumen;GO:0005815//microtubule organizing center;GO:0031966//mitochondrial membrane;GO:0043234//protein complex;GO:003…	GO:0004175//endopeptidase activity;GO:0005515//protein binding;GO:0004175//endopeptidase activity;GO:0005515//protein binding;GO:0004175//endopeptidase activity;GO:0005515//protein binding;GO:0004175//endopeptidase activity;GO:0005515//protein binding;GO:0004175//endopeptidase activity;GO:0005515//protein binding;GO:0004175//endopeptidase activity;GO:0005515//protein binding	GO:0009612//response to mechanical stimulus;GO:0034097//response to cytokine;GO:0007249//I-kappaB kinase/NF-kappaB signaling;GO:0006508//proteolysis;GO:0009612//response to mechanical stimulus;GO:0034097//response to cytokine;GO:0007249//I-kappaB kinase/NF-kappaB signaling;GO:0006508//proteolysis;GO:0009612//response to mechanical stimulus;GO:0034097//response to cytokine;GO:0007249//I-kappaB kin…	gi|530371024|ref|XP_005246942.1|/0/PREDICTED: caspase-8 isoform X4 [Homo sapiens]
55507	1038	0.133333333	0.256666667	0.944858446	Up	0.190946001	GPRC5D	1	K04621|1|1e-168|594|hsa:55507|G protein-coupled receptor family C group 5 member D	GO:0031224//intrinsic component of membrane	GO:0004888//transmembrane signaling receptor activity	-	gi|8923705|ref|NP_061124.1|/1.19425e-167/G-protein coupled receptor family C group 5 member D [Homo sapiens]
54856	7651.77	11.31333333	13.05	0.206025743	Up	0.413002436	GON4L	5	K12581|1|5e-16|90.5|nle:100584332|CCR4-NOT transcription complex subunit 7/8;K08451|2|2e-10|71.6|aqu:100635280|G protein-coupled receptor 64;K09228|3|1e-07|62.4|nle:101176279|KRAB domain-containing zinc finger protein;K17985|5|3e-06|41.2|hsa:55626|activating molecule in BECN1-regulated autophagy protein 1	GO:0031981//nuclear lumen;GO:0031981//nuclear lumen;GO:0031981//nuclear lumen;GO:0031981//nuclear lumen;GO:0031981//nuclear lumen	GO:0003676//nucleic acid binding;GO:0003676//nucleic acid binding;GO:0003676//nucleic acid binding;GO:0003676//nucleic acid binding;GO:0003676//nucleic acid binding	GO:0006351//transcription, DNA-templated;GO:0006351//transcription, DNA-templated;GO:0006351//transcription, DNA-templated;GO:0006351//transcription, DNA-templated;GO:0006351//transcription, DNA-templated	gi|31873722|emb|CAD97829.1|/0/hypothetical protein [Homo sapiens]
100505573	2683	6.423333333	6.096666667	-0.075301497	Down	0.176979294	INAFM2	1	-	-	-	-	gi|669250859|ref|NP_001288197.1|/2.95643e-19/putative transmembrane protein INAFM2 [Homo sapiens]
53354	6688.21	1.533333333	1.97	0.361524269	Up	0.292610637	PANK1	2	K09680|1|0.0|1099|cjc:100407841|type II pantothenate kinase [EC:2.7.1.33]	GO:0031981//nuclear lumen;GO:0044444//cytoplasmic part;GO:0031981//nuclear lumen;GO:0044444//cytoplasmic part;GO:0031981//nuclear lumen;GO:0044444//cytoplasmic part	GO:0016301//kinase activity;GO:0032559//adenyl ribonucleotide binding;GO:0016301//kinase activity;GO:0032559//adenyl ribonucleotide binding;GO:0016301//kinase activity;GO:0032559//adenyl ribonucleotide binding	GO:0006575//cellular modified amino acid metabolic process;GO:0009108//coenzyme biosynthetic process;GO:0006766//vitamin metabolic process;GO:0006575//cellular modified amino acid metabolic process;GO:0009108//coenzyme biosynthetic process;GO:0006766//vitamin metabolic process;GO:0006575//cellular modified amino acid metabolic process;GO:0009108//coenzyme biosynthetic process;GO:0006766//vitamin …	gi|23510398|ref|NP_612189.2|/0/pantothenate kinase 1 isoform gamma [Homo sapiens]
8510	1246	0.973333333	0.643333333	-0.597367522	Down	0.287626878	MMP23B	1	K08001|1|0.0|712|hsa:8510|matrix metalloproteinase-23 (CA-MMP) [EC:3.4.24.-]	GO:0031012//extracellular matrix;GO:0031224//intrinsic component of membrane;GO:0044444//cytoplasmic part	GO:0004175//endopeptidase activity;GO:0046914//transition metal ion binding	GO:0019538//protein metabolic process	gi|795474979|ref|XP_011768691.1|/0/PREDICTED: matrix metalloproteinase-23 isoform X1 [Macaca nemestrina]
2121	6427.3	5.356666667	5.38	0.00627065	Up	0.080765327	EVC	2	K19605|1|0.0|1478|hsa:2121|ellis van creveld syndrome protein 1	GO:0031224//intrinsic component of membrane;GO:0031224//intrinsic component of membrane;GO:0031224//intrinsic component of membrane	-	GO:0048513//animal organ development;GO:0009888//tissue development;GO:0048513//animal organ development;GO:0009888//tissue development;GO:0048513//animal organ development;GO:0009888//tissue development	gi|24497531|ref|NP_714928.1|/0/ellis-van Creveld syndrome protein isoform 1 [Homo sapiens]
27115	5387	2.83	4.1	0.534821857	Up	0.49725944	PDE7B	3	K18436|1|0.0|911|hsa:27115|high affinity cAMP-specific 3',5'-cyclic phosphodiesterase 7 [EC:3.1.4.53]	GO:0044444//cytoplasmic part	GO:0043169//cation binding;GO:0004114//3',5'-cyclic-nucleotide phosphodiesterase activity	GO:0007267//cell-cell signaling	gi|9506959|ref|NP_061818.1|/0/cAMP-specific 3',5'-cyclic phosphodiesterase 7B [Homo sapiens]
286144	3723.52	2.876666667	4.556666667	0.663580778	Up	0.574025579	TRIQK	1	-	-	-	-	gi|11493403|gb|AAG35476.1|AF130117_7/2.24402e-36/PRO0845 [Homo sapiens]
27335	896.41	118.8333333	97.44	-0.286353538	Down	0.624472188	EIF3K	3	K15028|1|6e-123|442|rro:104679964|translation initiation factor 3 subunit K	GO:0043234//protein complex;GO:0043231//intracellular membrane-bounded organelle;GO:0044444//cytoplasmic part;GO:0043234//protein complex;GO:0043231//intracellular membrane-bounded organelle;GO:0044444//cytoplasmic part;GO:0043234//protein complex;GO:0043231//intracellular membrane-bounded organelle;GO:0044444//cytoplasmic part	GO:0043021//ribonucleoprotein complex binding;GO:0008135//translation factor activity, RNA binding;GO:0043021//ribonucleoprotein complex binding;GO:0008135//translation factor activity, RNA binding;GO:0043021//ribonucleoprotein complex binding;GO:0008135//translation factor activity, RNA binding	GO:0006413//translational initiation;GO:0006413//translational initiation;GO:0006413//translational initiation	gi|667274964|ref|XP_008572169.1|/2.09022e-127/PREDICTED: eukaryotic translation initiation factor 3 subunit K [Galeopterus variegatus]
135152	1925	2.19	1.983333333	-0.143003702	Down	0.173274462	B3GAT2	2	K10157|1|7e-171|603|pon:100449395|galactosylgalactosylxylosylprotein 3-beta-glucuronosyltransferase 2 [EC:2.4.1.135]	GO:0012505//endomembrane system;GO:0043231//intracellular membrane-bounded organelle;GO:0031224//intrinsic component of membrane	GO:0015020//glucuronosyltransferase activity;GO:0043169//cation binding	GO:0005975//carbohydrate metabolic process	gi|831225591|ref|XP_012660509.1|/0/PREDICTED: LOW QUALITY PROTEIN: galactosylgalactosylxylosylprotein 3-beta-glucuronosyltransferase 2 [Otolemur garnettii]
79625	2911	0.476666667	0.83	0.800130595	Up	0.309612261	NDNF	3	-	GO:0044421	GO:0005539//glycosaminoglycan binding	GO:0043062//extracellular structure organization;GO:0010810//regulation of cell-substrate adhesion;GO:0018149//peptide cross-linking	gi|109715837|ref|NP_078850.3|/0/protein NDNF precursor [Homo sapiens]
65982	2633.5	23.72666667	30.15666667	0.345967539	Up	0.636063743	ZSCAN18	1	K09228|1|4e-61|175|cfa:100685461|KRAB domain-containing zinc finger protein	GO:0043231//intracellular membrane-bounded organelle;GO:0043231//intracellular membrane-bounded organelle;GO:0043231//intracellular membrane-bounded organelle;GO:0043231//intracellular membrane-bounded organelle	GO:0046914//transition metal ion binding;GO:0003676//nucleic acid binding;GO:0001071//nucleic acid binding transcription factor activity;GO:0046914//transition metal ion binding;GO:0003676//nucleic acid binding;GO:0001071//nucleic acid binding transcription factor activity;GO:0046914//transition metal ion binding;GO:0003676//nucleic acid binding;GO:0001071//nucleic acid binding transcription fact…	GO:0006351//transcription, DNA-templated;GO:0006351//transcription, DNA-templated;GO:0006351//transcription, DNA-templated;GO:0006351//transcription, DNA-templated	gi|403307990|ref|XP_003944463.1|/7.98818e-90/PREDICTED: zinc finger protein 329 [Saimiri boliviensis boliviensis]
9497	7809.27	10.18666667	36.14666667	1.82718057	Up	0.924370686	SLC4A7	1	K13858|1|0.0|2070|ggo:101136346|solute carrier family 4 (sodium bicarbonate cotransporter), member 7	GO:0044459;GO:0005902//microvillus;GO:0031224//intrinsic component of membrane;GO:0044424;GO:0044459;GO:0005902//microvillus;GO:0031224//intrinsic component of membrane;GO:0044424;GO:0044459;GO:0005902//microvillus;GO:0031224//intrinsic component of membrane;GO:0044424;GO:0044459;GO:0005902//microvillus;GO:0031224//intrinsic component of membrane;GO:0044424;GO:0044459;GO:0005902//microvillus;GO:0…	GO:0015081//sodium ion transmembrane transporter activity;GO:0005488//binding;GO:0015301//anion:anion antiporter activity;GO:0015081//sodium ion transmembrane transporter activity;GO:0005488//binding;GO:0015301//anion:anion antiporter activity;GO:0015081//sodium ion transmembrane transporter activity;GO:0005488//binding;GO:0015301//anion:anion antiporter activity;GO:0015081//sodium ion transmembr…	GO:0015698//inorganic anion transport;GO:0030001//metal ion transport;GO:0015698//inorganic anion transport;GO:0030001//metal ion transport;GO:0015698//inorganic anion transport;GO:0030001//metal ion transport;GO:0015698//inorganic anion transport;GO:0030001//metal ion transport;GO:0015698//inorganic anion transport;GO:0030001//metal ion transport;GO:0015698//inorganic anion transport;GO:0030001/…	gi|197311543|gb|ACH61959.1|/0/solute carrier family 4 sodium bicarbonate cotransporter member 7 [Homo sapiens]
4058	2960	0.05	0.216666667	2.115477217	Up	0.266595615	LTK	5	K05118|1|0.0|1516|hsa:4058|leukocyte tyrosine kinase [EC:2.7.10.1]	GO:0016021//integral component of membrane;GO:0016021//integral component of membrane	GO:0004871//signal transducer activity;GO:0004713//protein tyrosine kinase activity;GO:0032559//adenyl ribonucleotide binding;GO:0004871//signal transducer activity;GO:0004713//protein tyrosine kinase activity;GO:0032559//adenyl ribonucleotide binding	GO:0006464//cellular protein modification process;GO:0007167//enzyme linked receptor protein signaling pathway;GO:0006464//cellular protein modification process;GO:0007167//enzyme linked receptor protein signaling pathway	gi|46249416|ref|NP_996844.1|/0/leukocyte tyrosine kinase receptor isoform 2 precursor [Homo sapiens]
2953	1231	0.836666667	0.816666667	-0.034905615	Down	0.083587089	GSTT2	1	K00799|1|1e-101|279|hsa:2953|glutathione S-transferase [EC:2.5.1.18]	GO:0044424;GO:0044424;GO:0044424;GO:0044424;GO:0044424	GO:0016765//transferase activity, transferring alkyl or aryl (other than methyl) groups;GO:0016765//transferase activity, transferring alkyl or aryl (other than methyl) groups;GO:0016765//transferase activity, transferring alkyl or aryl (other than methyl) groups;GO:0016765//transferase activity, transferring alkyl or aryl (other than methyl) groups;GO:0016765//transferase activity, transferring …	-	gi|545720028|pdb|4MPF|A/1.40863e-136/Chain A, Crystal Structure Of Human Glutathione Transferase Theta-2, Complex With Inorganic Phosphate, Gsh Free, Target Efi-507257
6715	2376.51	7.543333333	9.92	0.395137942	Up	0.561794559	SRD5A1	1	K12343|1|2e-77|293|ggo:101143956|3-oxo-5-alpha-steroid 4-dehydrogenase 1 [EC:1.3.1.22]	GO:0031090//organelle membrane;GO:0043231//intracellular membrane-bounded organelle;GO:0031224//intrinsic component of membrane;GO:0044444//cytoplasmic part;GO:0031090//organelle membrane;GO:0043231//intracellular membrane-bounded organelle;GO:0031224//intrinsic component of membrane;GO:0044444//cytoplasmic part;GO:0031090//organelle membrane;GO:0043231//intracellular membrane-bounded organelle;G…	GO:0033765//steroid dehydrogenase activity, acting on the CH-CH group of donors;GO:0033765//steroid dehydrogenase activity, acting on the CH-CH group of donors;GO:0033765//steroid dehydrogenase activity, acting on the CH-CH group of donors;GO:0033765//steroid dehydrogenase activity, acting on the CH-CH group of donors	GO:0006694//steroid biosynthetic process;GO:0003006//developmental process involved in reproduction;GO:0042221//response to chemical;GO:0048869//cellular developmental process;GO:0006694//steroid biosynthetic process;GO:0003006//developmental process involved in reproduction;GO:0042221//response to chemical;GO:0048869//cellular developmental process;GO:0006694//steroid biosynthetic process;GO:000…	gi|6523819|gb|AAF14869.1|AF113128_1/1.0342e-94/steroid-5-alpha-reductase isoform [Homo sapiens]
256691	3618	0.023333333	0.023333333	0	-	0.072360942	MAMDC2	1	K18762|1|2e-24|77.0|ecb:100146768|zygote arrest protein 1	GO:0043231//intracellular membrane-bounded organelle;GO:0005578//proteinaceous extracellular matrix;GO:0043231//intracellular membrane-bounded organelle	GO:0030247//polysaccharide binding	GO:0018149//peptide cross-linking	gi|223278413|ref|NP_694999.3|/0/MAM domain-containing protein 2 precursor [Homo sapiens]
8899	7482	26.18333333	21.23666667	-0.302091438	Down	0.5818108	PRPF4B	4	K08827|1|0.0|1228|hsa:8899|serine/threonine-protein kinase PRP4 [EC:2.7.11.1]	GO:0005681//spliceosomal complex;GO:0031981//nuclear lumen	GO:0005488//binding;GO:0016301//kinase activity	GO:0000377	gi|725566831|ref|XP_003927435.2|/0/PREDICTED: serine/threonine-protein kinase PRP4 homolog [Saimiri boliviensis boliviensis]
8745	6236	0.15	0.25	0.736965594	Up	0.17089931	ADAM23	3	K06837|1|0.0|1624|hsa:8745|disintegrin and metalloproteinase domain-containing protein 23 [EC:3.4.24.-]	GO:0016021//integral component of membrane	GO:0004175//endopeptidase activity;GO:0046914//transition metal ion binding;GO:0005102//receptor binding	GO:0019538//protein metabolic process;GO:0007399//nervous system development;GO:0009987//cellular process	gi|4501913|ref|NP_003803.1|/0/disintegrin and metalloproteinase domain-containing protein 23 preproprotein [Homo sapiens]
79716	2201.02	5.29	7.543333333	0.511934456	Up	0.590387739	NPEPL1	3	K09611|1|0.0|995|hsa:79716|probable aminopeptidase NPEPL1 [EC:3.4.11.-]	GO:0044424;GO:0044424;GO:0044424	GO:0046914//transition metal ion binding;GO:0008237//metallopeptidase activity;GO:0008238//exopeptidase activity;GO:0046914//transition metal ion binding;GO:0008237//metallopeptidase activity;GO:0008238//exopeptidase activity;GO:0046914//transition metal ion binding;GO:0008237//metallopeptidase activity;GO:0008238//exopeptidase activity	GO:0019538//protein metabolic process;GO:0019538//protein metabolic process;GO:0019538//protein metabolic process	gi|966965750|ref|XP_015004156.1|/0/PREDICTED: syntaxin-16 isoform X5 [Macaca mulatta]
126393	1480	0.773333333	0.836666667	0.113562559	Up	0.110485181	HSPB6	2	K09545|1|5e-60|234|rro:104667080|heat shock protein beta-6	GO:0043231//intracellular membrane-bounded organelle	GO:0042802//identical protein binding;GO:0005198//structural molecule activity	GO:0006936//muscle contraction;GO:0006950//response to stress	gi|194388432|dbj|BAG60184.1|/7.60269e-70/unnamed protein product [Homo sapiens]
201514	2340.09	7.74	6.566666667	-0.237172343	Down	0.387971985	ZNF584	1	K09228|1|0.0|703|hsa:201514|KRAB domain-containing zinc finger protein	GO:0043231//intracellular membrane-bounded organelle;GO:0043231//intracellular membrane-bounded organelle;GO:0043231//intracellular membrane-bounded organelle	GO:0046914//transition metal ion binding;GO:0003676//nucleic acid binding;GO:0046914//transition metal ion binding;GO:0003676//nucleic acid binding;GO:0046914//transition metal ion binding;GO:0003676//nucleic acid binding	GO:0006351//transcription, DNA-templated;GO:0006351//transcription, DNA-templated;GO:0006351//transcription, DNA-templated	gi|768007268|ref|XP_011524908.1|/0/PREDICTED: zinc finger protein 584 isoform X2 [Homo sapiens]
145864	1983	2.73	3.743333333	0.455422571	Up	0.443047097	HAPLN3	3	K06852|1|0.0|702|hsa:145864|hyaluronan and proteoglycan link protein 3	GO:0031012//extracellular matrix;GO:0031012//extracellular matrix	GO:0005539//glycosaminoglycan binding;GO:0005539//glycosaminoglycan binding	GO:0009987//cellular process;GO:0009987//cellular process	gi|767983379|ref|XP_011519563.1|/0/PREDICTED: hyaluronan and proteoglycan link protein 3 isoform X2 [Homo sapiens]
23151	4511	3.43	5.163333333	0.590094162	Up	0.567295981	GRAMD4	4	K04715|1|4e-18|97.1|ggo:101151827|ceramide kinase [EC:2.7.1.138]	GO:0005740//mitochondrial envelope;GO:0031224//intrinsic component of membrane	-	GO:0012501//programmed cell death	gi|578837014|ref|XP_006724232.1|/0/PREDICTED: GRAM domain-containing protein 4 isoform X5 [Homo sapiens]
8884	3272	13.71666667	7.82	-0.810689417	Down	0.775324807	SLC5A6	1	K14386|1|0.0|754|hsa:8884|solute carrier family 5 (sodium-dependent multivitamin transporter), member 6	GO:0016021//integral component of membrane;GO:0005903//brush border;GO:0012505//endomembrane system;GO:0016021//integral component of membrane;GO:0005903//brush border;GO:0012505//endomembrane system	GO:0051183//vitamin transporter activity;GO:0015291//secondary active transmembrane transporter activity;GO:0051183//vitamin transporter activity;GO:0015291//secondary active transmembrane transporter activity	GO:0006575//cellular modified amino acid metabolic process;GO:0006790//sulfur compound metabolic process;GO:0006766//vitamin metabolic process;GO:0035461//vitamin transmembrane transport;GO:0015718//monocarboxylic acid transport;GO:0030001//metal ion transport;GO:0006575//cellular modified amino acid metabolic process;GO:0006790//sulfur compound metabolic process;GO:0006766//vitamin metabolic pro…	gi|256985183|ref|NP_066918.2|/0/sodium-dependent multivitamin transporter [Homo sapiens]
79048	3528.54	6.293333333	12.47666667	0.987336284	Up	0.79634592	SECISBP2	4	K19539|1|0.0|1557|hsa:79048|selenocysteine insertion sequence-binding protein 2	GO:0043231//intracellular membrane-bounded organelle;GO:0043231//intracellular membrane-bounded organelle;GO:0043231//intracellular membrane-bounded organelle;GO:0043231//intracellular membrane-bounded organelle	GO:0003729//mRNA binding;GO:0003729//mRNA binding;GO:0003729//mRNA binding;GO:0003729//mRNA binding	GO:0010467//gene expression;GO:0010467//gene expression;GO:0010467//gene expression;GO:0010467//gene expression	gi|544186119|ref|NP_001269618.1|/0/selenocysteine insertion sequence-binding protein 2 isoform 3 [Homo sapiens]
729852	2363.44	4.543333333	5.896666667	0.376148486	Up	0.469153471	UMAD1	1	-	-	-	-	gi|696221366|ref|NP_001289277.1|/4.87326e-63/UBAP1-MVB12-associated (UMA)-domain containing protein 1 isoform a [Homo sapiens]
7262	937	20.83	30.04	0.528221973	Up	0.74728989	PHLDA2	3	-	GO:0044424	-	GO:0012501//programmed cell death;GO:0009653//anatomical structure morphogenesis	gi|795499891|ref|XP_011896617.1|/6.66605e-63/PREDICTED: pleckstrin homology-like domain family A member 2 isoform X2 [Cercocebus atys]
152789	1900	0.01	0.066666667	2.736965594	Up	0.178501827	JAKMIP1	1	K20478|1|4e-37|159|sko:100376626|golgin subfamily B member 1;K10362|5|1e-11|74.3|dpo:Dpse_GA30222|myosin XVIII	GO:0032991//macromolecular complex;GO:0015630//microtubule cytoskeleton;GO:0032991//macromolecular complex;GO:0015630//microtubule cytoskeleton;GO:0032991//macromolecular complex;GO:0015630//microtubule cytoskeleton	GO:0003676//nucleic acid binding;GO:0005102//receptor binding;GO:0003676//nucleic acid binding;GO:0008092//cytoskeletal protein binding;GO:0005102//receptor binding;GO:0003676//nucleic acid binding;GO:0008092//cytoskeletal protein binding;GO:0005102//receptor binding	GO:0006810//transport;GO:0006810//transport;GO:0006810//transport	gi|150456473|ref|NP_001092903.1|/0/janus kinase and microtubule-interacting protein 1 isoform 1 [Homo sapiens]
55186	4677	11.67666667	16.37666667	0.488013251	Up	0.680257816	SLC25A36	2	K15116|1|8e-172|607|ggo:101130721|solute carrier family 25, member 33/36	GO:0019866//organelle inner membrane;GO:0043231//intracellular membrane-bounded organelle;GO:0031224//intrinsic component of membrane;GO:0019866//organelle inner membrane;GO:0043231//intracellular membrane-bounded organelle;GO:0031224//intrinsic component of membrane	-	GO:0043627//response to estrogen;GO:0006810//transport;GO:0043627//response to estrogen;GO:0006810//transport	gi|431916930|gb|ELK16686.1|/0/Solute carrier family 25 member 36 [Pteropus alecto]
80131	3714.49	7.636666667	9.753333333	0.352952311	Up	0.52455339	LRRC8E	2	K16175|1|2e-27|127|hst:105184576|protein scribble;K19613|3|3e-27|127|bfo:BRAFLDRAFT_214464|leucine-rich repeat protein SHOC2	GO:0031224//intrinsic component of membrane;GO:0031224//intrinsic component of membrane;GO:0031224//intrinsic component of membrane	-	-	gi|40217803|ref|NP_079337.2|/0/volume-regulated anion channel subunit LRRC8E isoform 1 [Homo sapiens]
10681	2979	10.85333333	9.54	-0.186077028	Down	0.367397483	GNB5	3	K04539|1|0.0|816|hsa:10681|guanine nucleotide-binding protein subunit beta-5	GO:0043231//intracellular membrane-bounded organelle;GO:0031234//extrinsic component of cytoplasmic side of plasma membrane;GO:0043231//intracellular membrane-bounded organelle;GO:0031234//extrinsic component of cytoplasmic side of plasma membrane	GO:0017111//nucleoside-triphosphatase activity;GO:0005488//binding;GO:0060089;GO:0017111//nucleoside-triphosphatase activity;GO:0005488//binding;GO:0060089	GO:0009207;GO:0007166//cell surface receptor signaling pathway;GO:0009207;GO:0007166//cell surface receptor signaling pathway	gi|148694366|gb|EDL26313.1|/0/guanine nucleotide binding protein, beta 5, isoform CRA_d, partial [Mus musculus]
340527	3678	1.3	1.586666667	0.28748745	Up	0.230765327	NHSL2	2	K07187|1|9e-06|55.8|xma:102236425|insulin receptor substrate 2	-	-	-	gi|254692833|ref|NP_001013649.2|/0/NHS-like protein 2 [Homo sapiens]
57402	1075	0.093333333	0.223333333	1.258734268	Up	0.214321965	S100A14	2	-	GO:0005856//cytoskeleton;GO:0044459;GO:0044444//cytoplasmic part	GO:0046872//metal ion binding;GO:0001664//G-protein coupled receptor binding	GO:0055065//metal ion homeostasis;GO:0002224//toll-like receptor signaling pathway;GO:0002548//monocyte chemotaxis;GO:0002690//positive regulation of leukocyte chemotaxis;GO:0002237//response to molecule of bacterial origin	gi|10190712|ref|NP_065723.1|/7.83023e-53/protein S100-A14 [Homo sapiens]
29781	2907.01	30.57666667	30.75	0.008155271	Up	0.099025579	NCAPH2	1	K11490|1|0.0|1143|hsa:29781|condensin-2 complex subunit H2	GO:0043231//intracellular membrane-bounded organelle;GO:0043232;GO:0043231//intracellular membrane-bounded organelle;GO:0043232;GO:0043231//intracellular membrane-bounded organelle;GO:0043232	-	GO:0051276//chromosome organization;GO:0051276//chromosome organization;GO:0051276//chromosome organization	gi|297206770|ref|NP_001171940.1|/0/condensin-2 complex subunit H2 isoform 3 [Homo sapiens]
100129792	3491	1.753333333	1.473333333	-0.25101643	Down	0.220138043	CCDC152	1	K01064|1|1e-19|101|mcf:102130297|wingless-type MMTV integration site family, member 9;K17985|5|6e-18|96.3|hsa:55626|activating molecule in BECN1-regulated autophagy protein 1	-	-	-	gi|71052195|gb|AAH39102.1|/1.79787e-128/CCDC152 protein, partial [Homo sapiens]
27035	2382	0.046666667	0.02	-1.222392421	Down	0.115509541	NOX1	1	K08008|1|0.0|1031|rro:104675589|NADPH oxidase	GO:0031253//cell projection membrane;GO:0005768//endosome;GO:0005887//integral component of plasma membrane;GO:0031253//cell projection membrane;GO:0005768//endosome;GO:0005887//integral component of plasma membrane;GO:0031253//cell projection membrane;GO:0005768//endosome;GO:0005887//integral component of plasma membrane	GO:0046914//transition metal ion binding;GO:0000166//nucleotide binding;GO:0050662//coenzyme binding;GO:0017048//Rho GTPase binding;GO:0015252//hydrogen ion channel activity;GO:0050664//oxidoreductase activity, acting on NAD(P)H, oxygen as acceptor;GO:0046914//transition metal ion binding;GO:0000166//nucleotide binding;GO:0050662//coenzyme binding;GO:0017048//Rho GTPase binding;GO:0015252//hydrog…	GO:0006818//hydrogen transport;GO:0010557//positive regulation of macromolecule biosynthetic process;GO:0001990//regulation of systemic arterial blood pressure by hormone;GO:0006091//generation of precursor metabolites and energy;GO:0048870//cell motility;GO:0023052//signaling;GO:0001819//positive regulation of cytokine production;GO:0008284//positive regulation of cell proliferation;GO:0009628//…	gi|724907804|ref|XP_010378486.1|/0/PREDICTED: NADPH oxidase 1 isoform X3 [Rhinopithecus roxellana]
65094	2612	8.543333333	4.756666667	-0.844848144	Down	0.726258628	JMJD4	1	K17500|1|8e-65|251|smm:Smp_147870|integrin-linked kinase-associated serine/threonine phosphatase 2C [EC:3.1.3.16];K11323|2|3e-16|90.1|myd:102763942|histone arginine demethylase JMJD6 [EC:1.14.11.-]	-	-	-	gi|239788849|ref|NP_001154937.1|/0/jmjC domain-containing protein 4 isoform 2 [Homo sapiens]
100287478	1593	0.01	0.01	0	-	0.072360942	USP17L21	1	K11845|1|0.0|1042|hsa:100287513|ubiquitin carboxyl-terminal hydrolase 17 [EC:3.4.19.12]	GO:0031981//nuclear lumen	GO:0016790//thiolester hydrolase activity;GO:0070011//peptidase activity, acting on L-amino acid peptides	GO:0019941//modification-dependent protein catabolic process;GO:0012501//programmed cell death	gi|379030606|ref|NP_001243791.1|/0/ubiquitin carboxyl-terminal hydrolase 17-like protein 21 [Homo sapiens]
10451	3115	0.023333333	0.01	-1.222392421	Down	0.090255786	VAV3	4	K05730|1|0.0|1635|hsa:10451|guanine nucleotide exchange factor VAV	GO:0016020//membrane;GO:0044444//cytoplasmic part;GO:0016020//membrane;GO:0044444//cytoplasmic part	GO:0008047//enzyme activator activity;GO:0030674//protein binding, bridging;GO:0070851//growth factor receptor binding;GO:0043169//cation binding;GO:0005089//Rho guanyl-nucleotide exchange factor activity;GO:0008047//enzyme activator activity;GO:0030674//protein binding, bridging;GO:0070851//growth factor receptor binding;GO:0043169//cation binding;GO:0005089//Rho guanyl-nucleotide exchange facto…	GO:0042221//response to chemical;GO:0007266//Rho protein signal transduction;GO:0007599//hemostasis;GO:0050851//antigen receptor-mediated signaling pathway;GO:0030155//regulation of cell adhesion;GO:0030888//regulation of B cell proliferation;GO:0048870//cell motility;GO:0007169//transmembrane receptor protein tyrosine kinase signaling pathway;GO:0016192//vesicle-mediated transport;GO:0030031//ce…	gi|120432042|ref|NP_001073343.1|/8.59669e-159/guanine nucleotide exchange factor VAV3 isoform 2 [Homo sapiens]
4076	4671.24	106.2066667	96.11666667	-0.144015806	Down	0.399269184	CAPRIN1	4	K18743|1|0.0|1043|mcc:717473|caprin-1	GO:0043005//neuron projection;GO:0016021//integral component of membrane;GO:0044444//cytoplasmic part;GO:0030529//intracellular ribonucleoprotein complex;GO:0016021//integral component of membrane;GO:0042995//cell projection;GO:0044444//cytoplasmic part;GO:0030529//intracellular ribonucleoprotein complex	GO:0003676//nucleic acid binding;GO:0003676//nucleic acid binding	GO:0006412//translation;GO:0048869//cellular developmental process;GO:0031346//positive regulation of cell projection organization;GO:0006412//translation;GO:0048869//cellular developmental process;GO:0031346//positive regulation of cell projection organization	gi|966985903|ref|XP_014970037.1|/0/PREDICTED: caprin-1 isoform X1 [Macaca mulatta]
9545	4290	2.346666667	6.846666667	1.544788848	Up	0.800071052	RAB3D	3	K07884|1|4e-113|412|hsa:9545|Ras-related protein Rab-3D	GO:0030141//secretory granule;GO:0016020//membrane	GO:0017111//nucleoside-triphosphatase activity;GO:0019899//enzyme binding;GO:0032561//guanyl ribonucleotide binding	GO:0035556//intracellular signal transduction;GO:0006887//exocytosis;GO:0006479//protein methylation;GO:0009207	gi|4759000|ref|NP_004274.1|/3.88239e-112/ras-related protein Rab-3D [Homo sapiens]
342357	7142	1.16	1.753333333	0.595975493	Up	0.375142103	ZKSCAN2	4	K09229|1|0.0|1930|hsa:342357|KRAB and SCAN domains-containing zinc finger protein	GO:0043231//intracellular membrane-bounded organelle	GO:0046914//transition metal ion binding;GO:0003676//nucleic acid binding;GO:0001071//nucleic acid binding transcription factor activity	GO:0006351//transcription, DNA-templated	gi|171906606|ref|NP_001012999.3|/0/zinc finger protein with KRAB and SCAN domains 2 [Homo sapiens]
3832	5101	43.55	41.7	-0.062625335	Down	0.216433212	KIF11	3	K10398|1|0.0|2031|hsa:3832|kinesin family member 11	GO:0005875//microtubule associated complex;GO:0044444//cytoplasmic part;GO:0005819//spindle	GO:0019900//kinase binding;GO:0003774//motor activity;GO:0032559//adenyl ribonucleotide binding	GO:0007052//mitotic spindle organization;GO:0007067//mitotic nuclear division;GO:0007599//hemostasis	gi|13699824|ref|NP_004514.2|/0/kinesin-like protein KIF11 [Homo sapiens]
51100	6383.42	13.8	15.35333333	0.153883643	Up	0.34589931	SH3GLB1	4	K11248|1|0.0|678|pps:100982561|endophilin-B	GO:0031966//mitochondrial membrane;GO:0012505//endomembrane system;GO:0031966//mitochondrial membrane;GO:0012505//endomembrane system;GO:0031966//mitochondrial membrane;GO:0012505//endomembrane system	GO:0030674//protein binding, bridging;GO:0042802//identical protein binding;GO:0019904//protein domain specific binding;GO:0030674//protein binding, bridging;GO:0042802//identical protein binding;GO:0019904//protein domain specific binding;GO:0030674//protein binding, bridging;GO:0042802//identical protein binding;GO:0019904//protein domain specific binding	GO:0030035//microspike assembly;GO:0023052//signaling;GO:0043066//negative regulation of apoptotic process;GO:0030035//microspike assembly;GO:0023052//signaling;GO:0043066//negative regulation of apoptotic process;GO:0030035//microspike assembly;GO:0023052//signaling;GO:0043066//negative regulation of apoptotic process	gi|331284170|ref|NP_001193580.1|/0/endophilin-B1 isoform 2 [Homo sapiens]
9563	9100.86	5.033333333	10.90666667	1.115624199	Up	0.812048315	H6PD	1	K13937|1|0.0|1618|pps:100993268|hexose-6-phosphate dehydrogenase [EC:1.1.1.47 3.1.1.31]	GO:0044432;GO:0044432	GO:0016616//oxidoreductase activity, acting on the CH-OH group of donors, NAD or NADP as acceptor;GO:0000166//nucleotide binding;GO:0016616//oxidoreductase activity, acting on the CH-OH group of donors, NAD or NADP as acceptor;GO:0000166//nucleotide binding	GO:0006007//glucose catabolic process;GO:0006007//glucose catabolic process	gi|530360729|ref|XP_005263597.1|/0/PREDICTED: GDH/6PGL endoplasmic bifunctional protein isoform X3 [Homo sapiens]
10671	1126	17.55333333	22.85	0.380449145	Up	0.641220057	DCTN6	3	K10428|1|5e-106|386|rro:104668231|dynactin 6	GO:0005875//microtubule associated complex	GO:0003824//catalytic activity;GO:0005515//protein binding	-	gi|407943587|pdb|3TV0|A/3.28438e-105/Chain A, Structure Of Dynactin P27 Subunit
1655	3898.46	118.6	102.74	-0.207106031	Down	0.519874137	DDX5	1	K12823|1|0.0|1119|pale:102895749|ATP-dependent RNA helicase DDX5/DBP2 [EC:3.6.4.13]	GO:0005681//spliceosomal complex;GO:0031981//nuclear lumen;GO:0005681//spliceosomal complex;GO:0031981//nuclear lumen;GO:0005681//spliceosomal complex;GO:0031981//nuclear lumen;GO:0005681//spliceosomal complex;GO:0031981//nuclear lumen	GO:0000989//transcription factor activity, transcription factor binding;GO:0003676//nucleic acid binding;GO:0042623//ATPase activity, coupled;GO:0004386//helicase activity;GO:0032559//adenyl ribonucleotide binding;GO:0000989//transcription factor activity, transcription factor binding;GO:0003676//nucleic acid binding;GO:0042623//ATPase activity, coupled;GO:0004386//helicase activity;GO:0032559//a…	GO:0000377;GO:0040007//growth;GO:0000377;GO:0040007//growth;GO:0000377;GO:0040007//growth;GO:0000377;GO:0040007//growth	gi|440912672|gb|ELR62224.1|/0/Putative ATP-dependent RNA helicase DDX5, partial [Bos mutus]
260436	573	0.24	0.066666667	-1.847996907	Down	0.25865814	FDCSP	3	-	-	-	-	gi|23308591|ref|NP_694542.1|/4.67516e-08/follicular dendritic cell secreted peptide precursor [Homo sapiens]
11269	1817.93	10.53333333	7.483333333	-0.493209113	Down	0.629455948	DDX19B	1	K18655|1|0.0|843|pps:100984626|ATP-dependent RNA helicase DDX19/DBP5 [EC:3.6.4.13]	GO:0005635//nuclear envelope;GO:0005635//nuclear envelope;GO:0005635//nuclear envelope;GO:0005635//nuclear envelope;GO:0005635//nuclear envelope;GO:0005635//nuclear envelope	GO:0003676//nucleic acid binding;GO:0042623//ATPase activity, coupled;GO:0032559//adenyl ribonucleotide binding;GO:0003676//nucleic acid binding;GO:0042623//ATPase activity, coupled;GO:0032559//adenyl ribonucleotide binding;GO:0003676//nucleic acid binding;GO:0042623//ATPase activity, coupled;GO:0032559//adenyl ribonucleotide binding;GO:0003676//nucleic acid binding;GO:0042623//ATPase activity, c…	GO:0006405//RNA export from nucleus;GO:0006405//RNA export from nucleus;GO:0006405//RNA export from nucleus;GO:0006405//RNA export from nucleus;GO:0006405//RNA export from nucleus;GO:0006405//RNA export from nucleus	gi|767989320|ref|XP_011521135.1|/0/PREDICTED: ATP-dependent RNA helicase DDX19B isoform X3 [Homo sapiens]
5724	4144.45	1.956666667	1.706666667	-0.197216693	Down	0.199319935	PTAFR	1	K04279|1|3e-176|622|hsa:5724|platelet-activating factor receptor	GO:0016021//integral component of membrane;GO:0031981//nuclear lumen;GO:0016021//integral component of membrane;GO:0031981//nuclear lumen;GO:0016021//integral component of membrane;GO:0031981//nuclear lumen	GO:0004930//G-protein coupled receptor activity;GO:0008289//lipid binding;GO:0001530//lipopolysaccharide binding;GO:0004930//G-protein coupled receptor activity;GO:0008289//lipid binding;GO:0001530//lipopolysaccharide binding;GO:0004930//G-protein coupled receptor activity;GO:0008289//lipid binding;GO:0001530//lipopolysaccharide binding	GO:0006952//defense response;GO:0048017//inositol lipid-mediated signaling;GO:0019221//cytokine-mediated signaling pathway;GO:0002376//immune system process;GO:0032501//multicellular organismal process;GO:0002237//response to molecule of bacterial origin;GO:0032957//inositol trisphosphate metabolic process;GO:0006952//defense response;GO:0048017//inositol lipid-mediated signaling;GO:0019221//cyto…	gi|4506241|ref|NP_000943.1|/2.44117e-175/platelet-activating factor receptor [Homo sapiens]
201254	787.46	45.03	42.17666667	-0.094441398	Down	0.284145351	STRA13	1	K15360|1|4e-18|65.1|ocu:100354742|centromere protein X	GO:0044427;GO:0043234//protein complex;GO:0043231//intracellular membrane-bounded organelle;GO:0043234//protein complex;GO:0043231//intracellular membrane-bounded organelle;GO:0044446;GO:0044427;GO:0043234//protein complex;GO:0043231//intracellular membrane-bounded organelle;GO:0044427;GO:0043234//protein complex;GO:0043231//intracellular membrane-bounded organelle	GO:0003676//nucleic acid binding;GO:0003676//nucleic acid binding;GO:0003676//nucleic acid binding;GO:0003676//nucleic acid binding	GO:0006259//DNA metabolic process;GO:0006259//DNA metabolic process;GO:0033554//cellular response to stress;GO:0006259//DNA metabolic process	gi|401871066|ref|NP_001257935.1|/1.17006e-30/centromere protein X isoform 1 [Homo sapiens]
55585	3223	19.21666667	19.83333333	0.045569061	Up	0.174330085	UBE2Q1	6	K10582|1|0.0|695|lve:103070841|ubiquitin-conjugating enzyme E2 Q [EC:2.3.2.23]	-	GO:0019787//ubiquitin-like protein transferase activity;GO:0032559//adenyl ribonucleotide binding	GO:0032446//protein modification by small protein conjugation	gi|966920652|ref|XP_014966264.1|/0/PREDICTED: ubiquitin-conjugating enzyme E2 Q1 [Macaca mulatta]
79738	3583	7.4	8.756666667	0.242856524	Up	0.406760049	BBS10	3	K19401|1|0.0|1382|hsa:79738|Bardet-Biedl syndrome 10 protein	GO:0042995//cell projection	GO:0032559//adenyl ribonucleotide binding	GO:0019538//protein metabolic process;GO:0042384//cilium assembly;GO:0001894//tissue homeostasis;GO:0043954//cellular component maintenance	gi|100816407|ref|NP_078961.3|/0/Bardet-Biedl syndrome 10 protein [Homo sapiens]
283375	1985	0.053333333	0.15	1.491853096	Up	0.192032075	SLC39A5	2	K14711|1|2e-151|538|hsa:283375|solute carrier family 39 (zinc transporter), member 5	-	-	GO:0006810//transport;GO:0006810//transport	gi|206597539|ref|NP_775867.2|/1.49508e-150/zinc transporter ZIP5 precursor [Homo sapiens]
116842	707	0.053333333	0.056666667	0.087462841	Up	0.072360942	LEAP2	2	-	-	-	GO:0006952//defense response	gi|16418465|ref|NP_443203.1|/9.63311e-38/liver-expressed antimicrobial peptide 2 precursor [Homo sapiens]
120376	1104	0.066666667	0.063333333	-0.074000581	Down	0.072360942	COLCA2	1	-	-	-	-	gi|817310830|ref|XP_012326006.1|/4.45544e-109/PREDICTED: colorectal cancer-associated protein 2 isoform X1 [Aotus nancymaae]
55299	1303	76.32333333	75.95333333	-0.0070109	Down	0.103836784	BRIX1	3	K14820|1|0.0|708|hsa:55299|ribosome biogenesis protein BRX1	GO:0031981//nuclear lumen	GO:0016876//ligase activity, forming aminoacyl-tRNA and related compounds;GO:0032559//adenyl ribonucleotide binding	GO:0010467//gene expression;GO:0022613//ribonucleoprotein complex biogenesis	gi|55770900|ref|NP_060791.3|/0/ribosome biogenesis protein BRX1 homolog [Homo sapiens]
51241	1719.08	40.77333333	33.56	-0.28088319	Down	0.585657734	COX16	1	K18182|1|6e-55|218|pon:100172069|cytochrome c oxidase assembly protein subunit 16	GO:0005740//mitochondrial envelope;GO:0031224//intrinsic component of membrane;GO:0016020//membrane;GO:0005739//mitochondrion	-	-	gi|7706011|ref|NP_057552.1|/4.78033e-54/cytochrome c oxidase assembly protein COX16 homolog, mitochondrial isoform 1 precursor [Homo sapiens]
347454	1607	0.26	0.126666667	-1.037474705	Down	0.210312627	SOWAHD	2	-	-	-	-	gi|157743267|ref|NP_001099046.1|/5.54538e-150/ankyrin repeat domain-containing protein SOWAHD [Homo sapiens]
9924	5297.12	6.183333333	21.14333333	1.773746155	Up	0.907125457	PAN2	2	K12571|1|0.0|2329|hsa:9924|PAB-dependent poly(A)-specific ribonuclease subunit 2 [EC:3.1.13.4]	GO:0043231//intracellular membrane-bounded organelle;GO:0044444//cytoplasmic part;GO:0043231//intracellular membrane-bounded organelle;GO:0044444//cytoplasmic part;GO:0043231//intracellular membrane-bounded organelle;GO:0044444//cytoplasmic part	GO:0000175//3'-5'-exoribonuclease activity;GO:0005488//binding;GO:0016790//thiolester hydrolase activity;GO:0000175//3'-5'-exoribonuclease activity;GO:0005488//binding;GO:0016790//thiolester hydrolase activity;GO:0000175//3'-5'-exoribonuclease activity;GO:0005488//binding;GO:0016790//thiolester hydrolase activity	GO:0000288//nuclear-transcribed mRNA catabolic process, deadenylation-dependent decay;GO:0019941//modification-dependent protein catabolic process;GO:0000288//nuclear-transcribed mRNA catabolic process, deadenylation-dependent decay;GO:0019941//modification-dependent protein catabolic process;GO:0000288//nuclear-transcribed mRNA catabolic process, deadenylation-dependent decay;GO:0019941//modific…	gi|188536112|ref|NP_055686.3|/0/PAB-dependent poly(A)-specific ribonuclease subunit PAN2 isoform 3 [Homo sapiens]
1018	1584	5.7	3.873333333	-0.557386256	Down	0.568524158	CDK3	2	K02088|1|0.0|651|ggo:101144556|cyclin-dependent kinase 3 [EC:2.7.11.22]	-	GO:0004674//protein serine/threonine kinase activity;GO:0032559//adenyl ribonucleotide binding	GO:0006464//cellular protein modification process;GO:0000087//mitotic M phase	gi|426346835|ref|XP_004041076.1|/0/PREDICTED: cyclin-dependent kinase 3 [Gorilla gorilla gorilla]
78991	2510.3	8.73	18.28666667	1.066738562	Up	0.848477467	PCYOX1L	1	K05906|1|0.0|831|ecb:100060629|prenylcysteine oxidase / farnesylcysteine lyase [EC:1.8.3.5 1.8.3.6]	-	GO:0016667//oxidoreductase activity, acting on a sulfur group of donors;GO:0016667//oxidoreductase activity, acting on a sulfur group of donors;GO:0016667//oxidoreductase activity, acting on a sulfur group of donors	GO:0030329//prenylcysteine metabolic process;GO:0030329//prenylcysteine metabolic process;GO:0030329//prenylcysteine metabolic process	gi|22761486|dbj|BAC11604.1|/0/unnamed protein product [Homo sapiens]
259290	1021	0.133333333	0.136666667	0.03562391	Up	0.072360942	TAS2R31	2	K08474|1|1e-152|541|hsa:259290|taste receptor type 2	GO:0031224//intrinsic component of membrane	GO:0004888//transmembrane signaling receptor activity	GO:0007166//cell surface receptor signaling pathway;GO:0007606//sensory perception of chemical stimulus	gi|116235454|ref|NP_795366.2|/8.9164e-152/taste receptor type 2 member 31 [Homo sapiens]
9765	7027.5	4.23	5.146666667	0.282980683	Up	0.374695493	ZFYVE16	2	K04679|1|0.0|3070|hsa:9765|MAD, mothers against decapentaplegic interacting protein	GO:0005769//early endosome;GO:0005769//early endosome;GO:0005769//early endosome;GO:0005769//early endosome	GO:0022892//substrate-specific transporter activity;GO:0046914//transition metal ion binding;GO:0035091//phosphatidylinositol binding;GO:0022892//substrate-specific transporter activity;GO:0046914//transition metal ion binding;GO:0035091//phosphatidylinositol binding;GO:0022892//substrate-specific transporter activity;GO:0046914//transition metal ion binding;GO:0035091//phosphatidylinositol bindi…	GO:0006623//protein targeting to vacuole;GO:0006897//endocytosis;GO:0007178//transmembrane receptor protein serine/threonine kinase signaling pathway;GO:0006623//protein targeting to vacuole;GO:0006897//endocytosis;GO:0007178//transmembrane receptor protein serine/threonine kinase signaling pathway;GO:0006623//protein targeting to vacuole;GO:0006897//endocytosis;GO:0007178//transmembrane receptor…	gi|157426864|ref|NP_055548.3|/0/zinc finger FYVE domain-containing protein 16 isoform a [Homo sapiens]
741	1358	4.143333333	4.243333333	0.034406123	Up	0.107054405	ZNHIT2	3	-	-	-	-	gi|7656936|ref|NP_055020.1|/2.10594e-168/zinc finger HIT domain-containing protein 2 [Homo sapiens]
2806	2488	375.9	246.41	-0.60928811	Down	0.825274056	GOT2	3	K14455|1|0.0|835|hsa:2806|aspartate aminotransferase, mitochondrial [EC:2.6.1.1]	GO:0019866//organelle inner membrane;GO:0044429;GO:0019866//organelle inner membrane;GO:0044429	GO:0008483//transaminase activity;GO:0048037//cofactor binding;GO:0008483//transaminase activity;GO:0048037//cofactor binding	GO:0006103//2-oxoglutarate metabolic process;GO:0009064//glutamine family amino acid metabolic process;GO:0006869//lipid transport;GO:0006006//glucose metabolic process;GO:0006531//aspartate metabolic process;GO:0010033//response to organic substance;GO:0006103//2-oxoglutarate metabolic process;GO:0009064//glutamine family amino acid metabolic process;GO:0006869//lipid transport;GO:0006006//gluco…	gi|555290167|ref|NP_001273149.1|/0/aspartate aminotransferase, mitochondrial isoform 2 precursor [Homo sapiens]
59284	2345	0.056666667	0.046666667	-0.280107919	Down	0.083018676	CACNG7	4	K04872|1|2e-159|565|cjc:100398831|voltage-dependent calcium channel gamma-7	GO:0034704//calcium channel complex	GO:0005262//calcium channel activity	GO:0006816//calcium ion transport;GO:0032412//regulation of ion transmembrane transporter activity	gi|675763886|ref|XP_008986842.1|/1.3768e-158/PREDICTED: voltage-dependent calcium channel gamma-7 subunit [Callithrix jacchus]
9241	1892	0.103333333	0.213333333	1.04580369	Up	0.194356476	NOG	4	K04658|1|9e-110|400|bacu:103016038|noggin	GO:0044421	GO:0042802//identical protein binding	GO:0030326//embryonic limb morphogenesis;GO:0048704//embryonic skeletal system morphogenesis;GO:0008284//positive regulation of cell proliferation;GO:0007411//axon guidance;GO:0032091//negative regulation of protein binding;GO:0042471//ear morphogenesis;GO:0001503//ossification;GO:0045686//negative regulation of glial cell differentiation;GO:0021536//diencephalon development;GO:0030509//BMP signa…	gi|594655716|ref|XP_007176240.1|/7.64759e-109/PREDICTED: noggin [Balaenoptera acutorostrata scammoni]
7922	2276.5	86.80666667	122.5133333	0.497061019	Up	0.775994722	SLC39A7	1	K14713|1|1e-117|426|pon:100174212|solute carrier family 39 (zinc transporter), member 7	GO:0031090//organelle membrane;GO:0044425;GO:0031090//organelle membrane;GO:0044425;GO:0031090//organelle membrane	GO:0005488//binding;GO:0046915//transition metal ion transmembrane transporter activity;GO:0005488//binding;GO:0046915//transition metal ion transmembrane transporter activity;GO:0005488//binding;GO:0046915//transition metal ion transmembrane transporter activity	GO:0006829//zinc II ion transport;GO:0006829//zinc II ion transport;GO:0006829//zinc II ion transport	gi|686769842|ref|XP_009237633.1|/5.28602e-126/PREDICTED: zinc transporter SLC39A7 isoform X1 [Pongo abelii]
7439	2421	0.093333333	0.146666667	0.652076697	Up	0.127365002	BEST1	3	K13878|1|0.0|1095|pps:100983849|bestrophin-1	GO:0044459;GO:0044444//cytoplasmic part;GO:0034702//ion channel complex;GO:0044459;GO:0044444//cytoplasmic part;GO:0034702//ion channel complex;GO:0044459;GO:0044444//cytoplasmic part;GO:0034702//ion channel complex;GO:0044459;GO:0044444//cytoplasmic part;GO:0034702//ion channel complex	GO:0005253//anion channel activity;GO:0005253//anion channel activity;GO:0005253//anion channel activity;GO:0005253//anion channel activity	GO:0050953//sensory perception of light stimulus;GO:0006821//chloride transport;GO:0050953//sensory perception of light stimulus;GO:0006821//chloride transport;GO:0050953//sensory perception of light stimulus;GO:0006821//chloride transport;GO:0050953//sensory perception of light stimulus;GO:0006821//chloride transport	gi|119594388|gb|EAW73982.1|/0/vitelliform macular dystrophy 2 (Best disease, bestrophin), isoform CRA_a [Homo sapiens]
100128927	3546	2.143333333	3.043333333	0.505796123	Up	0.433302883	ZBTB42	2	K10490|1|1e-48|197|mdo:100012474|zinc finger and BTB domain-containing protein 3	GO:0043231//intracellular membrane-bounded organelle	GO:0003676//nucleic acid binding;GO:0046914//transition metal ion binding	GO:0000122//negative regulation of transcription from RNA polymerase II promoter	gi|119602291|gb|EAW81885.1|/0/hCG1802417, isoform CRA_b [Homo sapiens]
3880	1490	0.113333333	0.073333333	-0.628031223	Down	0.116656516	KRT19	4	K07604|1|2e-175|618|nle:100587819|type I keratin, acidic	GO:0043234//protein complex;GO:0031674//I band;GO:0005886//plasma membrane	GO:0005488//binding;GO:0005198//structural molecule activity	GO:0031032//actomyosin structure organization;GO:0048545//response to steroid hormone;GO:0051704;GO:0030154//cell differentiation	gi|386803|gb|AAA36044.1|/1.31082e-174/40-kDa keratin protein, partial [Homo sapiens]
23240	5030	4.013333333	4.366666667	0.12173142	Up	0.201552984	KIAA0922	1	-	GO:0031224//intrinsic component of membrane;GO:0031224//intrinsic component of membrane	-	-	gi|196114949|ref|NP_001124479.1|/0/transmembrane protein 131-like isoform 1 precursor [Homo sapiens]
3192	6813.78	178.1366667	120.61	-0.562634975	Down	0.803430775	HNRNPU	3	K12888|1|0.0|1014|hsa:3192|heterogeneous nuclear ribonucleoprotein U	GO:0043234//protein complex;GO:0005681//spliceosomal complex;GO:0031981//nuclear lumen;GO:0043234//protein complex;GO:0005681//spliceosomal complex;GO:0031981//nuclear lumen	GO:0003676//nucleic acid binding;GO:0005488//binding	GO:0000377;GO:0048255//mRNA stabilization;GO:0000377;GO:0048255//mRNA stabilization	gi|426334401|ref|XP_004028741.1|/0/PREDICTED: heterogeneous nuclear ribonucleoprotein U isoform 2 [Gorilla gorilla gorilla]
55588	3661.56	19.97666667	18.89	-0.080693171	Down	0.237626878	MED29	1	K15142|1|3e-61|190|ggo:101125451|mediator of RNA polymerase II transcription subunit 29	GO:0043234//protein complex;GO:0043231//intracellular membrane-bounded organelle;GO:0043234//protein complex;GO:0043231//intracellular membrane-bounded organelle;GO:0043234//protein complex;GO:0043231//intracellular membrane-bounded organelle	GO:0005488//binding;GO:0005488//binding	-	gi|52840095|ref|NP_060062.1|/1.8078e-78/mediator of RNA polymerase II transcription subunit 29 isoform 1 [Homo sapiens]
4294	3453	4.956666667	9.436666667	0.928907102	Up	0.756993504	MAP3K10	3	K04418|1|0.0|1462|hsa:4294|mitogen-activated protein kinase kinase kinase 10 [EC:2.7.11.25]	-	GO:0042802//identical protein binding;GO:0004709//MAP kinase kinase kinase activity;GO:0000166//nucleotide binding	GO:0012502//induction of programmed cell death;GO:0000187//activation of MAPK activity	gi|21735550|ref|NP_002437.2|/0/mitogen-activated protein kinase kinase kinase 10 [Homo sapiens]
5159	5718	7.46	3.02	-1.304627081	Down	0.78954527	PDGFRB	3	K05089|1|0.0|1969|hsa:5159|platelet-derived growth factor receptor beta [EC:2.7.10.1]	GO:0016021//integral component of membrane	GO:0019838//growth factor binding;GO:0005017//platelet-derived growth factor-activated receptor activity;GO:0004930//G-protein coupled receptor activity;GO:0070851//growth factor receptor binding;GO:0032559//adenyl ribonucleotide binding	GO:0008283//cell proliferation;GO:0060537//muscle tissue development;GO:0043009//chordate embryonic development;GO:0007169//transmembrane receptor protein tyrosine kinase signaling pathway;GO:0001932//regulation of protein phosphorylation;GO:0006935//chemotaxis;GO:0009887//organ morphogenesis;GO:0035270//endocrine system development;GO:0016477//cell migration;GO:0048871//multicellular organismal …	gi|931571609|ref|XP_014200561.1|/0/PREDICTED: platelet-derived growth factor receptor beta isoform X3 [Pan paniscus]
10498	2968	64.63666667	38.99333333	-0.729125311	Down	0.837352822	CARM1	1	K05931|1|0.0|1092|hsa:10498|type I protein arginine methyltransferase [EC:2.1.1.319]	GO:0031981//nuclear lumen;GO:0044444//cytoplasmic part	GO:0042393//histone binding;GO:0003713//transcription coactivator activity;GO:0042802//identical protein binding;GO:0043565//sequence-specific DNA binding;GO:0008469//histone-arginine N-methyltransferase activity	GO:0006351//transcription, DNA-templated;GO:0035247//peptidyl-arginine omega-N-methylation;GO:0045597//positive regulation of cell differentiation;GO:0010033//response to organic substance;GO:0008283//cell proliferation;GO:0034969//histone arginine methylation;GO:0030520//intracellular estrogen receptor signaling pathway;GO:0006396//RNA processing;GO:0006629//lipid metabolic process;GO:0051704	gi|40288288|ref|NP_954592.1|/0/histone-arginine methyltransferase CARM1 [Homo sapiens]
55255	3919	5.4	6.183333333	0.195425374	Up	0.316199756	WDR41	3	K10260|1|8e-10|69.3|tad:TRIADDRAFT_30121|F-box and WD-40 domain protein 7;K11798|4|8e-08|62.8|crg:105317194|bromodomain and WD repeat domain containing protein 1/3	-	-	-	gi|42716287|ref|NP_060738.2|/0/WD repeat-containing protein 41 [Homo sapiens]
1545	5160	1.03	2.266666667	1.137927908	Up	0.566747868	CYP1B1	3	K07410|1|0.0|1005|hsa:1545|cytochrome P450, family 1, subfamily B, polypeptide 1 [EC:1.14.14.1]	GO:0043231//intracellular membrane-bounded organelle;GO:0031090//organelle membrane	GO:0016712//oxidoreductase activity, acting on paired donors, with incorporation or reduction of molecular oxygen, reduced flavin or flavoprotein as one donor, and incorporation of one atom of oxygen;GO:0005506//iron ion binding	GO:0050953//sensory perception of light stimulus;GO:0019748//secondary metabolic process;GO:0042221//response to chemical;GO:0008202//steroid metabolic process;GO:0044237//cellular metabolic process	gi|189491763|ref|NP_000095.2|/0/cytochrome P450 1B1 [Homo sapiens]
8352	459	0.753333333	0.77	0.031570079	Up	0.083587089	HIST1H3C	2	K11253|1|7e-71|267|ocu:100353127|histone H3	-	-	-	gi|831277892|ref|XP_012669845.1|/6.54522e-71/PREDICTED: uncharacterized protein LOC105888650 [Clupea harengus]
1058	1418.8	30.44333333	33.87666667	0.154165593	Up	0.39181892	CENPA	1	K11495|1|2e-43|179|pps:100974838|histone H3-like centromeric protein A	GO:0000794//condensed nuclear chromosome;GO:0000785//chromatin;GO:0044444//cytoplasmic part;GO:0000777//condensed chromosome kinetochore;GO:0000794//condensed nuclear chromosome;GO:0000785//chromatin;GO:0044444//cytoplasmic part;GO:0000777//condensed chromosome kinetochore	GO:0003676//nucleic acid binding;GO:0003676//nucleic acid binding	GO:0051704;GO:0040001//establishment of mitotic spindle localization;GO:0034502//protein localization to chromosome;GO:0043623//cellular protein complex assembly;GO:0007067//mitotic nuclear division;GO:0043486//histone exchange;GO:0051704;GO:0040001//establishment of mitotic spindle localization;GO:0034502//protein localization to chromosome;GO:0043623//cellular protein complex assembly;GO:000706…	gi|931565759|ref|XP_014199230.1|/1.92245e-42/PREDICTED: histone H3-like centromeric protein A [Pan paniscus]
7561	2967	3.78	4.223333333	0.159995884	Up	0.237444174	ZNF14	2	K09228|1|0.0|1404|hsa:7561|KRAB domain-containing zinc finger protein	GO:0043231//intracellular membrane-bounded organelle	GO:0046914//transition metal ion binding;GO:0003676//nucleic acid binding	GO:0006351//transcription, DNA-templated	gi|38045952|ref|NP_066358.2|/0/zinc finger protein 14 [Homo sapiens]
10287	1530.67	28.90333333	31.62	0.129601484	Up	0.351268778	RGS19	1	K16449|1|1e-108|395|pps:100982487|regulator of G-protein signaling	GO:0030135//coated vesicle;GO:0031234//extrinsic component of cytoplasmic side of plasma membrane;GO:0042995//cell projection;GO:0030135//coated vesicle;GO:0031234//extrinsic component of cytoplasmic side of plasma membrane;GO:0042995//cell projection	GO:0008047//enzyme activator activity;GO:0005488//binding;GO:0060089;GO:0008047//enzyme activator activity;GO:0005488//binding;GO:0060089	GO:0044248;GO:0035556//intracellular signal transduction;GO:0007166//cell surface receptor signaling pathway;GO:0044248;GO:0035556//intracellular signal transduction;GO:0007166//cell surface receptor signaling pathway	gi|545201105|ref|XP_005604926.1|/4.76304e-108/PREDICTED: regulator of G-protein signaling 19 isoform X1 [Equus caballus]
84667	1699	0.366666667	3.216666667	3.133025419	Up	0.783871295	HES7	1	K09087|1|2e-71|272|ggo:101143952|hairy and enhancer of split 2/6/7	GO:0043231//intracellular membrane-bounded organelle	GO:0003676//nucleic acid binding	GO:0009888//tissue development;GO:0050794//regulation of cellular process;GO:0007275//multicellular organism development;GO:0048856//anatomical structure development;GO:0050794//regulation of cellular process;GO:0007275//multicellular organism development	gi|145207994|ref|NP_115969.2|/4.04281e-74/transcription factor HES-7 isoform 2 [Homo sapiens]
55723	1746	80.14666667	102.8366667	0.359640328	Up	0.688459196	ASF1B	2	K10753|1|1e-103|379|pps:100968584|histone chaperone ASF1	GO:0044427;GO:0043231//intracellular membrane-bounded organelle	GO:0005515//protein binding	GO:0034728//nucleosome organization;GO:0048232//male gamete generation;GO:0048869//cellular developmental process	gi|8922549|ref|NP_060624.1|/9.65502e-103/histone chaperone ASF1B [Homo sapiens]
1535	778	119.7533333	137.25	0.196740335	Up	0.505592773	CYBA	3	K08009|1|2e-85|317|ggo:101141497|cytochrome b-245, alpha polypeptide	GO:0043005//neuron projection;GO:0016023//cytoplasmic, membrane-bounded vesicle;GO:0044297//cell body;GO:0005887//integral component of plasma membrane	GO:0046983//protein dimerization activity;GO:0019904//protein domain specific binding;GO:0005506//iron ion binding;GO:0050664//oxidoreductase activity, acting on NAD(P)H, oxygen as acceptor	GO:0051234//establishment of localization;GO:0010332//response to gamma radiation;GO:0009612//response to mechanical stimulus;GO:0001935//endothelial cell proliferation;GO:0042743//hydrogen peroxide metabolic process;GO:0014805//smooth muscle adaptation;GO:0006091//generation of precursor metabolites and energy;GO:0003083;GO:0008284//positive regulation of cell proliferation;GO:0034612//response …	gi|55644441|ref|XP_523459.1|/1.26867e-84/PREDICTED: cytochrome b-245 light chain [Pan troglodytes]
4978	6657	0.01	0.01	0	-	0.072360942	OPCML	2	K06773|1|0.0|686|pon:100173247|opioid binding protein/cell adhesion molecule-like	GO:0016021//integral component of membrane;GO:0016021//integral component of membrane;GO:0016021//integral component of membrane;GO:0016021//integral component of membrane;GO:0016021//integral component of membrane;GO:0016021//integral component of membrane	GO:0008528//G-protein coupled peptide receptor activity;GO:0008528//G-protein coupled peptide receptor activity;GO:0008528//G-protein coupled peptide receptor activity	GO:0008037//cell recognition;GO:0008037//cell recognition;GO:0008037//cell recognition;GO:0008037//cell recognition;GO:0008037//cell recognition;GO:0008037//cell recognition	gi|981220800|ref|NP_001306032.1|/0/opioid-binding protein/cell adhesion molecule isoform c precursor [Homo sapiens]
3775	2161	1.526666667	3.7	1.277140173	Up	0.679516849	KCNK1	3	K04912|1|2e-159|565|rro:104678314|potassium channel subfamily K member 1	GO:0043231//intracellular membrane-bounded organelle;GO:0005903//brush border;GO:0005887//integral component of plasma membrane	GO:0005249//voltage-gated potassium channel activity	GO:0014070//response to organic cyclic compound;GO:0034220//ion transmembrane transport;GO:0030001//metal ion transport	gi|4504847|ref|NP_002236.1|/2.12144e-158/potassium channel subfamily K member 1 [Homo sapiens]
3780	2662	0.16	0.236666667	0.564784619	Up	0.148690621	KCNN1	4	K04942|1|0.0|895|pps:100971347|potassium intermediate/small conductance calcium-activated channel subfamily N member 1	GO:0005887//integral component of plasma membrane	GO:0005515//protein binding;GO:0015269//calcium-activated potassium channel activity	GO:0007267//cell-cell signaling;GO:0030001//metal ion transport	gi|530414845|ref|XP_005259963.1|/0/PREDICTED: small conductance calcium-activated potassium channel protein 1 isoform X2 [Homo sapiens]
10891	6335	0.01	0.01	0	-	0.072360942	PPARGC1A	1	K07202|1|0.0|1033|hsa:10891|alpha peroxisome proliferator-activated receptor gamma coactivator 1-alpha	GO:0016591//DNA-directed RNA polymerase II, holoenzyme;GO:0044444//cytoplasmic part;GO:0016591//DNA-directed RNA polymerase II, holoenzyme;GO:0044444//cytoplasmic part;GO:0016591//DNA-directed RNA polymerase II, holoenzyme;GO:0044444//cytoplasmic part	GO:0003676//nucleic acid binding;GO:0003713//transcription coactivator activity;GO:0035258//steroid hormone receptor binding;GO:0003676//nucleic acid binding;GO:0003713//transcription coactivator activity;GO:0035258//steroid hormone receptor binding;GO:0003676//nucleic acid binding;GO:0003713//transcription coactivator activity;GO:0035258//steroid hormone receptor binding	GO:0006094//gluconeogenesis;GO:0015980//energy derivation by oxidation of organic compounds;GO:0031647//regulation of protein stability;GO:0014823//response to activity;GO:0030518//intracellular steroid hormone receptor signaling pathway;GO:0006352//DNA-templated transcription, initiation;GO:0045923//positive regulation of fatty acid metabolic process;GO:0022900//electron transport chain;GO:00454…	gi|7019499|ref|NP_037393.1|/0/peroxisome proliferator-activated receptor gamma coactivator 1-alpha [Homo sapiens]
8992	894	59.92	43.02	-0.478030099	Down	0.752608607	ATP6V0E1	3	K02153|1|2e-44|181|ocu:100341508|V-type H+-transporting ATPase subunit e	GO:0031224//intrinsic component of membrane;GO:0033176//proton-transporting V-type ATPase complex;GO:0031090//organelle membrane	GO:0015077//monovalent inorganic cation transmembrane transporter activity;GO:0019829//cation-transporting ATPase activity	GO:0001101//response to acid chemical;GO:0051452//intracellular pH reduction;GO:0040007//growth;GO:0007169//transmembrane receptor protein tyrosine kinase signaling pathway;GO:0006875//cellular metal ion homeostasis;GO:0015988//energy coupled proton transmembrane transport, against electrochemical gradient;GO:0015031//protein transport	gi|4502319|ref|NP_003936.1|/1.85037e-43/V-type proton ATPase subunit e 1 [Homo sapiens]
84706	3982	3.476666667	4.816666667	0.470330335	Up	0.493290702	GPT2	3	K00814|1|0.0|1041|mcf:102134328|alanine transaminase [EC:2.6.1.2]	GO:0044429	GO:0048037//cofactor binding;GO:0047635	GO:0006522//alanine metabolic process;GO:0043648//dicarboxylic acid metabolic process	gi|795275550|ref|XP_011857845.1|/0/PREDICTED: alanine aminotransferase 2 isoform X1 [Mandrillus leucophaeus]
200933	5743	6.256666667	9.793333333	0.646405746	Up	0.690763297	FBXO45	1	K10319|1|7e-146|521|lve:103083084|F-box protein 45	GO:0044459;GO:0044430	GO:0005488//binding	GO:0048731//system development;GO:0033554//cellular response to stress;GO:0016567//protein ubiquitination;GO:0006511//ubiquitin-dependent protein catabolic process	gi|942059728|ref|XP_014334298.1|/6.20227e-145/PREDICTED: F-box/SPRY domain-containing protein 1, partial [Bos mutus]
80742	3404	8.436666667	6.556666667	-0.36371055	Down	0.513246041	PRR3	2	K17552|1|1e-10|72.0|myd:102762208|protein phosphatase 1 regulatory subunit 10	-	GO:0005488//binding	-	gi|1773024|gb|AAB40147.1|/2.64365e-92/MHC Class I region proline rich protein [Homo sapiens]
26083	685	0.196666667	0.403333333	1.036220188	Up	0.262596427	TBC1D29	2	K20134|1|1e-58|228|pon:100443817|TBC1 domain family member 3	GO:0044464	-	-	gi|119571622|gb|EAW51237.1|/1.34599e-86/DKFZP434O047 protein, isoform CRA_a [Homo sapiens]
63929	6241.52	10.76333333	12.49333333	0.215033512	Up	0.420939911	XPNPEP3	3	K01262|1|0.0|1036|hsa:63929|Xaa-Pro aminopeptidase [EC:3.4.11.9]	GO:0043231//intracellular membrane-bounded organelle	GO:0005515//protein binding;GO:0046914//transition metal ion binding;GO:0008238//exopeptidase activity	GO:0044267//cellular protein metabolic process	gi|21553335|ref|NP_660157.1|/1.04289e-67/dnaJ homolog subfamily B member 7 [Homo sapiens]
2979	2287	3.126666667	9.61	1.619911009	Up	0.850842469	GUCA1B	5	K08328|1|1e-112|410|rro:104667314|guanylate cyclase activator 1	GO:0016020//membrane	GO:0030250//guanylate cyclase activator activity;GO:0046872//metal ion binding	GO:0046903//secretion;GO:0050953//sensory perception of light stimulus;GO:0007167//enzyme linked receptor protein signaling pathway;GO:0030826//regulation of cGMP biosynthetic process;GO:0007154//cell communication	gi|153945858|ref|NP_002089.4|/9.37714e-112/guanylyl cyclase-activating protein 2 [Homo sapiens]
10135	4593	21.85333333	77.36	1.823734441	Up	0.934358506	NAMPT	2	K03462|1|0.0|964|ggo:101151211|nicotinamide phosphoribosyltransferase [EC:2.4.2.12]	GO:0044444//cytoplasmic part	GO:0016763//transferase activity, transferring pentosyl groups;GO:0005102//receptor binding	GO:0009888//tissue development;GO:0007169//transmembrane receptor protein tyrosine kinase signaling pathway;GO:0019359//nicotinamide nucleotide biosynthetic process;GO:0007154//cell communication;GO:0008283//cell proliferation;GO:0010557//positive regulation of macromolecule biosynthetic process;GO:0009820//alkaloid metabolic process	gi|148704942|gb|EDL36889.1|/0/pre-B-cell colony-enhancing factor 1, partial [Mus musculus]
2961	1560	21.37333333	27.72666667	0.375462259	Up	0.65498376	GTF2E2	4	K03137|1|1e-150|535|pps:100978352|transcription initiation factor TFIIE subunit beta	GO:0005667//transcription factor complex	GO:0003676//nucleic acid binding	GO:0006352//DNA-templated transcription, initiation;GO:0006354//DNA-templated transcription, elongation	gi|4504195|ref|NP_002086.1|/1.18444e-149/transcription initiation factor IIE subunit beta [Homo sapiens]
8824	3955	15.67	15.07	-0.056325763	Down	0.185718636	CES2	1	K03927|1|0.0|1038|ptr:740768|carboxylesterase 2 [EC:3.1.1.1 3.1.1.84 3.1.1.56]	GO:0044432;GO:0044432;GO:0044432	-	GO:0008152//metabolic process;GO:0008152//metabolic process;GO:0008152//metabolic process	gi|37622885|ref|NP_003860.2|/0/cocaine esterase isoform 1 [Homo sapiens]
221927	3013	8.446666667	8.19	-0.044518667	Down	0.138286642	BRAT1	3	-	GO:0043231//intracellular membrane-bounded organelle	GO:0005488//binding	GO:0009314//response to radiation	gi|304555614|ref|NP_689956.2|/0/BRCA1-associated ATM activator 1 [Homo sapiens]
115098	1011.48	267.6633333	269.28	0.008687561	Up	0.107034105	CCDC124	1	-	-	-	-	gi|19923969|ref|NP_612451.1|/8.73151e-89/coiled-coil domain-containing protein 124 [Homo sapiens]
11215	9926	5.623333333	8.243333333	0.551802266	Up	0.62410678	AKAP11	3	K16527|1|0.0|3442|hsa:11215|A-kinase anchor protein 11	GO:0015630//microtubule cytoskeleton	GO:0019903//protein phosphatase binding	GO:0035556//intracellular signal transduction	gi|7706457|ref|NP_057332.1|/0/A-kinase anchor protein 11 [Homo sapiens]
23066	4599	0.24	0.146666667	-0.710493383	Down	0.162088916	CAND2	1	K17263|1|0.0|1595|mdo:100015450|cullin-associated NEDD8-dissociated protein 1	GO:0043231//intracellular membrane-bounded organelle;GO:0043231//intracellular membrane-bounded organelle	GO:0005488//binding;GO:0005488//binding	-	gi|112420977|ref|NP_036430.1|/0/cullin-associated NEDD8-dissociated protein 2 isoform 2 [Homo sapiens]
735	2831	0.01	0.016666667	0.736965594	Up	0.08453106	C9	4	K04000|1|0.0|1104|hsa:735|complement component 9	GO:0005887//integral component of plasma membrane	-	GO:0012502//induction of programmed cell death;GO:0006952//defense response;GO:0001897;GO:0006956//complement activation;GO:0006915//apoptotic process;GO:0002455//humoral immune response mediated by circulating immunoglobulin;GO:0007599//hemostasis	gi|4502511|ref|NP_001728.1|/0/complement component C9 precursor [Homo sapiens]
346606	1207	0.68	0.76	0.160464672	Up	0.125152253	MOGAT3	3	K14456|1|0.0|686|hsa:346606|2-acylglycerol O-acyltransferase 3 [EC:2.3.1.20 2.3.1.22]	GO:0031090//organelle membrane;GO:0043231//intracellular membrane-bounded organelle;GO:0031224//intrinsic component of membrane;GO:0031090//organelle membrane;GO:0043231//intracellular membrane-bounded organelle;GO:0031224//intrinsic component of membrane	GO:0016411//acylglycerol O-acyltransferase activity;GO:0016411//acylglycerol O-acyltransferase activity	GO:0006629//lipid metabolic process;GO:0019400;GO:0006629//lipid metabolic process;GO:0019400	gi|560592026|ref|NP_001274076.1|/3.14939e-133/2-acylglycerol O-acyltransferase 3 isoform b [Homo sapiens]
402682	1016	0.52	0.433333333	-0.263034406	Down	0.140093382	UFSP1	3	K01376|1|8e-36|153|isc:IscW_ISCW014202|UFM1-specific protease 2 [EC:3.4.22.-]	-	GO:0016788//hydrolase activity, acting on ester bonds;GO:0019783//ubiquitin-like protein-specific protease activity	-	gi|51094562|gb|EAL23814.1|/2.35527e-104/similar to RIKEN cDNA 2700038N03 [Homo sapiens]
9889	6897	6.123333333	4.516666667	-0.439058775	Down	0.517214779	ZBED4	2	K14864|1|3e-28|131|aqu:100636976|tRNA (cytidine32/guanosine34-2'-O)-methyltransferase [EC:2.1.1.205];K14312|2|4e-18|97.8|hmg:100212106|nuclear pore complex protein Nup155;K06496|3|2e-15|88.6|lcm:102355208|selectin, platele;K16547|4|3e-12|78.2|hmg:100209833|protein NEDD1;K08073|5|2e-11|75.5|api:100164673|bifunctional polynucleotide phosphatase/kinase [EC:3.1.3.32 2.7.1.78]	GO:0043231//intracellular membrane-bounded organelle	GO:0003676//nucleic acid binding;GO:0005515//protein binding;GO:0043169//cation binding	-	gi|153791893|ref|NP_055653.2|/0/zinc finger BED domain-containing protein 4 [Homo sapiens]
57677	7503.88	2.846666667	3.063333333	0.105828792	Up	0.167346732	ZFP14	2	K09228|1|0.0|1142|pps:103784461|KRAB domain-containing zinc finger protein	GO:0043231//intracellular membrane-bounded organelle;GO:0043231//intracellular membrane-bounded organelle	GO:0046914//transition metal ion binding;GO:0003676//nucleic acid binding;GO:0046914//transition metal ion binding;GO:0003676//nucleic acid binding	GO:0006351//transcription, DNA-templated;GO:0006351//transcription, DNA-templated	gi|795512524|ref|XP_011899111.1|/0/PREDICTED: zinc finger protein 14 homolog isoform X2 [Cercocebus atys]
153222	5960.36	2.09	6.23	1.575729221	Up	0.799421437	CREBRF	2	-	-	GO:0003677//DNA binding;GO:0001071//nucleic acid binding transcription factor activity;GO:0003677//DNA binding;GO:0001071//nucleic acid binding transcription factor activity;GO:0003677//DNA binding;GO:0001071//nucleic acid binding transcription factor activity	GO:0006351//transcription, DNA-templated;GO:0006351//transcription, DNA-templated;GO:0006351//transcription, DNA-templated	gi|270309176|ref|NP_705835.2|/0/CREB3 regulatory factor isoform 1 [Homo sapiens]
8654	7005	0.576666667	0.923333333	0.679113938	Up	0.301847341	PDE5A	3	K13762|1|0.0|1617|hsa:8654|cGMP-specific 3',5'-cyclic phosphodiesterase [EC:3.1.4.35]	GO:0044444//cytoplasmic part;GO:0044444//cytoplasmic part;GO:0044444//cytoplasmic part	GO:0046914//transition metal ion binding;GO:0004114//3',5'-cyclic-nucleotide phosphodiesterase activity;GO:0019002//GMP binding;GO:0046914//transition metal ion binding;GO:0004114//3',5'-cyclic-nucleotide phosphodiesterase activity;GO:0019002//GMP binding;GO:0046914//transition metal ion binding;GO:0004114//3',5'-cyclic-nucleotide phosphodiesterase activity;GO:0019002//GMP binding	GO:0007599//hemostasis;GO:0001775//cell activation;GO:0009123;GO:0023052//signaling;GO:0007599//hemostasis;GO:0001775//cell activation;GO:0009123;GO:0023052//signaling;GO:0007599//hemostasis;GO:0001775//cell activation;GO:0009123;GO:0023052//signaling	gi|119625682|gb|EAX05277.1|/0/phosphodiesterase 5A, cGMP-specific, isoform CRA_c [Homo sapiens]
1271	1946	0.15	0.133333333	-0.169925001	Down	0.090113683	CNTFR	1	K05059|1|0.0|654|hsa:1271|ciliary neurotrophic factor receptor	GO:0031224//intrinsic component of membrane;GO:0031224//intrinsic component of membrane;GO:0031224//intrinsic component of membrane	GO:0004896//cytokine receptor activity;GO:0004896//cytokine receptor activity;GO:0004896//cytokine receptor activity	GO:0048731//system development;GO:0019221//cytokine-mediated signaling pathway;GO:0008283//cell proliferation;GO:0048731//system development;GO:0019221//cytokine-mediated signaling pathway;GO:0008283//cell proliferation;GO:0048731//system development;GO:0019221//cytokine-mediated signaling pathway;GO:0008283//cell proliferation	gi|432110797|gb|ELK34274.1|/0/Ciliary neurotrophic factor receptor subunit alpha [Myotis davidii]
6921	2070.42	32.43666667	37.47666667	0.20836707	Up	0.490529842	TCEB1	1	K03872|1|6e-59|231|xtr:549174|transcription elongation factor B, polypeptide 1	GO:0000153//cytoplasmic ubiquitin ligase complex;GO:0031981//nuclear lumen;GO:0000153//cytoplasmic ubiquitin ligase complex;GO:0031981//nuclear lumen;GO:0000153//cytoplasmic ubiquitin ligase complex;GO:0031981//nuclear lumen;GO:0000153//cytoplasmic ubiquitin ligase complex;GO:0031981//nuclear lumen;GO:0000153//cytoplasmic ubiquitin ligase complex;GO:0031981//nuclear lumen;GO:0000153//cytoplasmic …	GO:0008135//translation factor activity, RNA binding;GO:0005515//protein binding;GO:0019787//ubiquitin-like protein transferase activity;GO:0008135//translation factor activity, RNA binding;GO:0005515//protein binding;GO:0019787//ubiquitin-like protein transferase activity;GO:0008135//translation factor activity, RNA binding;GO:0005515//protein binding;GO:0019787//ubiquitin-like protein transfera…	GO:0006412//translation;GO:0032446//protein modification by small protein conjugation;GO:0051704;GO:0006355//regulation of transcription, DNA-templated;GO:0019941//modification-dependent protein catabolic process;GO:0045935;GO:0006354//DNA-templated transcription, elongation;GO:0006412//translation;GO:0032446//protein modification by small protein conjugation;GO:0051704;GO:0006355//regulation of …	gi|593755294|ref|XP_007116508.1|/1.36303e-61/PREDICTED: transcription elongation factor B polypeptide 1 isoform X3 [Physeter catodon]
168455	6827	5.056666667	11.52666667	1.188716783	Up	0.825852619	CCDC71L	5	K06243|1|1e-07|62.8|tgu:100222711|laminin, beta 2	-	-	-	gi|31417392|gb|AAH13906.1|/2.76179e-147/FLJ36031 protein [Homo sapiens]
116987	10812.04	4.44	5.703333333	0.361245677	Up	0.45137028	AGAP1	2	K12491|1|0.0|1607|hsa:116987|Arf-GAP with GTPase, ANK repeat and PH domain-containing protein 1/3	GO:0044424;GO:0044424	GO:0046914//transition metal ion binding;GO:0032561//guanyl ribonucleotide binding;GO:0046914//transition metal ion binding;GO:0032561//guanyl ribonucleotide binding	GO:0006810//transport;GO:0032012//regulation of ARF protein signal transduction;GO:0006810//transport;GO:0032012//regulation of ARF protein signal transduction	gi|349585207|ref|NP_001231817.1|/0/arf-GAP with GTPase, ANK repeat and PH domain-containing protein 1 isoform 3 [Homo sapiens]
10048	3132	30.48333333	36.76333333	0.270246913	Up	0.568808364	RANBP9	2	K13177|1|3e-09|67.0|loa:LOAG_08173|ATP-dependent RNA helicase DDX1 [EC:3.6.4.13];K12169|2|6e-09|66.2|aec:105154204|Kip1 ubiquitination-promoting complex protein 1 [EC:2.3.2.27]	GO:0043231//intracellular membrane-bounded organelle;GO:0015630//microtubule cytoskeleton;GO:0044444//cytoplasmic part	GO:0017016//Ras GTPase binding	GO:0006935//chemotaxis;GO:0000226//microtubule cytoskeleton organization;GO:0065003	gi|39812378|ref|NP_005484.2|/0/ran-binding protein 9 [Homo sapiens]
7324	1837.18	46.24	36.24666667	-0.35129307	Down	0.658800244	UBE2E1	4	K20217|1|2e-99|342|hgl:101701428|ubiquitin-conjugating enzyme E2 E [EC:2.3.2.23]	GO:0031981//nuclear lumen;GO:0043234//protein complex;GO:0044444//cytoplasmic part;GO:0031981//nuclear lumen;GO:0043234//protein complex;GO:0044444//cytoplasmic part;GO:0031981//nuclear lumen;GO:0043234//protein complex;GO:0044444//cytoplasmic part	GO:0032559//adenyl ribonucleotide binding;GO:0019787//ubiquitin-like protein transferase activity;GO:0032559//adenyl ribonucleotide binding;GO:0019787//ubiquitin-like protein transferase activity;GO:0032559//adenyl ribonucleotide binding;GO:0019787//ubiquitin-like protein transferase activity	GO:0000209//protein polyubiquitination;GO:0043161//proteasome-mediated ubiquitin-dependent protein catabolic process;GO:0045841//negative regulation of mitotic metaphase/anaphase transition;GO:0006513//protein monoubiquitination;GO:0016574//histone ubiquitination;GO:0051439//regulation of ubiquitin-protein ligase activity involved in mitotic cell cycle;GO:0000209//protein polyubiquitination;GO:00…	gi|512992613|ref|XP_004857949.1|/1.3613e-90/PREDICTED: ubiquitin-conjugating enzyme E2 E1 [Heterocephalus glaber]
9710	6683	4.086666667	5.693333333	0.478348996	Up	0.527598457	KIAA0355	3	K12581|1|7e-27|103|nle:100584332|CCR4-NOT transcription complex subunit 7/8;K17985|3|3e-26|124|hsa:55626|activating molecule in BECN1-regulated autophagy protein 1;K11447|4|1e-23|72.4|ptr:449579|histone demethylase [EC:1.14.11.-]	-	-	-	gi|46276868|ref|NP_055501.2|/0/uncharacterized protein KIAA0355 [Homo sapiens]
91543	3512	0.4	0.616666667	0.624490865	Up	0.239423467	RSAD2	4	K15045|1|0.0|698|hsa:91543|radical S-adenosyl methionine domain-containing protein 2	GO:0031090//organelle membrane;GO:0043231//intracellular membrane-bounded organelle	GO:0043169//cation binding;GO:0051540	GO:0002252;GO:0001503//ossification;GO:0051707//response to other organism	gi|19923667|ref|NP_542388.2|/0/radical S-adenosyl methionine domain-containing protein 2 [Homo sapiens]
57604	9347.82	1.89	1.96	0.05246742	Up	0.105542022	KIAA1456	1	K15444|1|3e-68|265|bfo:BRAFLDRAFT_90673|tRNA (uracil-5-)-methyltransferase TRM9 [EC:2.1.1.229];K10770|4|5e-40|171|cge:100760738|alkylated DNA repair protein alkB homolog 8 [EC:1.14.11.- 2.1.1.229]	-	GO:0016741;GO:0016741	-	gi|530387938|ref|XP_005273641.1|/0/PREDICTED: probable tRNA methyltransferase 9-like protein isoform X3 [Homo sapiens]
30811	7385	0.56	0.496666667	-0.173148902	Down	0.1159257	HUNK	1	K08797|1|0.0|1324|hsa:30811|hormonally upregulated Neu-associated kinase [EC:2.7.11.1]	-	GO:0004672//protein kinase activity;GO:0032559//adenyl ribonucleotide binding	GO:0006464//cellular protein modification process;GO:0032501//multicellular organismal process;GO:0006796//phosphate-containing compound metabolic process;GO:0023052//signaling	gi|7657214|ref|NP_055401.1|/0/hormonally up-regulated neu tumor-associated kinase [Homo sapiens]
6271	607	1.56	2.056666667	0.39876196	Up	0.316504263	S100A1	1	K17274|1|2e-07|57.8|ola:101155699|calpactin-1 light chain	GO:0032991//macromolecular complex;GO:0005783//endoplasmic reticulum	GO:0042802//identical protein binding;GO:0019899//enzyme binding	GO:0007165//signal transduction;GO:0044057	gi|119573686|gb|EAW53301.1|/2.92078e-46/S100 calcium binding protein A1, isoform CRA_a [Homo sapiens]
79672	1844	27.64666667	23.22666667	-0.251323423	Down	0.528288672	FN3KRP	3	K15523|1|2e-173|611|hsa:79672|protein-ribulosamine 3-kinase [EC:2.7.1.172]	-	GO:0016772//transferase activity, transferring phosphorus-containing groups;GO:0016772//transferase activity, transferring phosphorus-containing groups	-	gi|20149680|ref|NP_078895.2|/2.12187e-172/ketosamine-3-kinase [Homo sapiens]
26020	6930	19.48333333	23.34	0.260564037	Up	0.529303695	LRP10	4	K20050|1|0.0|1244|ggo:101124060|low-density lipoprotein receptor-related protein 3/10/12	GO:0012505//endomembrane system;GO:0031224//intrinsic component of membrane;GO:0012505//endomembrane system;GO:0031224//intrinsic component of membrane	GO:0004871//signal transducer activity;GO:0030169//low-density lipoprotein particle binding;GO:0004871//signal transducer activity;GO:0030169//low-density lipoprotein particle binding	GO:0010876//lipid localization;GO:0016192//vesicle-mediated transport;GO:0044238//primary metabolic process;GO:0010876//lipid localization;GO:0016192//vesicle-mediated transport;GO:0044238//primary metabolic process	gi|426376358|ref|XP_004054968.1|/0/PREDICTED: low-density lipoprotein receptor-related protein 10 [Gorilla gorilla gorilla]
5476	3062.83	46.13333333	64.55	0.484607558	Up	0.754922858	CTSA	1	K13289|1|0.0|574|ggo:101150972|cathepsin A (carboxypeptidase C) [EC:3.4.16.5]	GO:0000323//lytic vacuole;GO:0031981//nuclear lumen;GO:0000323//lytic vacuole;GO:0031981//nuclear lumen;GO:0000323//lytic vacuole;GO:0031981//nuclear lumen	GO:0005488//binding;GO:0004180//carboxypeptidase activity;GO:0030234//enzyme regulator activity;GO:0005488//binding;GO:0004180//carboxypeptidase activity;GO:0030234//enzyme regulator activity;GO:0005488//binding;GO:0004180//carboxypeptidase activity;GO:0030234//enzyme regulator activity	GO:0019538//protein metabolic process;GO:0015031//protein transport;GO:0019538//protein metabolic process;GO:0015031//protein transport;GO:0019538//protein metabolic process;GO:0015031//protein transport	gi|119395729|ref|NP_000299.2|/0/lysosomal protective protein isoform a precursor [Homo sapiens]
5152	1953.88	0.826666667	2.183333333	1.401154786	Up	0.596000812	PDE9A	1	K13761|1|0.0|785|hsa:5152|high affinity cGMP-specific 3',5'-cyclic phosphodiesterase 9 [EC:3.1.4.35]	GO:0001726//ruffle;GO:0043231//intracellular membrane-bounded organelle;GO:0044444//cytoplasmic part;GO:0016020//membrane;GO:0001726//ruffle;GO:0043231//intracellular membrane-bounded organelle;GO:0044444//cytoplasmic part;GO:0016020//membrane;GO:0001726//ruffle;GO:0043231//intracellular membrane-bounded organelle;GO:0044444//cytoplasmic part;GO:0016020//membrane;GO:0001726//ruffle;GO:0043231//in…	GO:0043169//cation binding;GO:0004114//3',5'-cyclic-nucleotide phosphodiesterase activity;GO:0043169//cation binding;GO:0004114//3',5'-cyclic-nucleotide phosphodiesterase activity;GO:0043169//cation binding;GO:0004114//3',5'-cyclic-nucleotide phosphodiesterase activity;GO:0043169//cation binding;GO:0004114//3',5'-cyclic-nucleotide phosphodiesterase activity;GO:0043169//cation binding;GO:0004114//…	GO:0007599//hemostasis;GO:0001775//cell activation;GO:0023052//signaling;GO:0007599//hemostasis;GO:0001775//cell activation;GO:0023052//signaling;GO:0007599//hemostasis;GO:0001775//cell activation;GO:0023052//signaling;GO:0007599//hemostasis;GO:0001775//cell activation;GO:0023052//signaling;GO:0007599//hemostasis;GO:0001775//cell activation;GO:0023052//signaling;GO:0007599//hemostasis;GO:0001775/…	gi|48762726|ref|NP_001001571.1|/0/high affinity cGMP-specific 3',5'-cyclic phosphodiesterase 9A isoform f [Homo sapiens]
7732	3252	0.76	3.42	2.169925001	Up	0.750639464	RNF112	4	K17339|1|4e-16|90.1|lcm:102345442|atlastin [EC:3.6.5.-]	-	GO:0017111//nucleoside-triphosphatase activity;GO:0046914//transition metal ion binding;GO:0032561//guanyl ribonucleotide binding	-	gi|264681488|ref|NP_009079.2|/0/RING finger protein 112 [Homo sapiens]
22850	5401	7.37	7.996666667	0.117734132	Up	0.246021112	ADNP2	3	K08867|1|1e-09|69.3|chx:102191045|WNK lysine deficient protein kinase [EC:2.7.11.1];K20225|4|4e-07|60.8|xtr:100497168|capicua transcriptional repressor	GO:0043231//intracellular membrane-bounded organelle	GO:0046914//transition metal ion binding;GO:0001071//nucleic acid binding transcription factor activity;GO:0003677//DNA binding	GO:0006979//response to oxidative stress;GO:0016049//cell growth;GO:0010941//regulation of cell death;GO:0030154//cell differentiation;GO:0032526//response to retinoic acid;GO:0006351//transcription, DNA-templated	gi|7662346|ref|NP_055728.1|/0/ADNP homeobox protein 2 [Homo sapiens]
6938	4539.78	12.23333333	13.03	0.091019522	Up	0.235596833	TCF12	1	K15603|1|0.0|1201|rro:104670907|transcription factor 4/12	GO:0043231//intracellular membrane-bounded organelle;GO:0043231//intracellular membrane-bounded organelle;GO:0043231//intracellular membrane-bounded organelle;GO:0043231//intracellular membrane-bounded organelle;GO:0043231//intracellular membrane-bounded organelle;GO:0043231//intracellular membrane-bounded organelle;GO:0043231//intracellular membrane-bounded organelle;GO:0043231//intracellular me…	GO:0001071//nucleic acid binding transcription factor activity;GO:0043565//sequence-specific DNA binding;GO:0001071//nucleic acid binding transcription factor activity;GO:0043565//sequence-specific DNA binding;GO:0001071//nucleic acid binding transcription factor activity;GO:0043565//sequence-specific DNA binding;GO:0001071//nucleic acid binding transcription factor activity;GO:0043565//sequence-…	GO:0006355//regulation of transcription, DNA-templated;GO:0002376//immune system process;GO:0048513//animal organ development;GO:0006355//regulation of transcription, DNA-templated;GO:0002376//immune system process;GO:0048513//animal organ development;GO:0006355//regulation of transcription, DNA-templated;GO:0002376//immune system process;GO:0048513//animal organ development;GO:0006355//regulatio…	gi|821399751|ref|XP_012390245.1|/0/PREDICTED: transcription factor 12 isoform X2 [Orcinus orca]
55672	6183	10.66	10.85333333	0.025930761	Up	0.121904182	NBPF1	4	K16549|1|1e-13|82.8|mdo:100617812|myomegalin	GO:0044424	-	-	gi|92110019|ref|NP_060410.2|/0/neuroblastoma breakpoint family member 1 [Homo sapiens]
23312	10532.22	2.133333333	3.543333333	0.731997787	Up	0.548954527	DMXL2	1	K16482|1|4e-09|68.6|cjc:100387681|centriolar protein POC1	GO:0044459;GO:0008021//synaptic vesicle;GO:0044459;GO:0008021//synaptic vesicle;GO:0044459;GO:0008021//synaptic vesicle	-	-	gi|291621657|ref|NP_001167587.1|/0/dmX-like protein 2 isoform 1 [Homo sapiens]
5564	2412	18.72	26.79666667	0.517473115	Up	0.735809988	PRKAB1	4	K07199|1|3e-150|535|cjc:100409760|5'-AMP-activated protein kinase, regulatory beta subunit	GO:0043231//intracellular membrane-bounded organelle;GO:0043234//protein complex;GO:0044444//cytoplasmic part	GO:0019900//kinase binding	GO:0022402//cell cycle process;GO:0051259//protein oligomerization;GO:0007169//transmembrane receptor protein tyrosine kinase signaling pathway;GO:0019217//regulation of fatty acid metabolic process	gi|19923359|ref|NP_006244.2|/2.68181e-149/5'-AMP-activated protein kinase subunit beta-1 [Homo sapiens]
344148	7611	0.733333333	1.416666667	0.949959318	Up	0.429902558	NCKAP5	2	K18401|1|7e-16|89.4|acs:100558460|KAT8 regulatory NSL complex subunit 2	-	GO:0005488//binding;GO:0005488//binding	-	gi|126362967|ref|NP_997246.2|/0/nck-associated protein 5 isoform 1 [Homo sapiens]
4191	2268	45.48666667	40.04333333	-0.183881642	Down	0.453004466	MDH2	1	-	GO:0031981//nuclear lumen;GO:0019866//organelle inner membrane;GO:0044429;GO:0031981//nuclear lumen;GO:0019866//organelle inner membrane;GO:0044429;GO:0031981//nuclear lumen;GO:0019866//organelle inner membrane;GO:0044429	GO:0016615//malate dehydrogenase activity;GO:0016615//malate dehydrogenase activity;GO:0016615//malate dehydrogenase activity	GO:0043648//dicarboxylic acid metabolic process;GO:0009060//aerobic respiration;GO:0006006//glucose metabolic process;GO:0043648//dicarboxylic acid metabolic process;GO:0009060//aerobic respiration;GO:0006006//glucose metabolic process;GO:0043648//dicarboxylic acid metabolic process;GO:0009060//aerobic respiration;GO:0006006//glucose metabolic process	gi|538919685|ref|NP_001269332.1|/4.83065e-155/malate dehydrogenase, mitochondrial isoform 2 precursor [Homo sapiens]
1301	6960	0.01	0.01	0	-	0.072360942	COL11A1	3	K19721|1|0.0|1053|hsa:1301|collagen, type V/XI/XXIV/XXVII, alpha	GO:0005581//collagen trimer;GO:0005581//collagen trimer;GO:0005581//collagen trimer;GO:0005581//collagen trimer	-	GO:0050954//sensory perception of mechanical stimulus;GO:0050954//sensory perception of mechanical stimulus;GO:0050954//sensory perception of mechanical stimulus;GO:0050954//sensory perception of mechanical stimulus	gi|6165882|gb|AAF04725.1|/0/collagen type XI alpha-1 isoform A [Homo sapiens]
317781	4738	13.16	11.64333333	-0.176655347	Down	0.373396265	DDX51	3	K14807|1|0.0|1141|hsa:317781|ATP-dependent RNA helicase DDX51/DBP6 [EC:3.6.4.13]	GO:0031981//nuclear lumen	GO:0003676//nucleic acid binding;GO:0042623//ATPase activity, coupled;GO:0032559//adenyl ribonucleotide binding	GO:0042254//ribosome biogenesis	gi|154759257|ref|NP_778236.2|/0/ATP-dependent RNA helicase DDX51 [Homo sapiens]
51119	1605	49.55666667	35.47	-0.48247982	Down	0.747107186	SBDS	2	K14574|1|1e-129|465|rro:104657345|ribosome maturation protein SDO1	GO:0031981//nuclear lumen;GO:0005819//spindle	GO:0015631//tubulin binding;GO:0003723//RNA binding	GO:0007611//learning or memory;GO:0006412//translation;GO:0048534//hematopoietic or lymphoid organ development;GO:0001503//ossification;GO:0050900//leukocyte migration;GO:0022402//cell cycle process;GO:0001832//blastocyst growth;GO:0042254//ribosome biogenesis	gi|332639397|pdb|2L9N|A/9.18065e-129/Chain A, Structure Of The Human Shwachman-Bodian-Diamond Syndrome (Sbds) Protein
165324	1909	16.73333333	16.26333333	-0.041101881	Down	0.153816484	UBXN2A	3	K14012|1|6e-50|201|xtr:448090|UBX domain-containing protein 1	-	-	-	gi|33457320|ref|NP_859064.2|/2.0282e-125/UBX domain-containing protein 2A [Homo sapiens]
85458	5268.09	1.763333333	2.833333333	0.684195119	Up	0.49179862	DIXDC1	1	K19483|1|5e-14|84.0|phd:102332975|neuron navigator 2 [EC:3.6.4.12];K02353|2|9e-14|83.2|aag:AaeL_AAEL008234|segment polarity protein dishevelled	GO:0005924//cell-substrate adherens junction;GO:0044424;GO:0005924//cell-substrate adherens junction;GO:0044424;GO:0005924//cell-substrate adherens junction;GO:0044424	GO:0060089;GO:0005515//protein binding;GO:0060089;GO:0008092//cytoskeletal protein binding;GO:0060089;GO:0008092//cytoskeletal protein binding	GO:0032501//multicellular organismal process;GO:0007166//cell surface receptor signaling pathway;GO:0032501//multicellular organismal process;GO:0007166//cell surface receptor signaling pathway;GO:0032501//multicellular organismal process;GO:0007166//cell surface receptor signaling pathway	gi|39930479|ref|NP_219493.1|/0/dixin isoform b [Homo sapiens]
79934	2199.31	5.33	3.68	-0.534429767	Down	0.544295575	COQ8B	3	K08869|1|0.0|1002|hsa:79934|aarF domain-containing kinase	GO:0031224//intrinsic component of membrane;GO:0043231//intracellular membrane-bounded organelle;GO:0031224//intrinsic component of membrane;GO:0043231//intracellular membrane-bounded organelle	GO:0004672//protein kinase activity;GO:0004672//protein kinase activity	-	gi|217416386|ref|NP_001136027.1|/0/aarF domain-containing protein kinase 4 isoform b [Homo sapiens]
3687	4720	1.27	3.953333333	1.638241107	Up	0.736530654	ITGAX	1	K06462|1|0.0|2220|hsa:3687|integrin alpha X	GO:0005887//integral component of plasma membrane;GO:0009986//cell surface;GO:0005887//integral component of plasma membrane;GO:0009986//cell surface	GO:0005488//binding;GO:0004871//signal transducer activity;GO:0005488//binding;GO:0004871//signal transducer activity	GO:0007599//hemostasis;GO:0002376//immune system process;GO:0007166//cell surface receptor signaling pathway;GO:0009653//anatomical structure morphogenesis;GO:0007599//hemostasis;GO:0002376//immune system process;GO:0007166//cell surface receptor signaling pathway;GO:0009653//anatomical structure morphogenesis	gi|34452173|ref|NP_000878.2|/0/integrin alpha-X isoform 2 precursor [Homo sapiens]
221477	6795.17	11.71333333	15.05333333	0.361931295	Up	0.586591555	C6orf89	1	K20412|1|4e-149|533|ngi:103739648|peptidase inhibitor 16;K17985|2|8e-27|126|hsa:55626|activating molecule in BECN1-regulated autophagy protein 1;K12581|3|3e-22|91.3|nle:100584332|CCR4-NOT transcription complex subunit 7/8;K02927|5|5e-21|107|nle:100604619|large subunit ribosomal protein L40e	GO:0031224//intrinsic component of membrane;GO:0031224//intrinsic component of membrane;GO:0031224//intrinsic component of membrane;GO:0031224//intrinsic component of membrane	-	-	gi|51495057|gb|AAH23605.2|/0/C6orf89 protein, partial [Homo sapiens]
55311	2068.77	13.23	14.58333333	0.140507455	Up	0.324319935	ZNF444	1	K09230|1|2e-159|565|hsa:55311|SCAN domain-containing zinc finger protein	GO:0043231//intracellular membrane-bounded organelle;GO:0043231//intracellular membrane-bounded organelle	GO:0046914//transition metal ion binding;GO:0003676//nucleic acid binding;GO:0001071//nucleic acid binding transcription factor activity;GO:0046914//transition metal ion binding;GO:0003676//nucleic acid binding;GO:0001071//nucleic acid binding transcription factor activity	GO:0006351//transcription, DNA-templated;GO:0006351//transcription, DNA-templated	gi|817300436|ref|XP_012320661.1|/2.6454e-166/PREDICTED: zinc finger protein 444 [Aotus nancymaae]
728042	1294	0.01	0.01	0	-	0.072360942	CT47A9	1	-	-	-	-	gi|685617864|ref|XP_003918277.2|/2.07447e-55/PREDICTED: cancer/testis antigen 47B-like [Papio anubis]
170954	3336.01	76.36333333	75.91666667	-0.008463431	Down	0.104618352	PPP1R18	1	K17559|1|0.0|887|hsa:170954|phostensin	GO:0044424;GO:0044424	-	-	gi|145386517|ref|NP_597728.1|/0/phostensin [Homo sapiens]
63915	2701.05	13.51333333	16.17	0.258936091	Up	0.496680877	BLOC1S5	1	K20187|1|4e-98|248|pps:100977762|biogenesis of lysosome-related organelles complex 1 subunit 5	GO:0031082;GO:0031082;GO:0031082	GO:0005488//binding;GO:0005488//binding;GO:0005488//binding	GO:0042472//inner ear morphogenesis;GO:0006810//transport;GO:0042472//inner ear morphogenesis;GO:0006810//transport;GO:0042472//inner ear morphogenesis;GO:0006810//transport	gi|41152237|ref|NP_958437.1|/1.6431e-102/biogenesis of lysosome-related organelles complex 1 subunit 5 isoform 1 [Homo sapiens]
2824	4699	0.283333333	0.326666667	0.205318908	Up	0.105856679	GPM6B	1	K17271|1|2e-81|307|xma:102228944|myelin proteolipid protein	GO:0031224//intrinsic component of membrane;GO:0031224//intrinsic component of membrane;GO:0031224//intrinsic component of membrane;GO:0031224//intrinsic component of membrane;GO:0031224//intrinsic component of membrane	-	GO:0048731//system development;GO:0048869//cellular developmental process;GO:0048731//system development;GO:0048869//cellular developmental process;GO:0048731//system development;GO:0048869//cellular developmental process;GO:0048731//system development;GO:0048869//cellular developmental process;GO:0048731//system development;GO:0048869//cellular developmental process	gi|50263050|ref|NP_001001996.1|/3.32973e-179/neuronal membrane glycoprotein M6-b isoform 2 [Homo sapiens]
4597	1874	23.88333333	29.53333333	0.306339994	Up	0.597969955	MVD	2	K01597|1|0.0|770|hsa:4597|diphosphomevalonate decarboxylase [EC:4.1.1.33]	GO:0044439	GO:0016772//transferase activity, transferring phosphorus-containing groups;GO:0031072//heat shock protein binding;GO:0042802//identical protein binding;GO:0016831//carboxy-lyase activity;GO:0032559//adenyl ribonucleotide binding	GO:0006084//acetyl-CoA metabolic process;GO:0042221//response to chemical;GO:0006720//isoprenoid metabolic process;GO:0008283//cell proliferation;GO:0008203//cholesterol metabolic process	gi|4505289|ref|NP_002452.1|/0/diphosphomevalonate decarboxylase [Homo sapiens]
85027	2344	3.046666667	4.703333333	0.626451918	Up	0.566605765	SMIM3	4	-	GO:0031224//intrinsic component of membrane	-	-	gi|820972725|ref|XP_012360014.1|/8.52894e-84/PREDICTED: uncharacterized protein LOC105739291 [Nomascus leucogenys]
10735	6080.72	15.94333333	23.74333333	0.574569199	Up	0.750091352	STAG2	1	K06671|1|0.0|2242|nle:100598212|cohesin complex subunit SA-1/2	GO:0044427;GO:0031981//nuclear lumen;GO:0044427;GO:0031981//nuclear lumen;GO:0044427;GO:0031981//nuclear lumen;GO:0044427;GO:0031981//nuclear lumen;GO:0044427;GO:0031981//nuclear lumen	GO:0005488//binding;GO:0005488//binding;GO:0005488//binding;GO:0005488//binding;GO:0005488//binding	GO:0007059//chromosome segregation;GO:0007067//mitotic nuclear division;GO:0010948//negative regulation of cell cycle process;GO:0007059//chromosome segregation;GO:0007067//mitotic nuclear division;GO:0010948//negative regulation of cell cycle process;GO:0007059//chromosome segregation;GO:0007067//mitotic nuclear division;GO:0010948//negative regulation of cell cycle process;GO:0007059//chromosom…	gi|532067087|ref|XP_005319393.1|/0/PREDICTED: cohesin subunit SA-2 isoform X1 [Ictidomys tridecemlineatus]
11144	2118.74	5.676666667	6.426666667	0.179026617	Up	0.300527812	DMC1	1	-	GO:0000228//nuclear chromosome	GO:0003676//nucleic acid binding;GO:0042623//ATPase activity, coupled;GO:0032559//adenyl ribonucleotide binding	GO:0022602//ovulation cycle process;GO:0006310//DNA recombination;GO:0048232//male gamete generation;GO:0007281//germ cell development;GO:0007128//meiotic prophase I	gi|506324319|ref|NP_001265137.1|/1.11606e-156/meiotic recombination protein DMC1/LIM15 homolog isoform 2 [Homo sapiens]
80235	2759	1.226666667	1.293333333	0.076350886	Up	0.111144945	PIGZ	3	K08098|1|0.0|1005|hsa:80235|phosphatidylinositol glycan, class Z [EC:2.4.1.-]	GO:0005789//endoplasmic reticulum membrane;GO:0031224//intrinsic component of membrane	GO:0000030//mannosyltransferase activity	GO:0006497//protein lipidation	gi|767927667|ref|XP_011511492.1|/0/PREDICTED: GPI mannosyltransferase 4 isoform X1 [Homo sapiens]
64224	2932	6.246666667	6.85	0.133017441	Up	0.249015428	HERPUD2	4	K14027|1|3e-59|233|lcm:102364304|homocysteine-responsive endoplasmic reticulum-resident ubiquitin-like domain member 1 protein	GO:0031224//intrinsic component of membrane	-	GO:0006950//response to stress;GO:0048232//male gamete generation	gi|13477247|gb|AAH05091.1|/0/HERPUD2 protein [Homo sapiens]
126520	1933	0.036666667	0.083333333	1.184424571	Up	0.140113683	PLK5	1	K19596|1|0.0|953|mcc:721301|inactive serine/threonine-protein kinase PLK5	-	-	-	gi|967490245|ref|XP_014977851.1|/0/PREDICTED: inactive serine/threonine-protein kinase PLK5 [Macaca mulatta]
79725	3915	0.556666667	0.95	0.771113817	Up	0.324269184	THAP9	1	K15276|1|4e-17|93.6|api:100162598|solute carrier family 35 (adenosine 3'-phospho 5'-phosphosulfate transporter), member B2;K02980|2|3e-14|84.0|hmg:100205020|small subunit ribosomal protein S29e;K18402|3|2e-07|61.6|cqu:CpipJ_CPIJ004606|PHD finger protein 20	-	GO:0003676//nucleic acid binding;GO:0043169//cation binding;GO:0003676//nucleic acid binding;GO:0043169//cation binding	-	gi|94536788|ref|NP_078948.3|/0/DNA transposase THAP9 isoform 1 [Homo sapiens]
4521	714.6	35.53666667	48.13333333	0.437727973	Up	0.724817296	NUDT1	1	K17816|1|6e-92|339|rro:104664957|8-oxo-dGTP diphosphatase / 2-hydroxy-dATP diphosphatase [EC:3.6.1.55 3.6.1.56]	GO:0044424;GO:0044424;GO:0044424;GO:0044424;GO:0044424;GO:0044424;GO:0044424	GO:0017111//nucleoside-triphosphatase activity;GO:0043169//cation binding;GO:0047429//nucleoside-triphosphate diphosphatase activity;GO:0017111//nucleoside-triphosphatase activity;GO:0043169//cation binding;GO:0047429//nucleoside-triphosphate diphosphatase activity;GO:0017111//nucleoside-triphosphatase activity;GO:0043169//cation binding;GO:0047429//nucleoside-triphosphate diphosphatase activity;…	GO:0006259//DNA metabolic process;GO:0009217//purine deoxyribonucleoside triphosphate catabolic process;GO:0009207;GO:0006950//response to stress;GO:0006259//DNA metabolic process;GO:0009217//purine deoxyribonucleoside triphosphate catabolic process;GO:0009207;GO:0006950//response to stress;GO:0006259//DNA metabolic process;GO:0009217//purine deoxyribonucleoside triphosphate catabolic process;GO:…	gi|332259326|ref|XP_003278738.1|/1.94981e-72/PREDICTED: 7,8-dihydro-8-oxoguanine triphosphatase isoform X1 [Nomascus leucogenys]
3208	1440	0.636666667	0.533333333	-0.255500733	Down	0.145513601	HPCA	2	K19695|1|7e-96|353|cjo:107310436|neurocalcin delta	-	GO:0046872//metal ion binding;GO:0008092//cytoskeletal protein binding	-	gi|823419536|ref|XP_004406491.2|/6.73679e-112/PREDICTED: neuron-specific calcium-binding protein hippocalcin isoform X1 [Odobenus rosmarus divergens]
8976	4447	6.13	7.79	0.345736254	Up	0.490529842	WASL	3	K05747|1|7e-144|514|rro:104666010|Wiskott-Aldrich syndrome protein	GO:0005856//cytoskeleton;GO:0031981//nuclear lumen;GO:0031252//cell leading edge;GO:0044444//cytoplasmic part;GO:0016020//membrane	GO:0008092//cytoskeletal protein binding;GO:0030695//GTPase regulator activity	GO:0051707//response to other organism;GO:0007015//actin filament organization;GO:0006935//chemotaxis;GO:0006807//nitrogen compound metabolic process;GO:0065003;GO:0032768	gi|55728536|emb|CAH91010.1|/5.76053e-143/hypothetical protein [Pongo abelii]
84942	3195	8.376666667	6.603333333	-0.343181791	Down	0.495868859	WDR73	1	K17985|1|3e-24|99.4|hsa:55626|activating molecule in BECN1-regulated autophagy protein 1	-	-	-	gi|119622352|gb|EAX01947.1|/0/WD repeat domain 73, isoform CRA_c, partial [Homo sapiens]
2312	12747	0.49	0.17	-1.527247003	Down	0.333211531	FLG	1	K10384|1|3e-117|427|mcf:102140950|filaggrin	GO:0043234//protein complex;GO:0031410//cytoplasmic vesicle	-	GO:0009913//epidermal cell differentiation	gi|60097902|ref|NP_002007.1|/0/filaggrin [Homo sapiens]
3096	8874	3.473333333	3.35	-0.052159776	Down	0.12001624	HIVEP1	3	K09239|1|0.0|5026|hsa:3096|human immunodeficiency virus type I enhancer-binding protein	-	-	-	gi|613410170|ref|NP_002105.3|/0/zinc finger protein 40 [Homo sapiens]
1030	3916.92	3.713333333	7.51	1.016098081	Up	0.754425497	CDKN2B	3	K04685|1|3e-72|276|pps:100976219|cyclin-dependent kinase inhibitor 2B	GO:0043231//intracellular membrane-bounded organelle;GO:0044444//cytoplasmic part;GO:0043231//intracellular membrane-bounded organelle;GO:0044444//cytoplasmic part	GO:0016538//cyclin-dependent protein serine/threonine kinase regulator activity;GO:0019900//kinase binding;GO:0016538//cyclin-dependent protein serine/threonine kinase regulator activity;GO:0019900//kinase binding	GO:0007179//transforming growth factor beta receptor signaling pathway;GO:0010033//response to organic substance;GO:0016310//phosphorylation;GO:0008285//negative regulation of cell proliferation;GO:0051318;GO:0007154//cell communication;GO:0051726//regulation of cell cycle;GO:0030099//myeloid cell differentiation;GO:0000082//G1/S transition of mitotic cell cycle;GO:0007584//response to nutrient;G…	gi|17981694|ref|NP_004927.2|/2.2703e-71/cyclin-dependent kinase 4 inhibitor B isoform 1 [Homo sapiens]
570	3377	0.06	0.193333333	1.688055994	Up	0.227212749	BAAT	1	K00659|1|0.0|788|hsa:570|bile acid-CoA:amino acid N-acyltransferase [EC:2.3.1.65 3.1.2.2]	GO:0044439;GO:0044439	-	GO:0009069//serine family amino acid metabolic process;GO:0032787//monocarboxylic acid metabolic process;GO:0032501//multicellular organismal process;GO:0006732;GO:0006694//steroid biosynthetic process;GO:0015718//monocarboxylic acid transport;GO:0009069//serine family amino acid metabolic process;GO:0032787//monocarboxylic acid metabolic process;GO:0032501//multicellular organismal process;GO:00…	gi|4502351|ref|NP_001692.1|/0/bile acid-CoA:amino acid N-acyltransferase [Homo sapiens]
114790	3629	5.536666667	4.706666667	-0.234311985	Down	0.33953512	STK11IP	3	-	-	-	-	gi|296452972|sp|Q8N1F8.3|S11IP_HUMAN/0/RecName: Full=Serine/threonine-protein kinase 11-interacting protein; AltName: Full=LKB1-interacting protein 1
3761	1992.85	0.483333333	2.106666667	2.123871658	Up	0.660830288	KCNJ4	1	K04998|1|0.0|730|rro:104682536|potassium inwardly-rectifying channel subfamily J member 4	GO:0005887//integral component of plasma membrane;GO:0043005//neuron projection;GO:0044297//cell body;GO:0005887//integral component of plasma membrane;GO:0043005//neuron projection;GO:0044297//cell body	GO:0019904//protein domain specific binding;GO:0005249//voltage-gated potassium channel activity;GO:0019904//protein domain specific binding;GO:0005249//voltage-gated potassium channel activity	GO:0007267//cell-cell signaling;GO:0030001//metal ion transport;GO:0007267//cell-cell signaling;GO:0030001//metal ion transport	gi|775227|gb|AAA66076.1|/0/inward rectifier K+ channel protein [Homo sapiens]
5191	1499	3.11	4.41	0.503864075	Up	0.495239545	PEX7	3	K13341|1|0.0|685|hsa:5191|peroxin-7	GO:0042579//microbody	GO:0000268//peroxisome targeting sequence binding	GO:0016477//cell migration;GO:0001503//ossification;GO:0045017//glycerolipid biosynthetic process;GO:0050953//sensory perception of light stimulus;GO:0006625//protein targeting to peroxisome;GO:0009062//fatty acid catabolic process	gi|4505731|ref|NP_000279.1|/0/peroxisomal biogenesis factor 7 [Homo sapiens]
883	2030.92	3.99	9.836666667	1.301780768	Up	0.820604953	KYAT1	1	K00816|1|0.0|470|rro:104660517|kynurenine---oxoglutarate transaminase / cysteine-S-conjugate beta-lyase / glutamine---phenylpyruvate transaminase [EC:2.6.1.7 4.4.1.13 2.6.1.64]	GO:0031981//nuclear lumen;GO:0044444//cytoplasmic part;GO:0031981//nuclear lumen;GO:0044444//cytoplasmic part;GO:0031981//nuclear lumen;GO:0044444//cytoplasmic part;GO:0031981//nuclear lumen;GO:0044444//cytoplasmic part;GO:0031981//nuclear lumen;GO:0044444//cytoplasmic part	GO:0070546;GO:0042802//identical protein binding;GO:0016846//carbon-sulfur lyase activity;GO:0048037//cofactor binding;GO:0070546;GO:0042802//identical protein binding;GO:0016846//carbon-sulfur lyase activity;GO:0048037//cofactor binding;GO:0070546;GO:0042802//identical protein binding;GO:0016846//carbon-sulfur lyase activity;GO:0048037//cofactor binding;GO:0070546;GO:0042802//identical protein b…	GO:0006575//cellular modified amino acid metabolic process;GO:0006558//L-phenylalanine metabolic process;GO:0006568//tryptophan metabolic process;GO:0006575//cellular modified amino acid metabolic process;GO:0006558//L-phenylalanine metabolic process;GO:0006568//tryptophan metabolic process;GO:0006575//cellular modified amino acid metabolic process;GO:0006558//L-phenylalanine metabolic process;GO…	gi|565671772|ref|NP_001274319.1|/0/kynurenine--oxoglutarate transaminase 1 isoform c [Homo sapiens]
4610	3238.13	1.336666667	2.606666667	0.963566371	Up	0.5500203	MYCL	4	K09110|1|8e-174|613|pon:100442842|L-myc proto-oncogene protein	GO:0043231//intracellular membrane-bounded organelle;GO:0043231//intracellular membrane-bounded organelle	GO:0003676//nucleic acid binding;GO:0001071//nucleic acid binding transcription factor activity;GO:0003676//nucleic acid binding;GO:0001071//nucleic acid binding transcription factor activity	GO:0006351//transcription, DNA-templated;GO:0006351//transcription, DNA-templated	gi|296923785|ref|NP_001028254.2|/0/protein L-Myc isoform 3 [Homo sapiens]
647174	1441	0.03	0.186666667	2.637429921	Up	0.271295168	SERPINE3	1	K16643|1|1e-50|203|myd:102774099|glia-derived nexin	-	GO:0004866//endopeptidase inhibitor activity	GO:0010466//negative regulation of peptidase activity;GO:0006508//proteolysis	gi|157674356|ref|NP_001094790.1|/0/serpin E3 precursor [Homo sapiens]
342897	1973	0.54	0.783333333	0.536666944	Up	0.240803898	NCCRP1	1	K12581|1|4e-23|87.8|nle:100584332|CCR4-NOT transcription complex subunit 7/8;K01875|3|3e-22|109|cmy:102932242|seryl-tRNA synthetase [EC:6.1.1.11];K10102|4|2e-21|107|xtr:779735|F-box protein 27	-	-	-	gi|47825361|ref|NP_001001414.1|/4.28272e-110/F-box only protein 50 [Homo sapiens]
6199	1782	25.77	17.55	-0.554221507	Down	0.747614698	RPS6KB2	2	K04688|1|0.0|798|hsa:6199|p70 ribosomal S6 kinase [EC:2.7.11.1]	GO:0031981//nuclear lumen	GO:0004672//protein kinase activity;GO:0032559//adenyl ribonucleotide binding	GO:0048017//inositol lipid-mediated signaling;GO:0007169//transmembrane receptor protein tyrosine kinase signaling pathway;GO:0006446//regulation of translational initiation;GO:0006464//cellular protein modification process	gi|5668907|gb|AAD46063.1|AF076931_1/0/serine/threonine kinase 14 beta [Homo sapiens]
9352	1329	39.64666667	31.74333333	-0.320745943	Down	0.625812018	TXNL1	1	K03671|1|1e-40|169|isc:IscW_ISCW001465|thioredoxin 1	GO:0044424;GO:0044424	GO:0015036//disulfide oxidoreductase activity;GO:0015036//disulfide oxidoreductase activity	GO:0018904;GO:0051234//establishment of localization;GO:0006091//generation of precursor metabolites and energy;GO:0019725//cellular homeostasis;GO:0018904;GO:0051234//establishment of localization;GO:0006091//generation of precursor metabolites and energy;GO:0019725//cellular homeostasis	gi|593755095|ref|XP_007116417.1|/2.12767e-169/PREDICTED: thioredoxin-like protein 1-like isoform X1 [Physeter catodon]
84674	4097	0.516666667	0.666666667	0.367731785	Up	0.181760049	CARD6	3	K12797|1|0.0|1949|hsa:84674|caspase recruitment domain-containing protein 6	GO:0044464	-	GO:0006915//apoptotic process	gi|16554564|ref|NP_115976.2|/0/caspase recruitment domain-containing protein 6 [Homo sapiens]
10243	4318	13.71666667	11.42	-0.264367279	Down	0.482064555	GPHN	4	K15376|1|0.0|1442|nle:100586488|gephyrin [EC:2.10.1.1 2.7.7.75]	GO:0044459;GO:0043232;GO:0044459;GO:0043232	GO:0043169//cation binding;GO:0032559//adenyl ribonucleotide binding;GO:0016772//transferase activity, transferring phosphorus-containing groups;GO:0043169//cation binding;GO:0032559//adenyl ribonucleotide binding;GO:0016772//transferase activity, transferring phosphorus-containing groups	GO:0006766//vitamin metabolic process;GO:0009108//coenzyme biosynthetic process;GO:0042559//pteridine-containing compound biosynthetic process;GO:0006766//vitamin metabolic process;GO:0009108//coenzyme biosynthetic process;GO:0042559//pteridine-containing compound biosynthetic process	gi|532074114|ref|XP_005322859.1|/0/PREDICTED: gephyrin isoform X1 [Ictidomys tridecemlineatus]
55254	4909	6.206666667	10.59	0.770812017	Up	0.736652456	TMEM39A	1	K16531|1|6e-13|80.1|tsp:Tsp_10250|Bardet-Biedl syndrome 4 protein;K13667|3|4e-11|71.6|umr:103678843|protein glucosyltransferase [EC:2.4.1.-]	GO:0031224//intrinsic component of membrane;GO:0031224//intrinsic component of membrane	-	-	gi|724965082|ref|XP_010355753.1|/0/PREDICTED: transmembrane protein 39A isoform X1 [Rhinopithecus roxellana]
54542	3972.11	5.56	7.366666667	0.405927081	Up	0.524482339	RC3H2	1	K15690|1|0.0|1924|hsa:54542|RING finger and CCCH-type zinc finger domain-containing protein	GO:0044444//cytoplasmic part;GO:0044444//cytoplasmic part	GO:0046914//transition metal ion binding;GO:0003676//nucleic acid binding;GO:0046914//transition metal ion binding;GO:0003676//nucleic acid binding	-	gi|156105697|ref|NP_001094058.1|/0/roquin-2 isoform 1 [Homo sapiens]
28984	1126	1.813333333	2.183333333	0.267888255	Up	0.252466504	RGCC	2	K05012|1|5e-07|57.8|gfr:102042322|chloride channel 3/4/5	GO:0043231//intracellular membrane-bounded organelle;GO:0015630//microtubule cytoskeleton	-	GO:0051726//regulation of cell cycle	gi|694989087|ref|XP_009438904.1|/1.82804e-39/PREDICTED: regulator of cell cycle RGCC [Pan troglodytes]
3275	2835.8	43.86333333	43.55333333	-0.010232313	Down	0.103095818	PRMT2	2	K11435|1|0.0|899|hsa:3275|type I protein arginine methyltransferase [EC:2.1.1.319]	GO:0005667//transcription factor complex;GO:0044444//cytoplasmic part;GO:0005667//transcription factor complex;GO:0044444//cytoplasmic part;GO:0005667//transcription factor complex;GO:0044444//cytoplasmic part;GO:0005667//transcription factor complex;GO:0044444//cytoplasmic part;GO:0005667//transcription factor complex;GO:0044444//cytoplasmic part;GO:0005667//transcription factor complex;GO:00444…	GO:0060089;GO:0003712//transcription cofactor activity;GO:0042802//identical protein binding;GO:0035258//steroid hormone receptor binding;GO:0008134//transcription factor binding;GO:0016274//protein-arginine N-methyltransferase activity;GO:0060089;GO:0003712//transcription cofactor activity;GO:0042802//identical protein binding;GO:0035258//steroid hormone receptor binding;GO:0008134//transcriptio…	GO:0008213;GO:0043433//negative regulation of sequence-specific DNA binding transcription factor activity;GO:0012502//induction of programmed cell death;GO:0000082//G1/S transition of mitotic cell cycle;GO:0033143//regulation of intracellular steroid hormone receptor signaling pathway;GO:0008213;GO:0043433//negative regulation of sequence-specific DNA binding transcription factor activity;GO:0012…	gi|557878717|ref|NP_001273606.1|/1.92141e-168/protein arginine N-methyltransferase 2 isoform 6 [Homo sapiens]
51652	3184.45	25.07	18.90666667	-0.407066964	Down	0.667935445	CHMP3	1	K12193|1|6e-43|179|ggo:101132264|charged multivesicular body protein 3	GO:0005770//late endosome;GO:0005770//late endosome;GO:0005770//late endosome;GO:0005768//endosome	GO:0005488//binding;GO:0005488//binding;GO:0005488//binding;GO:0005488//binding	GO:0016192//vesicle-mediated transport;GO:0016192//vesicle-mediated transport;GO:0016192//vesicle-mediated transport;GO:0016192//vesicle-mediated transport	gi|426336262|ref|XP_004029619.1|/1.23032e-96/PREDICTED: charged multivesicular body protein 3 [Gorilla gorilla gorilla]
8330	460	0.71	0.96	0.435215381	Up	0.236307349	HIST1H2AK	2	K11251|1|5e-54|211|oaa:100089262|histone H2A	-	-	-	gi|528763464|gb|EPY83123.1|/1.61964e-53/histone H2A type 1-like protein [Camelus ferus]
5976	5365.26	40.77666667	41.21666667	0.015483988	Up	0.123152659	UPF1	1	K14326|1|0.0|2068|mcf:101866172|regulator of nonsense transcripts 1 [EC:3.6.4.-]	GO:0044427;GO:0030529//intracellular ribonucleoprotein complex;GO:0044427;GO:0030529//intracellular ribonucleoprotein complex	GO:0003724//RNA helicase activity;GO:0046914//transition metal ion binding;GO:0003676//nucleic acid binding;GO:0032559//adenyl ribonucleotide binding;GO:0003724//RNA helicase activity;GO:0046914//transition metal ion binding;GO:0003676//nucleic acid binding;GO:0032559//adenyl ribonucleotide binding	GO:0006415//translational termination;GO:0000956//nuclear-transcribed mRNA catabolic process;GO:0006259//DNA metabolic process;GO:0006405//RNA export from nucleus;GO:0006415//translational termination;GO:0000956//nuclear-transcribed mRNA catabolic process;GO:0006259//DNA metabolic process;GO:0006405//RNA export from nucleus	gi|635037165|ref|XP_007994028.1|/0/PREDICTED: regulator of nonsense transcripts 1 isoform X2 [Chlorocebus sabaeus]
80765	1344	0.486666667	1	1.038994132	Up	0.393950467	STARD5	2	K16931|1|4e-12|75.1|bom:102277345|steroidogenic acute regulatory protein, mitochondrial	GO:0044444//cytoplasmic part;GO:0044444//cytoplasmic part	GO:0005488//binding;GO:0005488//binding	GO:0010876//lipid localization;GO:0051234//establishment of localization;GO:0006694//steroid biosynthetic process;GO:0010876//lipid localization;GO:0051234//establishment of localization;GO:0006694//steroid biosynthetic process	gi|32526915|ref|NP_871629.1|/8.00895e-120/stAR-related lipid transfer protein 5 [Homo sapiens]
23220	5582.31	2.35	1.566666667	-0.584962501	Down	0.422005684	DTX4	1	K06058|1|0.0|1168|nle:100595555|deltex [EC:2.3.2.27]	GO:0044424;GO:0044424	GO:0046914//transition metal ion binding;GO:0046914//transition metal ion binding	GO:0007166//cell surface receptor signaling pathway;GO:0007166//cell surface receptor signaling pathway	gi|148237498|ref|NP_055992.1|/0/E3 ubiquitin-protein ligase DTX4 isoform 1 [Homo sapiens]
353133	605	0.01	0.063333333	2.662965013	Up	0.16680877	LCE1C	3	-	-	-	-	-
256302	4787	9.62	12.35	0.360402243	Up	0.562768981	NATD1	2	K06975|1|6e-60|236|pon:100457166|uncharacterized protein	-	-	-	gi|116325985|ref|NP_690878.2|/5.60502e-59/protein NATD1 [Homo sapiens]
55719	6520.69	12.79666667	18.28	0.514498011	Up	0.702030045	SLF2	1	-	-	-	-	gi|725554729|ref|XP_010331471.1|/1.06949e-31/PREDICTED: uncharacterized protein LOC104650486 [Saimiri boliviensis boliviensis]
51112	2546	11.82666667	11.87	0.005276426	Up	0.086124645	TRAPPC12	1	K20309|1|0.0|1162|hsa:51112|trafficking protein particle complex subunit 12	-	-	-	gi|40548372|ref|NP_057114.5|/0/trafficking protein particle complex subunit 12 [Homo sapiens]
134353	6591	4.766666667	7.043333333	0.56327762	Up	0.60453715	LSM11	3	K17985|1|6e-29|110|hsa:55626|activating molecule in BECN1-regulated autophagy protein 1;K12581|4|2e-25|109|nle:100584332|CCR4-NOT transcription complex subunit 7/8	GO:0030532//small nuclear ribonucleoprotein complex;GO:0031981//nuclear lumen	GO:0017069//snRNA binding	GO:0008334//histone mRNA metabolic process;GO:0051320;GO:0006353//DNA-templated transcription, termination;GO:0006396//RNA processing	gi|30802096|gb|AAH51353.1|/2.57704e-110/LSM11 protein, partial [Homo sapiens]
8912	8097	3.06	5.616666667	0.876182533	Up	0.672168088	CACNA1H	1	K04855|1|0.0|3707|hsa:8912|voltage-dependent calcium channel T type alpha-1H	GO:0034704//calcium channel complex;GO:0034704//calcium channel complex	GO:0005245//voltage-gated calcium channel activity;GO:0005245//voltage-gated calcium channel activity	GO:0007340//acrosome reaction;GO:0003012//muscle system process;GO:0006935//chemotaxis;GO:0000768//syncytium formation by plasma membrane fusion;GO:0048513//animal organ development;GO:0044057;GO:0007340//acrosome reaction;GO:0003012//muscle system process;GO:0006935//chemotaxis;GO:0000768//syncytium formation by plasma membrane fusion;GO:0048513//animal organ development;GO:0044057	gi|53832011|ref|NP_001005407.1|/0/voltage-dependent T-type calcium channel subunit alpha-1H isoform b [Homo sapiens]
253559	9019.1	0.08	0.146666667	0.874469118	Up	0.149462038	CADM2	1	K06782|1|3e-176|623|cjc:100411621|cell adhesion molecule 2	GO:0043005//neuron projection;GO:0031224//intrinsic component of membrane;GO:0043025//neuronal cell body;GO:0044424;GO:0031224//intrinsic component of membrane;GO:0043005//neuron projection;GO:0031224//intrinsic component of membrane;GO:0043025//neuronal cell body;GO:0044424;GO:0031224//intrinsic component of membrane;GO:0043005//neuron projection;GO:0031224//intrinsic component of membrane;GO:00…	GO:0005488//binding;GO:0005488//binding;GO:0005488//binding	GO:0045216//cell-cell junction organization;GO:0045216//cell-cell junction organization;GO:0045216//cell-cell junction organization;GO:0045216//cell-cell junction organization;GO:0007417//central nervous system development;GO:0045216//cell-cell junction organization;GO:0045216//cell-cell junction organization;GO:0045216//cell-cell junction organization	gi|54607031|ref|NP_694854.2|/0/cell adhesion molecule 2 isoform 3 precursor [Homo sapiens]
65056	4417.36	16.46	20.6	0.323680002	Up	0.582490865	GPBP1	1	-	GO:0043231//intracellular membrane-bounded organelle;GO:0043231//intracellular membrane-bounded organelle;GO:0043231//intracellular membrane-bounded organelle;GO:0043231//intracellular membrane-bounded organelle	GO:0003676//nucleic acid binding;GO:0003676//nucleic acid binding;GO:0003676//nucleic acid binding;GO:0003676//nucleic acid binding	-	gi|119575358|gb|EAW54963.1|/0/GC-rich promoter binding protein 1, isoform CRA_c [Homo sapiens]
51200	2817	44.39666667	4.676666667	-3.246898854	Down	0.967600487	CPA4	3	K08637|1|0.0|860|hsa:51200|carboxypeptidase A4 [EC:3.4.17.-]	-	GO:0008235//metalloexopeptidase activity;GO:0046914//transition metal ion binding;GO:0008235//metalloexopeptidase activity;GO:0046914//transition metal ion binding	GO:0016570//histone modification;GO:0016570//histone modification	gi|61743916|ref|NP_057436.2|/0/carboxypeptidase A4 preproprotein [Homo sapiens]
137797	594	0.12	0.066666667	-0.847996907	Down	0.130257816	LYPD2	2	K06846|1|1e-05|52.0|xtr:101732565|lymphocyte antigen 6 complex locus protein D/E/G6/H	GO:0016020//membrane	-	-	gi|45387925|ref|NP_991108.1|/4.46285e-44/ly6/PLAUR domain-containing protein 2 precursor [Homo sapiens]
9722	4449	0.063333333	0.106666667	0.752072487	Up	0.118331303	NOS1AP	1	K16513|1|0.0|750|hsa:9722|carboxyl-terminal PDZ ligand of neuronal nitric oxide synthase protein	-	GO:0019904//protein domain specific binding;GO:0019899//enzyme binding;GO:0019904//protein domain specific binding;GO:0019899//enzyme binding;GO:0019904//protein domain specific binding;GO:0019899//enzyme binding	GO:0006915//apoptotic process;GO:0031326;GO:0032768;GO:0006915//apoptotic process;GO:0031326;GO:0032768;GO:0006915//apoptotic process;GO:0031326;GO:0032768	gi|332219362|ref|XP_003258825.1|/4.81799e-102/PREDICTED: carboxyl-terminal PDZ ligand of neuronal nitric oxide synthase protein [Nomascus leucogenys]
79003	2640.08	16.52333333	15.04333333	-0.13538048	Down	0.331110434	MIS12	1	K11543|1|8e-108|394|pon:100190827|kinetochore-associated protein MIS12	GO:0043231//intracellular membrane-bounded organelle;GO:0044444//cytoplasmic part;GO:0000777//condensed chromosome kinetochore;GO:0043231//intracellular membrane-bounded organelle;GO:0044444//cytoplasmic part;GO:0000777//condensed chromosome kinetochore;GO:0043231//intracellular membrane-bounded organelle;GO:0044444//cytoplasmic part;GO:0000777//condensed chromosome kinetochore;GO:0043231//intrac…	GO:0005488//binding;GO:0005488//binding;GO:0005488//binding;GO:0005488//binding;GO:0005488//binding	GO:0043623//cellular protein complex assembly;GO:0007067//mitotic nuclear division;GO:0043623//cellular protein complex assembly;GO:0007067//mitotic nuclear division;GO:0043623//cellular protein complex assembly;GO:0007067//mitotic nuclear division;GO:0043623//cellular protein complex assembly;GO:0007067//mitotic nuclear division;GO:0043623//cellular protein complex assembly;GO:0007067//mitotic n…	gi|13128994|ref|NP_076944.1|/8.45304e-107/protein MIS12 homolog [Homo sapiens]
55626	5274.09	12.09333333	10.22666667	-0.241875973	Down	0.444762485	AMBRA1	1	K17985|1|0.0|2172|pps:100976893|activating molecule in BECN1-regulated autophagy protein 1	GO:0005773//vacuole;GO:0031982//vesicle	-	GO:0006915//apoptotic process;GO:0008283//cell proliferation;GO:0007399//nervous system development;GO:0044248;GO:0048869//cellular developmental process	gi|50843827|ref|NP_060219.2|/0/activating molecule in BECN1-regulated autophagy protein 1 isoform 2 [Homo sapiens]
23604	2628	0.976666667	1.386666667	0.505682864	Up	0.306130735	DAPK2	3	K08803|1|0.0|732|nle:100598470|death-associated protein kinase [EC:2.7.11.1]	GO:0044424	GO:0005515//protein binding;GO:0004674//protein serine/threonine kinase activity;GO:0032559//adenyl ribonucleotide binding	GO:0035556//intracellular signal transduction;GO:0006464//cellular protein modification process;GO:0012502//induction of programmed cell death	gi|694959971|ref|XP_009427593.1|/0/PREDICTED: death-associated protein kinase 2 isoform X3 [Pan troglodytes]
100529241	4279	0.01	1.473333333	7.202940059	Up	0.684571661	HSPE1-MOB4	1	K04078|1|8e-22|109|pale:102891560|chaperonin GroES	-	-	-	gi|674078135|ref|XP_008846521.1|/2.83488e-147/PREDICTED: MOB-like protein phocein isoform X3 [Nannospalax galili]
7049	6475	1.686666667	4.7	1.478485873	Up	0.742651238	TGFBR3	1	K05843|1|0.0|1663|hsa:7049|transforming growth factor, beta receptor III	GO:0016021//integral component of membrane;GO:0043227//membrane-bounded organelle;GO:0009986//cell surface;GO:0043234//protein complex;GO:0044421;GO:0016021//integral component of membrane;GO:0043227//membrane-bounded organelle;GO:0009986//cell surface;GO:0043234//protein complex;GO:0044421	GO:0019838//growth factor binding;GO:0005160//transforming growth factor beta receptor binding;GO:0005024//transforming growth factor beta-activated receptor activity;GO:0019904//protein domain specific binding;GO:0005539//glycosaminoglycan binding;GO:0019838//growth factor binding;GO:0005160//transforming growth factor beta receptor binding;GO:0005024//transforming growth factor beta-activated r…	GO:0034698//response to gonadotropin;GO:0060343;GO:0007178//transmembrane receptor protein serine/threonine kinase signaling pathway;GO:0040007//growth;GO:0001837//epithelial to mesenchymal transition;GO:0008285//negative regulation of cell proliferation;GO:0048870//cell motility;GO:0055008//cardiac muscle tissue morphogenesis;GO:0014855;GO:0006468//protein phosphorylation;GO:0030218//erythrocyte…	gi|6634454|emb|CAB64374.1|/0/betaglycan [Homo sapiens]
440563	1156	0.036666667	0.01	-1.874469118	Down	0.123244011	HNRNPCL2	3	K12884|1|2e-92|342|ggo:101147979|heterogeneous nuclear ribonucleoprotein C1/C2	-	-	-	gi|114574100|ref|XP_001147262.1|/2.36186e-98/PREDICTED: heterogeneous nuclear ribonucleoprotein C-like 1 [Pan troglodytes]
283237	1073.43	21.89	27.72333333	0.340828777	Up	0.6227162	TTC9C	1	K09571|1|8e-14|80.1|mze:101485455|FK506-binding protein 4/5 [EC:5.2.1.8]	-	-	-	gi|119594492|gb|EAW74086.1|/6.65559e-137/tetratricopeptide repeat domain 9C, isoform CRA_a [Homo sapiens]
23047	7498	6.833333333	8.166666667	0.257157839	Up	0.415732846	PDS5B	3	K11267|1|0.0|2664|hsa:23047|sister chromatid cohesion protein PDS5	GO:0044427;GO:0043231//intracellular membrane-bounded organelle	GO:0003676//nucleic acid binding;GO:0005515//protein binding;GO:0032559//adenyl ribonucleotide binding	GO:0008283//cell proliferation;GO:0000070//mitotic sister chromatid segregation	gi|7657269|ref|NP_055847.1|/0/sister chromatid cohesion protein PDS5 homolog B [Homo sapiens]
727837	1347	0.126666667	0.023333333	-2.440572591	Down	0.214758425	SSX2B	1	K15625|1|2e-99|365|ptr:737502|protein SSX2;K15624|5|4e-72|274|rro:104675814|protein SSX1	GO:0043231//intracellular membrane-bounded organelle;GO:0043231//intracellular membrane-bounded organelle;GO:0043231//intracellular membrane-bounded organelle	GO:0005488//binding;GO:0005488//binding;GO:0005488//binding	GO:0006351//transcription, DNA-templated;GO:0006351//transcription, DNA-templated;GO:0006351//transcription, DNA-templated	gi|426395995|ref|XP_004064243.1|/1.85676e-108/PREDICTED: LOW QUALITY PROTEIN: protein SSX3-like [Gorilla gorilla gorilla]
116255	1096	0.01	0.036666667	1.874469118	Up	0.123244011	MOGAT1	2	K14458|1|0.0|648|hsa:116255|2-acylglycerol O-acyltransferase 1 [EC:2.3.1.22]	GO:0031090//organelle membrane;GO:0043231//intracellular membrane-bounded organelle;GO:0031224//intrinsic component of membrane	GO:0016411//acylglycerol O-acyltransferase activity	GO:0019400;GO:0046339//diacylglycerol metabolic process	gi|148746191|ref|NP_477513.2|/0/2-acylglycerol O-acyltransferase 1 [Homo sapiens]
728577	6379	0.806666667	1.143333333	0.503201529	Up	0.279608201	CNTNAP3B	2	K07380|1|0.0|1170|dre:559157|contactin associated protein-like 2	GO:0031224//intrinsic component of membrane	GO:0005515//protein binding	GO:0023052//signaling;GO:0009987//cellular process	gi|597955308|ref|NP_001188309.2|/0/contactin-associated protein-like 3B precursor [Homo sapiens]
374928	2359.47	4.026666667	5.013333333	0.316184112	Up	0.400994722	ZNF773	1	K09228|1|0.0|884|hsa:374928|KRAB domain-containing zinc finger protein	GO:0043231//intracellular membrane-bounded organelle;GO:0043231//intracellular membrane-bounded organelle;GO:0043231//intracellular membrane-bounded organelle;GO:0043231//intracellular membrane-bounded organelle;GO:0043231//intracellular membrane-bounded organelle;GO:0043231//intracellular membrane-bounded organelle	GO:0046914//transition metal ion binding;GO:0003676//nucleic acid binding;GO:0046914//transition metal ion binding;GO:0003676//nucleic acid binding;GO:0046914//transition metal ion binding;GO:0003676//nucleic acid binding;GO:0046914//transition metal ion binding;GO:0003676//nucleic acid binding;GO:0046914//transition metal ion binding;GO:0003676//nucleic acid binding;GO:0046914//transition metal …	GO:0006351//transcription, DNA-templated;GO:0006351//transcription, DNA-templated;GO:0006351//transcription, DNA-templated;GO:0006351//transcription, DNA-templated;GO:0006351//transcription, DNA-templated;GO:0006351//transcription, DNA-templated	gi|929654771|dbj|BAD18715.2|/4.79256e-60/FLJ00301 protein [Homo sapiens]
27315	1821.24	6.31	6.963333333	0.142138081	Up	0.262565976	PGAP2	1	K15263|1|2e-07|60.1|bmy:Bm1_03965|cell growth-regulating nucleolar protein	GO:0031224//intrinsic component of membrane;GO:0043231//intracellular membrane-bounded organelle;GO:0031090//organelle membrane;GO:0012505//endomembrane system;GO:0031224//intrinsic component of membrane;GO:0043231//intracellular membrane-bounded organelle;GO:0031090//organelle membrane;GO:0012505//endomembrane system;GO:0031224//intrinsic component of membrane;GO:0043231//intracellular membrane-…	GO:0022892//substrate-specific transporter activity;GO:0022892//substrate-specific transporter activity;GO:0022892//substrate-specific transporter activity;GO:0022892//substrate-specific transporter activity;GO:0022892//substrate-specific transporter activity;GO:0022892//substrate-specific transporter activity;GO:0022892//substrate-specific transporter activity;GO:0022892//substrate-specific tran…	GO:0006810//transport;GO:0035556//intracellular signal transduction;GO:0006497//protein lipidation;GO:0043066//negative regulation of apoptotic process;GO:0006810//transport;GO:0035556//intracellular signal transduction;GO:0006497//protein lipidation;GO:0043066//negative regulation of apoptotic process;GO:0006810//transport;GO:0035556//intracellular signal transduction;GO:0006497//protein lipidat…	gi|6606290|gb|AAF19156.1|/2.53179e-60/FGF receptor activating protein 1 [Homo sapiens]
654463	6051	0.01	0.013333333	0.415037499	Up	0.072360942	FER1L6	2	K19949|1|0.0|1742|phi:102111966|otoferlin	GO:0031224//intrinsic component of membrane	-	-	gi|767953453|ref|XP_011515533.1|/0/PREDICTED: fer-1-like protein 6 isoform X2 [Homo sapiens]
2307	1353	0.056666667	0.01	-2.502500341	Down	0.161733658	FOXS1	3	K09412|1|0.0|636|hsa:2307|forkhead-like 18 protein	GO:0043231//intracellular membrane-bounded organelle;GO:0043234//protein complex	GO:0005515//protein binding;GO:0000981//RNA polymerase II transcription factor activity, sequence-specific DNA binding;GO:0043565//sequence-specific DNA binding;GO:0003682//chromatin binding;GO:0043566//structure-specific DNA binding	GO:0001525//angiogenesis;GO:0003018;GO:0000122//negative regulation of transcription from RNA polymerase II promoter;GO:0048771//tissue remodeling;GO:0030198//extracellular matrix organization;GO:0009952//anterior/posterior pattern specification;GO:0043392//negative regulation of DNA binding;GO:0055008//cardiac muscle tissue morphogenesis;GO:0007169//transmembrane receptor protein tyrosine kinase…	gi|28973785|ref|NP_004109.1|/3.12214e-180/forkhead box protein S1 [Homo sapiens]
2706	2347	0.063333333	0.03	-1.078002512	Down	0.115509541	GJB2	5	K07621|1|5e-131|471|ggo:101146823|gap junction protein, beta 2	GO:0005921//gap junction;GO:0031224//intrinsic component of membrane;GO:0044444//cytoplasmic part	-	GO:0051234//establishment of localization;GO:0007043//cell-cell junction assembly;GO:0046546//development of primary male sexual characteristics;GO:0050954//sensory perception of mechanical stimulus;GO:0007154//cell communication	gi|42558283|ref|NP_003995.2|/4.61531e-130/gap junction beta-2 protein [Homo sapiens]
6609	2484.21	10.77333333	11.67	0.115339864	Up	0.274147381	SMPD1	1	K12350|1|7e-158|299|hsa:6609|sphingomyelin phosphodiesterase [EC:3.1.4.12]	GO:0000323//lytic vacuole;GO:0000323//lytic vacuole;GO:0000323//lytic vacuole;GO:0000323//lytic vacuole;GO:0000323//lytic vacuole;GO:0000323//lytic vacuole	GO:0016787//hydrolase activity;GO:0016787//hydrolase activity;GO:0016787//hydrolase activity;GO:0016787//hydrolase activity;GO:0016787//hydrolase activity;GO:0016787//hydrolase activity	GO:0048731//system development;GO:0006684//sphingomyelin metabolic process;GO:0023052//signaling;GO:0048731//system development;GO:0006684//sphingomyelin metabolic process;GO:0023052//signaling;GO:0048731//system development;GO:0006684//sphingomyelin metabolic process;GO:0023052//signaling;GO:0048731//system development;GO:0006684//sphingomyelin metabolic process;GO:0023052//signaling;GO:0048731/…	gi|62089136|dbj|BAD93012.1|/0/sphingomyelin phosphodiesterase 1, acid lysosomal isoform 1 precursor variant [Homo sapiens]
5973	1507	0.01	0.03	1.584962501	Up	0.109713764	RENBP	5	K01787|1|0.0|846|hsa:5973|N-acylglucosamine 2-epimerase [EC:5.1.3.8]	-	GO:0042802//identical protein binding;GO:0016861//intramolecular oxidoreductase activity, interconverting aldoses and ketoses;GO:0016857//racemase and epimerase activity, acting on carbohydrates and derivatives;GO:0061135;GO:0032559//adenyl ribonucleotide binding	GO:0010466//negative regulation of peptidase activity;GO:0008015//blood circulation;GO:0006041//glucosamine metabolic process;GO:0019318//hexose metabolic process	gi|213417820|ref|NP_002901.2|/0/N-acylglucosamine 2-epimerase [Homo sapiens]
9200	1323	15.53333333	14.69333333	-0.080205731	Down	0.226471782	HACD1	3	K10703|1|3e-144|514|hsa:9200|very-long-chain (3R)-3-hydroxyacyl-CoA dehydratase [EC:4.2.1.134]	GO:0031224//intrinsic component of membrane;GO:0043231//intracellular membrane-bounded organelle;GO:0031090//organelle membrane	GO:0004721//phosphoprotein phosphatase activity	GO:0006631//fatty acid metabolic process;GO:0023052//signaling;GO:0032501//multicellular organismal process;GO:0006464//cellular protein modification process	gi|635051904|ref|XP_008000592.1|/4.10592e-145/PREDICTED: very-long-chain (3R)-3-hydroxyacyl-[acyl-carrier protein] dehydratase 1 isoform X1 [Chlorocebus sabaeus]
79590	915.57	121.63	126.13	0.052412348	Up	0.20319732	MRPL24	3	K02895|1|3e-125|449|pps:100969541|large subunit ribosomal protein L24	GO:0043231//intracellular membrane-bounded organelle;GO:0030529//intracellular ribonucleoprotein complex;GO:0043231//intracellular membrane-bounded organelle;GO:0030529//intracellular ribonucleoprotein complex	GO:0005198//structural molecule activity;GO:0005198//structural molecule activity	GO:0010467//gene expression;GO:0010467//gene expression	gi|22035588|ref|NP_078816.2|/2.78926e-124/39S ribosomal protein L24, mitochondrial [Homo sapiens]
653282	1294	0.01	0.01	0	-	0.072360942	CT47A7	1	-	-	-	-	gi|685617864|ref|XP_003918277.2|/9.36186e-56/PREDICTED: cancer/testis antigen 47B-like [Papio anubis]
389072	9807	1.573333333	2.323333333	0.562371797	Up	0.408800244	PLEKHM3	2	K19330|1|1e-40|172|ame:413668|run domain Beclin-1 interacting and cysteine-rich containing protein	-	GO:0043169//cation binding	GO:0007165//signal transduction	gi|122937347|ref|NP_001073944.1|/0/pleckstrin homology domain-containing family M member 3 [Homo sapiens]
79959	2947	2.536666667	2.893333333	0.189798589	Up	0.228826634	CEP76	1	K16457|1|0.0|1144|hsa:79959|centrosomal protein CEP76	GO:0005813//centrosome;GO:0005813//centrosome	GO:0005488//binding;GO:0005488//binding	GO:0010824//regulation of centrosome duplication;GO:0010824//regulation of centrosome duplication	gi|432134275|ref|NP_001258918.1|/0/centrosomal protein of 76 kDa isoform b [Homo sapiens]
147323	663	0.01	0.06	2.584962501	Up	0.16680877	STARD6	1	-	-	GO:0005488//binding;GO:0005488//binding	GO:0051234//establishment of localization;GO:0010876//lipid localization;GO:0051234//establishment of localization;GO:0010876//lipid localization	gi|21040261|ref|NP_631910.1|/2.63312e-116/stAR-related lipid transfer protein 6 [Homo sapiens]
644974	969	0.34	0.863333333	1.344382946	Up	0.408739342	ALG1L2	1	K03842|1|6e-119|358|ptr:453895|beta-1,4-mannosyltransferase [EC:2.4.1.142]	GO:0031224//intrinsic component of membrane;GO:0043231//intracellular membrane-bounded organelle;GO:0031090//organelle membrane	GO:0019187//beta-1,4-mannosyltransferase activity	GO:0008610//lipid biosynthetic process;GO:0006487//protein N-linked glycosylation	gi|119599634|gb|EAW79228.1|/4.31804e-125/hCG1818012 [Homo sapiens]
8312	3595.63	18.86333333	20.47333333	0.118161375	Up	0.3113581	AXIN1	3	K02157|1|0.0|1464|hsa:8312|axin 1	GO:0031410//cytoplasmic vesicle;GO:0044420//extracellular matrix component;GO:0043231//intracellular membrane-bounded organelle;GO:0044459;GO:0005874//microtubule;GO:0031410//cytoplasmic vesicle;GO:0044420//extracellular matrix component;GO:0043231//intracellular membrane-bounded organelle;GO:0044459;GO:0005874//microtubule;GO:0031410//cytoplasmic vesicle;GO:0044420//extracellular matrix componen…	GO:0060089;GO:0019900//kinase binding;GO:0008047//enzyme activator activity;GO:0042802//identical protein binding;GO:0019904//protein domain specific binding;GO:0046332//SMAD binding;GO:0060089;GO:0019900//kinase binding;GO:0008047//enzyme activator activity;GO:0042802//identical protein binding;GO:0019904//protein domain specific binding;GO:0046332//SMAD binding;GO:0060089;GO:0019900//kinase bin…	GO:0007179//transforming growth factor beta receptor signaling pathway;GO:0048704//embryonic skeletal system morphogenesis;GO:0048468//cell development;GO:0050954//sensory perception of mechanical stimulus;GO:0035411//catenin import into nucleus;GO:0001707//mesoderm formation;GO:0014070//response to organic cyclic compound;GO:0031398//positive regulation of protein ubiquitination;GO:0045596//nega…	gi|767987692|ref|XP_011520985.1|/0/PREDICTED: axin-1 isoform X2 [Homo sapiens]
4969	3455	0.023333333	0.016666667	-0.485426827	Down	0.083810394	OGN	4	K08126|1|7e-149|531|umr:103663165|osteoglycin (osteoinductive factor, mimecan)	GO:0031012//extracellular matrix;GO:0031012//extracellular matrix;GO:0031012//extracellular matrix	GO:0005102//receptor binding;GO:0005102//receptor binding;GO:0005102//receptor binding	-	gi|826315024|ref|XP_012507285.1|/5.76926e-144/PREDICTED: mimecan isoform X2 [Propithecus coquereli]
4722	971	40.02333333	37.02333333	-0.112406535	Down	0.321660577	NDUFS3	2	K03936|1|1e-151|537|hsa:4722|NADH dehydrogenase (ubiquinone) Fe-S protein 3 [EC:1.6.5.3 1.6.99.3]	GO:0005746//mitochondrial respiratory chain	GO:0005488//binding;GO:0050136//NADH dehydrogenase (quinone) activity	GO:0012502//induction of programmed cell death;GO:0016049//cell growth;GO:0022904//respiratory electron transport chain;GO:0051234//establishment of localization	gi|4758788|ref|NP_004542.1|/1.17698e-150/NADH dehydrogenase [ubiquinone] iron-sulfur protein 3, mitochondrial precursor [Homo sapiens]
84851	3483	5.14	6.7	0.382392736	Up	0.492641088	TRIM52	1	K12025|1|3e-126|456|hsa:84851|tripartite motif-containing protein 52	-	GO:0046872//metal ion binding;GO:0046872//metal ion binding;GO:0046872//metal ion binding;GO:0046872//metal ion binding	-	gi|62088066|dbj|BAD92480.1|/1.64391e-125/tripartite motif-containing 52 variant [Homo sapiens]
83752	4906.06	4.443333333	4.636666667	0.061445639	Up	0.140093382	LONP2	1	K01338|1|0.0|1572|hsa:83752|ATP-dependent Lon protease [EC:3.4.21.53]	GO:0043232;GO:0044439;GO:0043232;GO:0044439	GO:0004175//endopeptidase activity;GO:0042623//ATPase activity, coupled;GO:0003677//DNA binding;GO:0005515//protein binding;GO:0032559//adenyl ribonucleotide binding;GO:0004175//endopeptidase activity;GO:0042623//ATPase activity, coupled;GO:0003677//DNA binding;GO:0005515//protein binding;GO:0032559//adenyl ribonucleotide binding	GO:0006996//organelle organization;GO:0051603//proteolysis involved in cellular protein catabolic process;GO:0006605//protein targeting;GO:0010033//response to organic substance;GO:0006996//organelle organization;GO:0051603//proteolysis involved in cellular protein catabolic process;GO:0006605//protein targeting;GO:0010033//response to organic substance	gi|31377667|ref|NP_113678.2|/0/lon protease homolog 2, peroxisomal isoform 1 [Homo sapiens]
3487	2246	3.216666667	2.613333333	-0.299675288	Down	0.320483151	IGFBP4	2	K10138|1|6e-28|128|bta:282261|insulin-like growth factor-binding protein 3	-	GO:0019838//growth factor binding	GO:0044260;GO:0048731//system development;GO:0006952//defense response;GO:0016049//cell growth;GO:0023052//signaling	gi|62243290|ref|NP_001543.2|/1.11229e-133/insulin-like growth factor-binding protein 4 precursor [Homo sapiens]
152002	2378.43	6.92	12.13333333	0.810132007	Up	0.762586277	XXYLT1	1	K09668|1|1e-10|71.6|mmu:228366|glycosyltransferase-like protein LARGE	GO:0031224//intrinsic component of membrane;GO:0031224//intrinsic component of membrane	GO:0016740//transferase activity;GO:0016740//transferase activity	-	gi|112181295|ref|NP_689744.3|/0/xyloside xylosyltransferase 1 isoform 1 [Homo sapiens]
160492	2504	0.356666667	0.45	0.335348611	Up	0.145676005	LMNTD1	2	K12581|1|2e-27|107|nle:100584332|CCR4-NOT transcription complex subunit 7/8;K17985|3|9e-26|121|hsa:55626|activating molecule in BECN1-regulated autophagy protein 1;K11447|4|2e-23|74.3|ptr:449579|histone demethylase [EC:1.14.11.-]	GO:0043234//protein complex;GO:0043234//protein complex;GO:0043234//protein complex;GO:0043234//protein complex;GO:0043234//protein complex	-	-	gi|224593268|ref|NP_689803.2|/0/lamin tail domain-containing protein 1 isoform 2 [Homo sapiens]
90835	1517	8.153333333	8.186666667	0.005886157	Up	0.083546488	CCDC189	2	-	-	-	-	gi|307612013|ref|NP_001014979.2|/1.23643e-162/coiled-coil domain-containing protein 189 isoform 1 [Homo sapiens]
3024	781	0.01	0.05	2.321928095	Up	0.148609419	HIST1H1A	3	K11275|1|3e-28|127|mcf:102136472|histone H1/5	GO:0000785//chromatin;GO:0043231//intracellular membrane-bounded organelle	GO:0003676//nucleic acid binding	GO:0034728//nucleosome organization;GO:0048232//male gamete generation	gi|55626034|ref|XP_527252.1|/2.45221e-27/PREDICTED: histone H1.1 [Pan troglodytes]
6137	4503.21	129.27	102.4466667	-0.335514461	Down	0.674350386	RPL13	1	K02873|1|7e-82|308|hsa:6137|large subunit ribosomal protein L13e	GO:0005840//ribosome;GO:0005840//ribosome;GO:0005840//ribosome	GO:0003676//nucleic acid binding;GO:0005198//structural molecule activity;GO:0003676//nucleic acid binding;GO:0005198//structural molecule activity;GO:0003676//nucleic acid binding;GO:0005198//structural molecule activity	GO:0006412//translation;GO:0019080;GO:0031016//pancreas development;GO:0006412//translation;GO:0019080;GO:0031016//pancreas development;GO:0006412//translation;GO:0019080;GO:0031016//pancreas development	gi|341604770|ref|NP_001230060.1|/2.052e-68/60S ribosomal protein L13 isoform 3 [Homo sapiens]
65125	9985.02	38.07333333	26.25333333	-0.536280273	Down	0.763865205	WNK1	1	K08867|1|0.0|2017|hsa:65125|WNK lysine deficient protein kinase [EC:2.7.11.1]	GO:0044424;GO:0044424;GO:0044424	GO:0004672//protein kinase activity;GO:0032559//adenyl ribonucleotide binding;GO:0019887//protein kinase regulator activity;GO:0004672//protein kinase activity;GO:0032559//adenyl ribonucleotide binding;GO:0019887//protein kinase regulator activity;GO:0004672//protein kinase activity;GO:0032559//adenyl ribonucleotide binding	GO:0006810//transport;GO:0035556//intracellular signal transduction;GO:0048468//cell development;GO:0003073//regulation of systemic arterial blood pressure;GO:0006464//cellular protein modification process;GO:0006810//transport;GO:0035556//intracellular signal transduction;GO:0048468//cell development;GO:0003073//regulation of systemic arterial blood pressure;GO:0006464//cellular protein modifica…	gi|767971447|ref|XP_011519309.1|/0/PREDICTED: serine/threonine-protein kinase WNK1 isoform X12 [Homo sapiens]
8894	2695.12	75.48666667	67.22333333	-0.16725976	Down	0.448112058	EIF2S2	1	K03238|1|4e-161|571|pps:100973634|translation initiation factor 2 subunit 2	GO:0043234//protein complex;GO:0044444//cytoplasmic part;GO:0043234//protein complex;GO:0044444//cytoplasmic part	GO:0008135//translation factor activity, RNA binding;GO:0043169//cation binding;GO:0008135//translation factor activity, RNA binding;GO:0043169//cation binding	GO:0006412//translation;GO:0006412//translation	gi|939320334|ref|NP_001303293.1|/2.2186e-152/eukaryotic translation initiation factor 2 subunit 2 isoform 3 [Homo sapiens]
662	1274.34	10.65333333	15.42	0.533497858	Up	0.694285424	BNIP1	2	K08497|1|1e-81|305|rro:104670137|protein transport protein SEC20	GO:0043234//protein complex;GO:0031227//intrinsic component of endoplasmic reticulum membrane;GO:0043234//protein complex;GO:0031227//intrinsic component of endoplasmic reticulum membrane;GO:0043234//protein complex;GO:0031227//intrinsic component of endoplasmic reticulum membrane;GO:0043234//protein complex;GO:0031227//intrinsic component of endoplasmic reticulum membrane	GO:0005488//binding;GO:0005488//binding;GO:0005488//binding;GO:0005488//binding	GO:0012502//induction of programmed cell death;GO:0006810//transport;GO:0043066//negative regulation of apoptotic process;GO:0048284//organelle fusion;GO:0012502//induction of programmed cell death;GO:0006810//transport;GO:0043066//negative regulation of apoptotic process;GO:0048284//organelle fusion;GO:0012502//induction of programmed cell death;GO:0006810//transport;GO:0043066//negative regulat…	gi|3462881|gb|AAC33124.1|/3.30336e-92/Nip1 isoform s1 [Homo sapiens]
374739	1557	0.06	0.146666667	1.289506617	Up	0.180602923	TEPP	2	-	-	-	-	gi|154759247|ref|NP_950247.2|/9.0395e-164/testis, prostate and placenta-expressed protein isoform 1 precursor [Homo sapiens]
85379	10517	5.903333333	5.99	0.021026197	Up	0.100426309	KIAA1671	1	K12581|1|1e-09|70.5|nle:100584332|CCR4-NOT transcription complex subunit 7/8;K02927|2|5e-09|68.2|nle:100604619|large subunit ribosomal protein L40e;K11447|3|3e-08|65.5|ptr:449579|histone demethylase [EC:1.14.11.-];K17985|4|4e-08|52.0|hsa:55626|activating molecule in BECN1-regulated autophagy protein 1	-	-	-	gi|223633988|ref|NP_001138678.1|/0/uncharacterized protein KIAA1671 [Homo sapiens]
23363	4252.15	30.76	21.56	-0.512698325	Down	0.740357288	OBSL1	1	K19574|1|0.0|3614|hsa:23363|obscurin-like protein 1	GO:0030017//sarcomere;GO:0031672//A band;GO:0031674//I band;GO:0044291//cell-cell contact zone;GO:0031224//intrinsic component of membrane;GO:0000139//Golgi membrane	GO:0015020//glucuronosyltransferase activity;GO:0043169//cation binding;GO:0008376//acetylgalactosaminyltransferase activity	GO:0030239//myofibril assembly;GO:0030239//myofibril assembly	gi|291084534|ref|NP_001166902.1|/0/obscurin-like protein 1 isoform 2 precursor [Homo sapiens]
153768	4889.62	3.383333333	3.703333333	0.130379089	Up	0.199451888	PRELID2	2	K11447|1|9e-18|85.5|ptr:449579|histone demethylase [EC:1.14.11.-];K12581|3|1e-17|76.3|nle:100584332|CCR4-NOT transcription complex subunit 7/8	-	-	-	gi|45593132|ref|NP_995318.1|/9.39138e-81/PRELI domain-containing protein 2 isoform b [Homo sapiens]
80185	2662.76	8.303333333	9.35	0.171275749	Up	0.329577751	TTI2	1	K14831|1|5e-17|92.4|hsa:84549|protein MAK16	-	-	-	gi|767951250|ref|XP_011542967.1|/0/PREDICTED: TELO2-interacting protein 2 isoform X1 [Homo sapiens]
10867	4318.28	15.33666667	19.28666667	0.330618867	Up	0.585109622	TSPAN9	1	K17350|1|1e-128|464|rro:104659010|tetraspanin-9	-	-	-	gi|752385035|ref|XP_011215626.1|/3.55005e-129/PREDICTED: tetraspanin-9 isoform X3 [Ailuropoda melanoleuca]
3439	863	0.01	0.086666667	3.115477217	Up	0.206628096	IFNA1	2	K05414|1|3e-98|360|ptr:742651|interferon alpha	GO:0044421	GO:0005126//cytokine receptor binding	GO:0007599//hemostasis;GO:0006950//response to stress;GO:0001959//regulation of cytokine-mediated signaling pathway;GO:0051707//response to other organism	gi|694929388|ref|XP_001152509.2|/2.74622e-97/PREDICTED: interferon alpha-1/13 [Pan troglodytes]
124	1513	0.01	0.03	1.584962501	Up	0.109713764	ADH1A	3	K13951|1|0.0|758|hsa:124|alcohol dehydrogenase 1/7 [EC:1.1.1.1]	GO:0044444//cytoplasmic part	GO:0046914//transition metal ion binding;GO:0004022//alcohol dehydrogenase (NAD) activity	GO:0006067//ethanol metabolic process;GO:0044237//cellular metabolic process	gi|4501929|ref|NP_000658.1|/0/alcohol dehydrogenase 1A [Homo sapiens]
9821	6666.12	18.29666667	29.53666667	0.690926183	Up	0.802821762	RB1CC1	1	K17589|1|0.0|2692|hsa:9821|RB1-inducible coiled-coil protein 1	GO:0043231//intracellular membrane-bounded organelle;GO:0043234//protein complex;GO:0044444//cytoplasmic part;GO:0043231//intracellular membrane-bounded organelle;GO:0043234//protein complex;GO:0044444//cytoplasmic part	GO:0005488//binding;GO:0005488//binding	GO:0044248;GO:0001932//regulation of protein phosphorylation;GO:0006915//apoptotic process;GO:0000165//MAPK cascade;GO:0008361//regulation of cell size;GO:0048513//animal organ development;GO:0007033//vacuole organization;GO:0044248;GO:0001932//regulation of protein phosphorylation;GO:0006915//apoptotic process;GO:0000165//MAPK cascade;GO:0008361//regulation of cell size;GO:0048513//animal organ …	gi|134304842|ref|NP_055596.3|/0/RB1-inducible coiled-coil protein 1 isoform 1 [Homo sapiens]
57167	3752.79	0.57	0.713333333	0.323614472	Up	0.172604547	SALL4	1	K19871|1|0.0|780|myd:102751692|sal-like protein	GO:0043231//intracellular membrane-bounded organelle;GO:0000785//chromatin;GO:0043231//intracellular membrane-bounded organelle;GO:0043234//protein complex	GO:0003676//nucleic acid binding;GO:0046914//transition metal ion binding;GO:0046914//transition metal ion binding;GO:0003676//nucleic acid binding	GO:0006357//regulation of transcription from RNA polymerase II promoter;GO:0043009//chordate embryonic development;GO:0048513//animal organ development;GO:0035108//limb morphogenesis;GO:0014020;GO:0006357//regulation of transcription from RNA polymerase II promoter;GO:0035108//limb morphogenesis;GO:0001832//blastocyst growth;GO:0003231//cardiac ventricle development	gi|972775858|ref|NP_001304960.1|/0/sal-like protein 4 isoform 2 [Homo sapiens]
1429	2250.84	10.85666667	10.83	-0.003547976	Down	0.077608607	CRYZ	1	K00344|1|0.0|641|hsa:1429|NADPH2:quinone reductase [EC:1.6.5.5]	GO:0043231//intracellular membrane-bounded organelle;GO:0044444//cytoplasmic part;GO:0043231//intracellular membrane-bounded organelle;GO:0044444//cytoplasmic part;GO:0043231//intracellular membrane-bounded organelle;GO:0044444//cytoplasmic part;GO:0043231//intracellular membrane-bounded organelle;GO:0044444//cytoplasmic part	GO:0051287//NAD binding;GO:0016655//oxidoreductase activity, acting on NAD(P)H, quinone or similar compound as acceptor;GO:0003729//mRNA binding;GO:0046914//transition metal ion binding;GO:0050661//NADP binding;GO:0051287//NAD binding;GO:0016655//oxidoreductase activity, acting on NAD(P)H, quinone or similar compound as acceptor;GO:0003729//mRNA binding;GO:0046914//transition metal ion binding;GO…	GO:0006805//xenobiotic metabolic process;GO:0050953//sensory perception of light stimulus;GO:0051260//protein homooligomerization;GO:0006805//xenobiotic metabolic process;GO:0050953//sensory perception of light stimulus;GO:0051260//protein homooligomerization;GO:0006805//xenobiotic metabolic process;GO:0050953//sensory perception of light stimulus;GO:0051260//protein homooligomerization;GO:000680…	gi|62089008|dbj|BAD92951.1|/0/crystallin, zeta variant [Homo sapiens]
4259	1528	16.19666667	20.60333333	0.347180833	Up	0.607328461	MGST3	3	K00799|1|2e-84|315|ggo:101123790|glutathione S-transferase [EC:2.5.1.18]	GO:0031090//organelle membrane;GO:0043231//intracellular membrane-bounded organelle;GO:0031224//intrinsic component of membrane	GO:0016209//antioxidant activity;GO:0016765//transferase activity, transferring alkyl or aryl (other than methyl) groups	GO:0044237//cellular metabolic process;GO:0044238//primary metabolic process;GO:0023052//signaling	gi|685520989|ref|XP_009191152.1|/8.39153e-84/PREDICTED: microsomal glutathione S-transferase 3 isoform X1 [Papio anubis]
100130451	1726	2.386666667	3.633333333	0.606296642	Up	0.510617134	LOC100130451	1	-	-	-	-	gi|336088620|ref|NP_001229504.1|/4.15885e-82/uncharacterized protein LOC100130451 [Homo sapiens]
3611	1824.34	69.55	72.70333333	0.063970996	Up	0.223061307	ILK	1	K06272|1|0.0|689|bom:102280066|integrin-linked kinase [EC:2.7.11.1]	GO:0033267;GO:0032991//macromolecular complex;GO:0032432//actin filament bundle;GO:0030425//dendrite;GO:0030016//myofibril;GO:0044297//cell body;GO:0005924//cell-substrate adherens junction;GO:0033267;GO:0032991//macromolecular complex;GO:0032432//actin filament bundle;GO:0030425//dendrite;GO:0030016//myofibril;GO:0044297//cell body;GO:0005924//cell-substrate adherens junction;GO:0033267;GO:00329…	GO:0004672//protein kinase activity;GO:0060089;GO:0005102//receptor binding;GO:0032559//adenyl ribonucleotide binding;GO:0019904//protein domain specific binding;GO:0004672//protein kinase activity;GO:0060089;GO:0005102//receptor binding;GO:0032559//adenyl ribonucleotide binding;GO:0019904//protein domain specific binding;GO:0004672//protein kinase activity;GO:0060089;GO:0005102//receptor binding…	GO:0001952//regulation of cell-matrix adhesion;GO:0030177//positive regulation of Wnt signaling pathway;GO:0048858//cell projection morphogenesis;GO:0043405//regulation of MAP kinase activity;GO:0033673//negative regulation of kinase activity;GO:0045661//regulation of myoblast differentiation;GO:0035088//establishment or maintenance of apical/basal cell polarity;GO:0022402//cell cycle process;GO:…	gi|831211528|ref|XP_012658219.1|/0/PREDICTED: integrin-linked protein kinase isoform X1 [Otolemur garnettii]
2483	1053	68.48	67.08	-0.029800013	Down	0.151441332	FRG1	2	K13122|1|4e-124|446|pps:100991960|protein FRG1	GO:0005681//spliceosomal complex;GO:0016604//nuclear body	-	GO:0000377;GO:0042254//ribosome biogenesis	gi|511916381|ref|XP_004777482.1|/1.82703e-123/PREDICTED: protein FRG1 [Mustela putorius furo]
9480	16142	0.303333333	0.53	0.805088315	Up	0.255227365	ONECUT2	2	K08026|1|1e-131|476|cjo:107325678|one cut domain, family member 1, hepatocyte nuclear factor 6	GO:0043231//intracellular membrane-bounded organelle	GO:0001071//nucleic acid binding transcription factor activity;GO:0003677//DNA binding	GO:0048666//neuron development;GO:0031016//pancreas development;GO:0007160//cell-matrix adhesion;GO:0007179//transforming growth factor beta receptor signaling pathway;GO:0006357//regulation of transcription from RNA polymerase II promoter;GO:0030855//epithelial cell differentiation;GO:0010927;GO:0016477//cell migration	gi|119220564|ref|NP_004843.2|/0/one cut domain family member 2 [Homo sapiens]
55760	3070	7.3	5.403333333	-0.434046779	Down	0.540814048	DHX32	2	K18994|1|0.0|1417|hsa:55760|pre-mRNA-splicing factor ATP-dependent RNA helicase DHX32 [EC:3.6.4.13]	GO:0043231//intracellular membrane-bounded organelle	GO:0017111//nucleoside-triphosphatase activity;GO:0032559//adenyl ribonucleotide binding	-	gi|25989374|gb|AAL55437.1|/0/DEAD/H helicase-like protein-1 [Homo sapiens]
54866	764	0.01	0.05	2.321928095	Up	0.148609419	PPP1R14D	1	K17557|1|7e-91|335|rro:104682123|protein phosphatase 1 regulatory subunit 14D	GO:0044424;GO:0044424	GO:0019212//phosphatase inhibitor activity;GO:0019212//phosphatase inhibitor activity	GO:0016310//phosphorylation;GO:0016310//phosphorylation	gi|194306647|ref|NP_001123615.1|/1.37846e-65/protein phosphatase 1 regulatory subunit 14D isoform 2 [Homo sapiens]
57569	5899	0.01	0.013333333	0.415037499	Up	0.072360942	ARHGAP20	3	K01468|1|2e-30|138|clv:102098075|imidazolonepropionase [EC:3.5.2.7];K18470|2|4e-25|120|xla:446344|Rho GTPase-activating protein 1	GO:0044444//cytoplasmic part;GO:0044444//cytoplasmic part;GO:0044444//cytoplasmic part;GO:0044444//cytoplasmic part;GO:0044444//cytoplasmic part	GO:0008047//enzyme activator activity;GO:0008047//enzyme activator activity;GO:0008047//enzyme activator activity;GO:0008047//enzyme activator activity;GO:0008047//enzyme activator activity	GO:0009966//regulation of signal transduction;GO:0035556//intracellular signal transduction;GO:0009966//regulation of signal transduction;GO:0035556//intracellular signal transduction;GO:0009966//regulation of signal transduction;GO:0035556//intracellular signal transduction;GO:0009966//regulation of signal transduction;GO:0035556//intracellular signal transduction;GO:0009966//regulation of signa…	gi|385862210|ref|NP_001245345.1|/0/rho GTPase-activating protein 20 isoform 3 [Homo sapiens]
10507	4623.89	4.436666667	4.476666667	0.012948734	Up	0.086124645	SEMA4D	1	K06521|1|0.0|1360|cjc:100406399|semaphorin 4	GO:0031224//intrinsic component of membrane;GO:0031224//intrinsic component of membrane	GO:0004871//signal transducer activity;GO:0005515//protein binding;GO:0004871//signal transducer activity;GO:0005515//protein binding	GO:0048869//cellular developmental process;GO:0048731//system development;GO:0031346//positive regulation of cell projection organization;GO:0006935//chemotaxis;GO:0002376//immune system process;GO:0043066//negative regulation of apoptotic process;GO:0048869//cellular developmental process;GO:0048731//system development;GO:0031346//positive regulation of cell projection organization;GO:0006935//c…	gi|214010218|ref|NP_006369.3|/0/semaphorin-4D isoform 1 precursor [Homo sapiens]
84034	4009	0.026666667	0.083333333	1.64385619	Up	0.160688185	EMILIN2	2	K10352|1|2e-12|77.8|ola:101163903|myosin heavy chain;K12478|5|4e-11|73.9|xma:102234691|early endosome antigen 1	GO:0031012//extracellular matrix	GO:0005201//extracellular matrix structural constituent;GO:0005488//binding	GO:0009987//cellular process	gi|60498978|ref|NP_114437.2|/0/EMILIN-2 precursor [Homo sapiens]
83729	2480	0.29	0.853333333	1.557056504	Up	0.427496955	INHBE	4	K04667|1|0.0|660|hsa:83729|inhibin, beta	-	GO:0005102//receptor binding	-	gi|13899338|ref|NP_113667.1|/0/inhibin beta E chain precursor [Homo sapiens]
51527	2273.09	6.683333333	6.86	0.037640746	Up	0.127476654	GSKIP	1	-	GO:0044424;GO:0044424;GO:0044424;GO:0044424	GO:0005488//binding;GO:0005488//binding;GO:0005488//binding;GO:0005488//binding	-	gi|7106810|gb|AAF36130.1|AF151044_1/1.23704e-78/HSPC210 [Homo sapiens]
203062	2780.47	7.83	9.303333333	0.248735411	Up	0.422442144	TSNARE1	4	K13814|1|9e-113|410|hsa:203062|t-SNARE domain-containing protein 1	GO:0031224//intrinsic component of membrane	-	GO:0006810//transport	gi|795379777|ref|XP_011750724.1|/0/PREDICTED: t-SNARE domain-containing protein 1 isoform X12 [Macaca nemestrina]
91392	3186.01	0.433333333	0.503333333	0.216036926	Up	0.125649614	ZNF502	1	K09228|1|0.0|1063|ecb:100630888|KRAB domain-containing zinc finger protein	GO:0043231//intracellular membrane-bounded organelle;GO:0043231//intracellular membrane-bounded organelle;GO:0043231//intracellular membrane-bounded organelle;GO:0043231//intracellular membrane-bounded organelle;GO:0043231//intracellular membrane-bounded organelle	GO:0046914//transition metal ion binding;GO:0003676//nucleic acid binding;GO:0046914//transition metal ion binding;GO:0003676//nucleic acid binding;GO:0046914//transition metal ion binding;GO:0003676//nucleic acid binding;GO:0046914//transition metal ion binding;GO:0003676//nucleic acid binding;GO:0046914//transition metal ion binding;GO:0003676//nucleic acid binding	-	gi|21361857|ref|NP_149987.2|/0/zinc finger protein 502 [Homo sapiens]
7222	3330	0.03	0.033333333	0.152003093	Up	0.072360942	TRPC3	1	K04966|1|0.0|1736|ggo:101130961|transient receptor potential cation channel subfamily C member 3	GO:0016021//integral component of membrane;GO:0016021//integral component of membrane	GO:0005488//binding;GO:0005262//calcium channel activity;GO:0005488//binding;GO:0005262//calcium channel activity	GO:0001775//cell activation;GO:0006935//chemotaxis;GO:0006816//calcium ion transport;GO:0007599//hemostasis;GO:0007165//signal transduction;GO:0001775//cell activation;GO:0006935//chemotaxis;GO:0006816//calcium ion transport;GO:0007599//hemostasis;GO:0007165//signal transduction	gi|194733735|ref|NP_001124170.1|/0/short transient receptor potential channel 3 isoform a [Homo sapiens]
29085	1220.68	36.58666667	35.67	-0.036606765	Down	0.167478685	PHPT1	1	K01112|1|1e-68|157|mcf:102131687|phosphohistidine phosphatase [EC:3.1.3.-]	GO:0044444//cytoplasmic part;GO:0044444//cytoplasmic part;GO:0044444//cytoplasmic part;GO:0044444//cytoplasmic part;GO:0044444//cytoplasmic part;GO:0044444//cytoplasmic part	GO:0016791//phosphatase activity;GO:0016791//phosphatase activity;GO:0016791//phosphatase activity;GO:0016791//phosphatase activity;GO:0016791//phosphatase activity;GO:0016791//phosphatase activity	GO:0006796//phosphate-containing compound metabolic process;GO:0006796//phosphate-containing compound metabolic process;GO:0006796//phosphate-containing compound metabolic process;GO:0006796//phosphate-containing compound metabolic process;GO:0006796//phosphate-containing compound metabolic process;GO:0006796//phosphate-containing compound metabolic process	gi|829865023|ref|XP_012640000.1|/7.71324e-62/PREDICTED: LOW QUALITY PROTEIN: 14 kDa phosphohistidine phosphatase [Microcebus murinus]
57413	949	0.01	0.043333333	2.115477217	Up	0.1295473	TMIGD3	1	K04268|1|6e-65|251|myb:102261536|adenosine A3 receptor	GO:0016021//integral component of membrane;GO:0016021//integral component of membrane;GO:0016021//integral component of membrane	GO:0004872//receptor activity;GO:0004930//G-protein coupled receptor activity;GO:0004930//G-protein coupled receptor activity	GO:0006952//defense response;GO:0023052//signaling;GO:0044057;GO:0045762//positive regulation of adenylate cyclase activity;GO:0006952//defense response;GO:0023052//signaling;GO:0044057;GO:0045762//positive regulation of adenylate cyclase activity;GO:0006952//defense response;GO:0023052//signaling;GO:0044057;GO:0045762//positive regulation of adenylate cyclase activity	gi|704000377|ref|NP_001289609.1|/5.58758e-81/transmembrane and immunoglobulin domain containing 3 isoform 4 [Homo sapiens]
730005	1261	1.043333333	0.49	-1.090346502	Down	0.408820544	SEC14L6	2	K16302|1|1e-119|432|tru:101066937|metal transporter CNNM;K17981|2|8e-119|429|fch:102055515|mitochondrial fission process protein 1;K01019|3|2e-32|142|umr:103681122|galactosylceramide sulfotransferase [EC:2.8.2.11];K12850|4|6e-10|67.8|tsp:Tsp_07066|pre-mRNA-splicing factor 38B	GO:0031224//intrinsic component of membrane	GO:0005488//binding	-	gi|304766518|ref|NP_001180265.2|/0/putative SEC14-like protein 6 [Homo sapiens]
131583	3182	3.32	4.806666667	0.533853517	Up	0.526025173	FAM43A	4	K14539|1|2e-24|117|cmk:103184473|large subunit GTPase 1 [EC:3.6.1.-];K12474|2|2e-10|70.9|sko:102804161|low density lipoprotein receptor adapter protein 1	-	-	-	gi|31377557|ref|NP_710157.2|/0/protein FAM43A [Homo sapiens]
3823	1042	0.01	0.04	2	Up	0.1295473	KLRC3	2	K06541|1|5e-128|459|hsa:3823|killer cell lectin-like receptor subfamily C	GO:0016021//integral component of membrane;GO:0016021//integral component of membrane	GO:0004872//receptor activity;GO:0030246//carbohydrate binding;GO:0004872//receptor activity;GO:0030246//carbohydrate binding	GO:0006952//defense response;GO:0023052//signaling;GO:0006952//defense response;GO:0023052//signaling	gi|75709175|ref|NP_002252.2|/3.737e-137/NKG2-E type II integral membrane protein isoform E [Homo sapiens]
4360	5205	0.013333333	0.03	1.169925001	Up	0.102791311	MRC1	3	K06560|1|0.0|3009|hsa:4360|mannose receptor, C type	GO:0016021//integral component of membrane	GO:0048029//monosaccharide binding;GO:0004871//signal transducer activity	GO:0006897//endocytosis	gi|4505245|ref|NP_002429.1|/0/macrophage mannose receptor 1 precursor [Homo sapiens]
58489	2408	5.476666667	15.67666667	1.517248852	Up	0.873731222	ABHD17C	1	K06889|1|1e-15|88.2|pxy:105384212|uncharacterized protein	-	GO:0070011//peptidase activity, acting on L-amino acid peptides	GO:0019538//protein metabolic process	gi|149642857|ref|NP_001092484.1|/2.18542e-159/protein ABHD17C [Bos taurus]
57596	2689	0.26	0.513333333	0.981384322	Up	0.271518473	BEGAIN	1	K06105|1|2e-45|187|cmk:103181619|tight junction protein 4 (peripheral)	GO:0044424;GO:0044424	GO:0005488//binding;GO:0005488//binding	-	gi|530404319|ref|XP_005267977.1|/0/PREDICTED: brain-enriched guanylate kinase-associated protein isoform X5 [Homo sapiens]
27346	2585	33.54333333	23.18333333	-0.532938048	Down	0.753725132	TMEM97	2	K17985|1|2e-11|64.7|hsa:55626|activating molecule in BECN1-regulated autophagy protein 1;K15696|3|3e-10|51.6|nle:100581015|RING finger protein 113B;K17776|5|4e-09|66.2|nle:100591060|metaxin	GO:0000323//lytic vacuole;GO:0005635//nuclear envelope;GO:0031224//intrinsic component of membrane;GO:0005783//endoplasmic reticulum	GO:0005488//binding	GO:0055092//sterol homeostasis;GO:0016049//cell growth	gi|931600831|ref|XP_014197585.1|/0/PREDICTED: transmembrane protein 97 isoform X2 [Pan paniscus]
338442	2082	0.073333333	0.036666667	-1	Down	0.127781161	HCAR2	3	K08402|1|0.0|682|rro:104666306|G protein-coupled receptor 109	GO:0016021//integral component of membrane	GO:0001608	GO:0001781//neutrophil apoptotic process;GO:0009895;GO:0046887//positive regulation of hormone secretion;GO:0007166//cell surface receptor signaling pathway	gi|724850481|ref|XP_010366667.1|/0/PREDICTED: LOW QUALITY PROTEIN: hydroxycarboxylic acid receptor 2-like [Rhinopithecus roxellana]
57703	3279	12.32333333	16.09333333	0.385070633	Up	0.614321965	CWC22	2	K13100|1|0.0|1443|hsa:57703|pre-mRNA-splicing factor CWC22	GO:0005681//spliceosomal complex	GO:0003676//nucleic acid binding	GO:0000377;GO:0043484//regulation of RNA splicing	gi|55749769|ref|NP_065994.1|/0/pre-mRNA-splicing factor CWC22 homolog [Homo sapiens]
79567	4145.98	60.41333333	32.89666667	-0.876925583	Down	0.860809988	FAM65A	3	-	GO:0044424;GO:0044424;GO:0044424;GO:0044424	-	-	gi|302058267|ref|NP_001180453.1|/0/protein FAM65A isoform 4 [Homo sapiens]
3162	1606	11.05333333	5.92	-0.900812425	Down	0.770209095	HMOX1	2	K00510|1|8e-162|572|pps:100977821|heme oxygenase (biliverdin-producing) [EC:1.14.14.18]	GO:0031090//organelle membrane;GO:0031981//nuclear lumen;GO:0044459;GO:0044444//cytoplasmic part;GO:0044421	GO:0016705//oxidoreductase activity, acting on paired donors, with incorporation or reduction of molecular oxygen;GO:0005506//iron ion binding;GO:0060089;GO:0004620//phospholipase activity;GO:0042802//identical protein binding	GO:0033007//negative regulation of mast cell activation involved in immune response;GO:0006954//inflammatory response;GO:0042108//positive regulation of cytokine biosynthetic process;GO:0008284//positive regulation of cell proliferation;GO:0007584//response to nutrient;GO:0050673//epithelial cell proliferation;GO:0048872//homeostasis of number of cells;GO:0045765//regulation of angiogenesis;GO:00…	gi|4504437|ref|NP_002124.1|/6.96447e-161/heme oxygenase 1 [Homo sapiens]
351	3613.11	169.2066667	379.68	1.165997595	Up	0.910261876	APP	3	K04520|1|0.0|927|hsa:351|amyloid beta A4 protein	GO:0044430;GO:0012505//endomembrane system;GO:0031091//platelet alpha granule;GO:0016021//integral component of membrane;GO:0045202//synapse;GO:0030425//dendrite;GO:0044430;GO:0012505//endomembrane system;GO:0031091//platelet alpha granule;GO:0016021//integral component of membrane;GO:0045202//synapse;GO:0030425//dendrite;GO:0044430;GO:0012505//endomembrane system;GO:0031091//platelet alpha granu…	GO:0005102//receptor binding;GO:0005539//glycosaminoglycan binding;GO:0008047//enzyme activator activity;GO:0019904//protein domain specific binding;GO:0003676//nucleic acid binding;GO:0043169//cation binding;GO:0004866//endopeptidase inhibitor activity;GO:0005102//receptor binding;GO:0005539//glycosaminoglycan binding;GO:0008047//enzyme activator activity;GO:0019904//protein domain specific bind…	GO:0001775//cell activation;GO:0016198//axon choice point recognition;GO:0006915//apoptotic process;GO:0006357//regulation of transcription from RNA polymerase II promoter;GO:0007346//regulation of mitotic cell cycle;GO:0007631//feeding behavior;GO:0007416//synapse assembly;GO:0042551//neuron maturation;GO:0007420//brain development;GO:0006887//exocytosis;GO:0006952//defense response;GO:0006464//…	gi|725583471|ref|XP_010343204.1|/0/PREDICTED: amyloid beta A4 protein isoform X6 [Saimiri boliviensis boliviensis]
11018	1739	30.07666667	33.9	0.172640588	Up	0.424827446	TMED1	1	K20348|1|3e-79|298|rro:104670463|p24 family protein gamma-1	GO:0031224//intrinsic component of membrane;GO:0031224//intrinsic component of membrane	GO:0005515//protein binding;GO:0005515//protein binding	GO:0007154//cell communication;GO:0023052//signaling;GO:0051234//establishment of localization;GO:0007154//cell communication;GO:0023052//signaling;GO:0051234//establishment of localization	gi|302565708|ref|NP_001181179.1|/7.12723e-98/transmembrane emp24 domain-containing protein 1 precursor [Macaca mulatta]
6337	3216	0.256666667	0.1	-1.359895945	Down	0.237951685	SCNN1A	1	K04824|1|0.0|1264|ggo:101149563|amiloride-sensitive sodium channel subunit alpha	GO:0044459;GO:0009986//cell surface;GO:0015629//actin cytoskeleton;GO:0034703//cation channel complex;GO:0044459;GO:0009986//cell surface;GO:0015629//actin cytoskeleton;GO:0034703//cation channel complex;GO:0044459;GO:0009986//cell surface;GO:0015629//actin cytoskeleton;GO:0034703//cation channel complex	GO:0008092//cytoskeletal protein binding;GO:0019904//protein domain specific binding;GO:0005272//sodium channel activity;GO:0008092//cytoskeletal protein binding;GO:0019904//protein domain specific binding;GO:0005272//sodium channel activity;GO:0008092//cytoskeletal protein binding;GO:0019904//protein domain specific binding;GO:0005272//sodium channel activity	GO:0007606//sensory perception of chemical stimulus;GO:0030001//metal ion transport;GO:0007606//sensory perception of chemical stimulus;GO:0030001//metal ion transport;GO:0007606//sensory perception of chemical stimulus;GO:0030001//metal ion transport	gi|38197485|gb|AAH06526.2|/0/SCNN1A protein, partial [Homo sapiens]
9127	2715.14	4.946666667	5.313333333	0.103160537	Up	0.194762485	P2RX6	3	K05221|1|0.0|890|hsa:9127|P2X purinoceptor 6	GO:0016021//integral component of membrane;GO:0030425//dendrite;GO:0044297//cell body;GO:0044459;GO:0044430;GO:0016021//integral component of membrane;GO:0030425//dendrite;GO:0044297//cell body;GO:0044459;GO:0044430	GO:0016502;GO:0005231//excitatory extracellular ligand-gated ion channel activity;GO:0005515//protein binding;GO:0032559//adenyl ribonucleotide binding;GO:0016502;GO:0005231//excitatory extracellular ligand-gated ion channel activity;GO:0005515//protein binding;GO:0032559//adenyl ribonucleotide binding	GO:0035587//purinergic receptor signaling pathway;GO:0051259//protein oligomerization;GO:0003012//muscle system process;GO:0006811//ion transport;GO:0035587//purinergic receptor signaling pathway;GO:0051259//protein oligomerization;GO:0003012//muscle system process;GO:0006811//ion transport	gi|685568369|ref|XP_009215111.1|/0/PREDICTED: P2X purinoceptor 6 isoform X1 [Papio anubis]
51434	2856.25	32.26333333	36.94666667	0.19554871	Up	0.473964677	ANAPC7	1	K03354|1|0.0|980|hsa:51434|anaphase-promoting complex subunit 7	GO:0031981//nuclear lumen;GO:0044444//cytoplasmic part;GO:0000152//nuclear ubiquitin ligase complex;GO:0031981//nuclear lumen;GO:0044444//cytoplasmic part;GO:0000152//nuclear ubiquitin ligase complex	-	GO:0043161//proteasome-mediated ubiquitin-dependent protein catabolic process;GO:0007050//cell cycle arrest;GO:0045841//negative regulation of mitotic metaphase/anaphase transition;GO:0051439//regulation of ubiquitin-protein ligase activity involved in mitotic cell cycle;GO:0043161//proteasome-mediated ubiquitin-dependent protein catabolic process;GO:0007050//cell cycle arrest;GO:0045841//negativ…	gi|212549736|ref|NP_057322.2|/0/anaphase-promoting complex subunit 7 isoform a [Homo sapiens]
57514	8096	1.28	1.72	0.426264755	Up	0.304730004	ARHGAP31	3	K17933|1|5e-81|306|gja:107108176|Rho GTPase-activating protein 33	GO:0005924//cell-substrate adherens junction;GO:0031252//cell leading edge;GO:0044444//cytoplasmic part	GO:0008047//enzyme activator activity;GO:0019904//protein domain specific binding	GO:0035556//intracellular signal transduction;GO:0009966//regulation of signal transduction	gi|186928844|ref|NP_065805.2|/0/rho GTPase-activating protein 31 [Homo sapiens]
55851	1207.52	28.45333333	32.35666667	0.185465316	Up	0.452872513	PSENEN	3	K06170|1|8e-66|219|fca:101084076|presenilin enhancer 2	GO:0016021//integral component of membrane;GO:0000139//Golgi membrane;GO:0016021//integral component of membrane;GO:0000139//Golgi membrane	GO:0005488//binding;GO:0004175//endopeptidase activity;GO:0005488//binding;GO:0004175//endopeptidase activity	GO:0044267//cellular protein metabolic process;GO:0006516//glycoprotein catabolic process;GO:0007169//transmembrane receptor protein tyrosine kinase signaling pathway;GO:0051604//protein maturation;GO:0044093;GO:0033619//membrane protein proteolysis;GO:0044267//cellular protein metabolic process;GO:0006516//glycoprotein catabolic process;GO:0007169//transmembrane receptor protein tyrosine kinase …	gi|410983281|ref|XP_003997969.1|/6.85259e-65/PREDICTED: gamma-secretase subunit PEN-2 isoform X1 [Felis catus]
114299	9286	0.32	0.316666667	-0.015106892	Down	0.072360942	PALM2	5	K16519|1|0.0|731|ggo:101139098|A-kinase anchor protein 2	GO:0016020//membrane;GO:0016020//membrane	-	GO:0065008//regulation of biological quality;GO:0065008//regulation of biological quality	gi|82617626|ref|NP_001032370.1|/0/paralemmin-2 isoform b [Homo sapiens]
11052	6660.9	20.04666667	16.05333333	-0.320489476	Down	0.579415347	CPSF6	2	K14398|1|1e-107|395|ssc:100152191|cleavage and polyadenylation specificity factor subunit 6/7	GO:0043234//protein complex;GO:0016604//nuclear body	GO:0003723//RNA binding	GO:0031124//mRNA 3'-end processing;GO:0051259//protein oligomerization	gi|585659859|ref|XP_006886139.1|/4.05454e-127/PREDICTED: cleavage and polyadenylation specificity factor subunit 6 isoform X1 [Elephantulus edwardii]
196792	758	0.676666667	2.153333333	1.670054438	Up	0.628755583	FAM24B	1	-	-	-	-	gi|21411179|gb|AAH31343.1|/8.01866e-33/Family with sequence similarity 24, member B [Homo sapiens]
124590	3512	0.38	0.543333333	0.51583814	Up	0.198670321	USH1G	4	K10380|1|7e-14|82.8|cjo:107313591|ankyrin	GO:0005856//cytoskeleton;GO:0005856//cytoskeleton	GO:0042802//identical protein binding;GO:0042802//identical protein binding	GO:0042471//ear morphogenesis;GO:0043954//cellular component maintenance;GO:0050954//sensory perception of mechanical stimulus;GO:0042490//mechanoreceptor differentiation;GO:0042471//ear morphogenesis;GO:0043954//cellular component maintenance;GO:0050954//sensory perception of mechanical stimulus;GO:0042490//mechanoreceptor differentiation	gi|34304383|ref|NP_775748.2|/0/Usher syndrome type-1G protein isoform 1 [Homo sapiens]
8322	7394	0.59	1.313333333	1.154446269	Up	0.461530654	FZD4	3	K02354|1|0.0|1046|pps:100984214|frizzled 4	GO:0016021//integral component of membrane;GO:0044424	GO:0046983//protein dimerization activity;GO:0019904//protein domain specific binding;GO:0042802//identical protein binding;GO:0004888//transmembrane signaling receptor activity	GO:0007626//locomotory behavior;GO:0007417//central nervous system development;GO:0006357//regulation of transcription from RNA polymerase II promoter;GO:0032526//response to retinoic acid;GO:0001944//vasculature development;GO:0007162//negative regulation of cell adhesion;GO:0007154//cell communication;GO:0050954//sensory perception of mechanical stimulus;GO:0035567//non-canonical Wnt signaling …	gi|22547161|ref|NP_036325.2|/0/frizzled-4 precursor [Homo sapiens]
10921	2173.7	134.44	89.07666667	-0.593842971	Down	0.8136216	RNPS1	4	K14325|1|2e-43|179|shr:100919922|RNA-binding protein with serine-rich domain 1	GO:0016604//nuclear body;GO:0016604//nuclear body;GO:0016604//nuclear body;GO:0016604//nuclear body;GO:0016604//nuclear body;GO:0016604//nuclear body	GO:0003676//nucleic acid binding;GO:0003676//nucleic acid binding;GO:0003676//nucleic acid binding;GO:0003676//nucleic acid binding;GO:0003676//nucleic acid binding;GO:0003676//nucleic acid binding	GO:0000956//nuclear-transcribed mRNA catabolic process;GO:0006396//RNA processing;GO:0000956//nuclear-transcribed mRNA catabolic process;GO:0006396//RNA processing;GO:0000956//nuclear-transcribed mRNA catabolic process;GO:0006396//RNA processing;GO:0000956//nuclear-transcribed mRNA catabolic process;GO:0006396//RNA processing;GO:0000956//nuclear-transcribed mRNA catabolic process;GO:0006396//RNA …	gi|528769300|gb|EPY88959.1|/2.00092e-44/hypothetical protein CB1_000144050 [Camelus ferus]
158297	1941	0.01	0.053333333	2.415037499	Up	0.148609419	SAXO1	1	K08622|1|2e-21|106|mcf:102132317|a disintegrin and metalloproteinase with thrombospondin motifs 7 [EC:3.4.24.-]	-	-	-	gi|301129242|ref|NP_714918.2|/0/stabilizer of axonemal microtubules 1 isoform a [Homo sapiens]
3664	4256	0.376666667	0.283333333	-0.410788026	Down	0.148944377	IRF6	1	K10154|1|0.0|788|cfr:102504752|interferon regulatory factor 6	GO:0043231//intracellular membrane-bounded organelle	GO:0003676//nucleic acid binding;GO:0001071//nucleic acid binding transcription factor activity	GO:0022402//cell cycle process;GO:0009913//epidermal cell differentiation;GO:0019221//cytokine-mediated signaling pathway;GO:0030855//epithelial cell differentiation;GO:0006351//transcription, DNA-templated;GO:0008283//cell proliferation	gi|5453700|ref|NP_006138.1|/0/interferon regulatory factor 6 isoform 1 [Homo sapiens]
56833	3316	0.193333333	0.893333333	2.208108195	Up	0.494295575	SLAMF8	1	K16853|1|9e-83|311|hsa:56833|SLAM family member 8	GO:0031224//intrinsic component of membrane;GO:0031224//intrinsic component of membrane	-	-	gi|9910342|ref|NP_064510.1|/4.77146e-139/SLAM family member 8 precursor [Homo sapiens]
3108	1122	1.113333333	1.2	0.108148804	Up	0.123386114	HLA-DMA	3	K06752|1|2e-138|494|hsa:3108|major histocompatibility complex, class II	GO:0031224//intrinsic component of membrane;GO:0005764//lysosome;GO:0042611;GO:0005770//late endosome	-	GO:0019221//cytokine-mediated signaling pathway;GO:0050851//antigen receptor-mediated signaling pathway;GO:0019882//antigen processing and presentation;GO:0031294//lymphocyte costimulation	gi|820971464|ref|XP_012358684.1|/5.61693e-139/PREDICTED: HLA class II histocompatibility antigen, DM alpha chain isoform X1 [Nomascus leucogenys]
643338	2503	1.11	1.533333333	0.466111684	Up	0.303786033	C15orf62	2	-	-	-	-	gi|403289205|ref|XP_003935755.1|/3.07193e-71/PREDICTED: uncharacterized protein C15orf62 homolog, mitochondrial [Saimiri boliviensis boliviensis]
115024	1430	57.67333333	45.36	-0.346483768	Down	0.666473812	NT5C3B	1	K01081|1|5e-171|603|pps:100980394|5'-nucleotidase [EC:3.1.3.5]	GO:0044424;GO:0044424;GO:0044424	GO:0046872//metal ion binding;GO:0008252//nucleotidase activity;GO:0046872//metal ion binding;GO:0008252//nucleotidase activity;GO:0046872//metal ion binding;GO:0008252//nucleotidase activity	GO:0006753//nucleoside phosphate metabolic process;GO:0006753//nucleoside phosphate metabolic process;GO:0006753//nucleoside phosphate metabolic process	gi|294459996|ref|NP_443167.4|/3.36022e-170/7-methylguanosine phosphate-specific 5'-nucleotidase [Homo sapiens]
25937	5111.82	4.996666667	8.53	0.771579764	Up	0.708891596	WWTR1	1	K16820|1|0.0|715|rro:104657093|WW domain-containing transcription regulator protein 1	GO:0031981//nuclear lumen;GO:0043234//protein complex;GO:0031981//nuclear lumen;GO:0043234//protein complex;GO:0031981//nuclear lumen;GO:0043234//protein complex	GO:0003712//transcription cofactor activity;GO:0042802//identical protein binding;GO:0003712//transcription cofactor activity;GO:0042802//identical protein binding;GO:0003712//transcription cofactor activity;GO:0042802//identical protein binding	GO:0045596//negative regulation of cell differentiation;GO:0006357//regulation of transcription from RNA polymerase II promoter;GO:0001837//epithelial to mesenchymal transition;GO:0033673//negative regulation of kinase activity;GO:0008283//cell proliferation;GO:0051301//cell division;GO:0001503//ossification;GO:0030178//negative regulation of Wnt signaling pathway;GO:0001932//regulation of protei…	gi|13346498|ref|NP_056287.1|/0/WW domain-containing transcription regulator protein 1 [Homo sapiens]
79041	1640	5.476666667	6.476666667	0.241953421	Up	0.3681892	TMEM38A	2	K17985|1|3e-27|125|hsa:55626|activating molecule in BECN1-regulated autophagy protein 1;K12581|2|3e-25|94.4|nle:100584332|CCR4-NOT transcription complex subunit 7/8;K15696|4|1e-24|117|nle:100581015|RING finger protein 113B;K01064|5|4e-21|105|mcf:102130297|wingless-type MMTV integration site family, member 9	GO:0005789//endoplasmic reticulum membrane;GO:0005635//nuclear envelope;GO:0031224//intrinsic component of membrane	GO:0005261//cation channel activity	GO:0034220//ion transmembrane transport;GO:0030001//metal ion transport	gi|13129060|ref|NP_076979.1|/3.58849e-136/trimeric intracellular cation channel type A [Homo sapiens]
6880	1270.39	27.63666667	23.91333333	-0.208768374	Down	0.474573691	TAF9	1	K14535|1|2e-136|488|hsa:6880|transcription initiation factor TFIID subunit 9	GO:0070461//SAGA-type complex;GO:0005667//transcription factor complex;GO:0035097//histone methyltransferase complex;GO:0016604//nuclear body;GO:0030529//intracellular ribonucleoprotein complex;GO:0070461//SAGA-type complex;GO:0005667//transcription factor complex;GO:0035097//histone methyltransferase complex;GO:0016604//nuclear body;GO:0030529//intracellular ribonucleoprotein complex	GO:0003712//transcription cofactor activity;GO:0004468//lysine N-acetyltransferase activity, acting on acetyl phosphate as donor;GO:0019904//protein domain specific binding;GO:0032559//adenyl ribonucleotide binding;GO:0043565//sequence-specific DNA binding;GO:0008134//transcription factor binding;GO:0016776//phosphotransferase activity, phosphate group as acceptor;GO:0003712//transcription cofact…	GO:0006352//DNA-templated transcription, initiation;GO:0031330;GO:0034097//response to cytokine;GO:0006354//DNA-templated transcription, elongation;GO:0006915//apoptotic process;GO:0033554//cellular response to stress;GO:0016049//cell growth;GO:0048584;GO:0016573//histone acetylation;GO:0006352//DNA-templated transcription, initiation;GO:0031330;GO:0034097//response to cytokine;GO:0006354//DNA-te…	gi|4507351|ref|NP_003178.1|/2.02835e-135/transcription initiation factor TFIID subunit 9 [Homo sapiens]
10636	2418	3.583333333	7.376666667	1.041666791	Up	0.755237515	RGS14	4	K17706|1|0.0|1084|hsa:10636|regulator of G-protein signaling 14	GO:0015630//microtubule cytoskeleton;GO:0016020//membrane	GO:0008047//enzyme activator activity;GO:0004871//signal transducer activity;GO:0015631//tubulin binding	GO:0007186//G-protein coupled receptor signaling pathway;GO:0000226//microtubule cytoskeleton organization	gi|635125597|ref|XP_008013613.1|/0/PREDICTED: regulator of G-protein signaling 14 isoform X1 [Chlorocebus sabaeus]
56246	679.68	3.716666667	2.28	-0.70497548	Down	0.550030451	MRAP	1	-	GO:0043231//intracellular membrane-bounded organelle;GO:0005737//cytoplasm;GO:0016020//membrane;GO:0031224//intrinsic component of membrane;GO:0043231//intracellular membrane-bounded organelle;GO:0044444//cytoplasmic part;GO:0031224//intrinsic component of membrane;GO:0043231//intracellular membrane-bounded organelle;GO:0044444//cytoplasmic part	GO:0031779//melanocortin receptor binding;GO:0031779//melanocortin receptor binding;GO:0031779//melanocortin receptor binding	GO:0034613//cellular protein localization;GO:0006171//cAMP biosynthetic process;GO:0034613//cellular protein localization;GO:0006171//cAMP biosynthetic process;GO:0045444//fat cell differentiation;GO:0034613//cellular protein localization;GO:0006171//cAMP biosynthetic process;GO:0045444//fat cell differentiation	gi|119630285|gb|EAX09880.1|/3.71861e-65/melanocortin 2 receptor accessory protein, isoform CRA_c, partial [Homo sapiens]
91978	1134	5.8	6.856666667	0.241454488	Up	0.375304507	TPGS1	2	K16581|1|7e-145|515|hsa:91978|tubulin polyglutamylase complex subunit 1	GO:0005815//microtubule organizing center;GO:0043005//neuron projection;GO:0005930//axoneme	-	GO:0048869//cellular developmental process;GO:0048232//male gamete generation;GO:0003006//developmental process involved in reproduction;GO:0007610//behavior	gi|123173766|ref|NP_277048.2|/6.17545e-144/tubulin polyglutamylase complex subunit 1 [Homo sapiens]
1734	6379	0.163333333	0.076666667	-1.091147888	Down	0.17817702	DIO2	2	K17904|1|3e-109|400|hsa:1734|type II thyroxine 5'-deiodinase [EC:1.21.99.4]	GO:0031224//intrinsic component of membrane;GO:0031224//intrinsic component of membrane;GO:0031224//intrinsic component of membrane;GO:0031224//intrinsic component of membrane;GO:0031224//intrinsic component of membrane;GO:0031224//intrinsic component of membrane	GO:0019899//enzyme binding;GO:0016491//oxidoreductase activity;GO:0019899//enzyme binding;GO:0016491//oxidoreductase activity;GO:0019899//enzyme binding;GO:0016491//oxidoreductase activity;GO:0019899//enzyme binding;GO:0016491//oxidoreductase activity;GO:0019899//enzyme binding;GO:0016491//oxidoreductase activity;GO:0019899//enzyme binding;GO:0016491//oxidoreductase activity	GO:0006451//translational readthrough;GO:0042403//thyroid hormone metabolic process;GO:0006451//translational readthrough;GO:0042403//thyroid hormone metabolic process;GO:0006451//translational readthrough;GO:0042403//thyroid hormone metabolic process;GO:0006451//translational readthrough;GO:0042403//thyroid hormone metabolic process;GO:0006451//translational readthrough;GO:0042403//thyroid hormo…	gi|821381819|ref|XP_012394993.1|/2.00724e-144/PREDICTED: type II iodothyronine deiodinase isoform X1 [Orcinus orca]
400793	3115.88	0.23	0.343333333	0.57797607	Up	0.17317296	C1orf226	1	K16513|1|1e-129|467|ptr:457463|carboxyl-terminal PDZ ligand of neuronal nitric oxide synthase protein	-	-	-	gi|207028635|ref|NP_001128712.1|/1.16249e-153/uncharacterized protein C1orf226 isoform 1 [Homo sapiens]
81857	2361	56.57666667	48.94666667	-0.208996566	Down	0.506333739	MED25	3	K15168|1|0.0|1054|pps:100990605|mediator of RNA polymerase II transcription subunit 25	GO:0031981//nuclear lumen	-	GO:0043170	gi|119572934|gb|EAW52549.1|/0/mediator of RNA polymerase II transcription, subunit 25 homolog (yeast), isoform CRA_f [Homo sapiens]
128853	1406.62	1.363333333	2.42	0.827868705	Up	0.505095412	DUSP15	1	K14165|1|7e-121|436|pps:100976568|atypical dual specificity phosphatase [EC:3.1.3.16 3.1.3.48]	GO:0016020//membrane;GO:0044424;GO:0016020//membrane;GO:0044424;GO:0016020//membrane;GO:0044424;GO:0016020//membrane;GO:0044424	GO:0005488//binding;GO:0004721//phosphoprotein phosphatase activity;GO:0005488//binding;GO:0004721//phosphoprotein phosphatase activity;GO:0005488//binding;GO:0004721//phosphoprotein phosphatase activity;GO:0005488//binding;GO:0004721//phosphoprotein phosphatase activity	GO:0006464//cellular protein modification process;GO:0006464//cellular protein modification process;GO:0006464//cellular protein modification process;GO:0006464//cellular protein modification process	gi|1001184416|ref|NP_001307407.1|/1.29867e-122/dual specificity protein phosphatase 15 isoform c [Homo sapiens]
127428	6031	5.27	6.86	0.380405615	Up	0.49588916	TCEANC2	1	-	GO:0043231//intracellular membrane-bounded organelle;GO:0043231//intracellular membrane-bounded organelle	GO:0003676//nucleic acid binding;GO:0003676//nucleic acid binding	-	gi|23308505|ref|NP_694580.1|/7.51109e-65/transcription elongation factor A N-terminal and central domain-containing protein 2 [Homo sapiens]
2242	2422	0.08	0.03	-1.415037499	Down	0.14182907	FES	1	K07527|1|0.0|1112|ptr:453654|tyrosine-protein kinase Fes/Fps [EC:2.7.10.2]	GO:0044444//cytoplasmic part;GO:0044444//cytoplasmic part	GO:0004713//protein tyrosine kinase activity;GO:0032559//adenyl ribonucleotide binding;GO:0004713//protein tyrosine kinase activity;GO:0032559//adenyl ribonucleotide binding	GO:0006468//protein phosphorylation;GO:0006935//chemotaxis;GO:0032501//multicellular organismal process;GO:0006468//protein phosphorylation;GO:0006935//chemotaxis;GO:0032501//multicellular organismal process	gi|4503687|ref|NP_001996.1|/0/tyrosine-protein kinase Fes/Fps isoform 1 [Homo sapiens]
58189	1472	0.01	0.03	1.584962501	Up	0.109713764	WFDC1	1	-	GO:0044421;GO:0044421;GO:0044421	GO:0004866//endopeptidase inhibitor activity;GO:0004866//endopeptidase inhibitor activity;GO:0004866//endopeptidase inhibitor activity	GO:0043627//response to estrogen;GO:0008285//negative regulation of cell proliferation;GO:0016049//cell growth;GO:0043627//response to estrogen;GO:0008285//negative regulation of cell proliferation;GO:0016049//cell growth;GO:0043627//response to estrogen;GO:0008285//negative regulation of cell proliferation;GO:0016049//cell growth	gi|18379353|ref|NP_067020.2|/3.46591e-119/WAP four-disulfide core domain protein 1 isoform 1 precursor [Homo sapiens]
644	1100.62	37.22333333	41.29666667	0.149818083	Up	0.398578969	BLVRA	3	K00214|1|7e-142|505|hsa:644|biliverdin reductase [EC:1.3.1.24]	GO:0044444//cytoplasmic part;GO:0044444//cytoplasmic part	GO:0046914//transition metal ion binding;GO:0016628//oxidoreductase activity, acting on the CH-CH group of donors, NAD or NADP as acceptor;GO:0046914//transition metal ion binding;GO:0016628//oxidoreductase activity, acting on the CH-CH group of donors, NAD or NADP as acceptor	GO:0006787;GO:0006787	gi|33589854|ref|NP_000703.2|/6.03555e-141/biliverdin reductase A precursor [Homo sapiens]
148345	2779	0.016666667	0.03	0.847996907	Up	0.08453106	C1orf127	1	-	-	-	-	gi|282721090|ref|NP_001164225.1|/0/uncharacterized protein C1orf127 precursor [Homo sapiens]
5308	2276.52	2.78	2.866666667	0.044289276	Up	0.108790093	PITX2	1	K04686|1|2e-112|410|myb:102249343|paired-like homeodomain transcription factor 2	GO:0043231//intracellular membrane-bounded organelle;GO:0043234//protein complex;GO:0043231//intracellular membrane-bounded organelle;GO:0043234//protein complex;GO:0043231//intracellular membrane-bounded organelle;GO:0043234//protein complex;GO:0043231//intracellular membrane-bounded organelle;GO:0043234//protein complex;GO:0043231//intracellular membrane-bounded organelle;GO:0043234//protein co…	GO:0001071//nucleic acid binding transcription factor activity;GO:0003677//DNA binding;GO:0005515//protein binding;GO:0001071//nucleic acid binding transcription factor activity;GO:0003677//DNA binding;GO:0005515//protein binding;GO:0001071//nucleic acid binding transcription factor activity;GO:0003677//DNA binding;GO:0005515//protein binding;GO:0001071//nucleic acid binding transcription factor …	GO:0009855//determination of bilateral symmetry;GO:0006351//transcription, DNA-templated;GO:0009653//anatomical structure morphogenesis;GO:0009855//determination of bilateral symmetry;GO:0006351//transcription, DNA-templated;GO:0009653//anatomical structure morphogenesis;GO:0009855//determination of bilateral symmetry;GO:0006351//transcription, DNA-templated;GO:0009653//anatomical structure morph…	gi|21361183|ref|NP_000316.2|/1.24511e-143/pituitary homeobox 2 isoform c [Homo sapiens]
[truncated: 15,759 more rows]
