# Supplementary material for: Down‐regulated lncRNA AGAP2‐AS1 contributes to pre‐eclampsia as a competing endogenous RNA for JDP2 by impairing trophoblastic phenotype
Source: J Cell Mol Med. 2020 Mar 9;24(8):4557–68. doi: 10.1111/jcmm.15113 (PMC7176850; doi:10.1111/jcmm.15113)
Supplement: Supplementary file 3 — Table S3 [file JCMM-24-4557-s003.xls]

GeneID	geneLength	Means-NC	Means-si-AGAP2-AS1	log2Ratio(si-AGAP2-AS1/NC)	Up-Down-Regulation(si-AGAP2-AS1/NC)	Probability	Symbol	Description	KEGG Orthology	GO Component	GO Function	GO Process	Blast nr
79572	7384	15.08	38.87666667	1.366268097	Up	0.901319529	ATP13A3	3	K14951|1|0.0|2335|hsa:79572|cation-transporting ATPase 13A3/4/5 [EC:3.6.3.-]	GO:0031224//intrinsic component of membrane	GO:0043169//cation binding;GO:0042625//ATPase coupled ion transmembrane transporter activity;GO:0032559//adenyl ribonucleotide binding	GO:0009206;GO:0006811//ion transport	gi|148839292|ref|NP_078800.3|/0/probable cation-transporting ATPase 13A3 [Homo sapiens]
20	8171	4.723333333	10.72	1.182427648	Up	0.817701989	ABCA2	4	K05642|1|0.0|4528|hsa:20|ATP-binding cassette, subfamily A (ABC1), member 2	GO:0015630//microtubule cytoskeleton;GO:0005764//lysosome;GO:0031224//intrinsic component of membrane;GO:0031410//cytoplasmic vesicle;GO:0043234//protein complex;GO:0015630//microtubule cytoskeleton;GO:0005764//lysosome;GO:0031224//intrinsic component of membrane;GO:0031410//cytoplasmic vesicle;GO:0043234//protein complex	GO:0017111//nucleoside-triphosphatase activity;GO:0015405;GO:0032559//adenyl ribonucleotide binding;GO:0017111//nucleoside-triphosphatase activity;GO:0015405;GO:0032559//adenyl ribonucleotide binding	GO:0006355//regulation of transcription, DNA-templated;GO:0009207;GO:0032367//intracellular cholesterol transport;GO:0009725//response to hormone;GO:0055092//sterol homeostasis;GO:0006355//regulation of transcription, DNA-templated;GO:0009207;GO:0032367//intracellular cholesterol transport;GO:0009725//response to hormone;GO:0055092//sterol homeostasis	gi|47078218|ref|NP_997698.1|/0/ATP-binding cassette sub-family A member 2 isoform b [Homo sapiens]
7087	3005	7.72	28.85333333	1.902065246	Up	0.920564352	ICAM5	3	K06769|1|0.0|1575|hsa:7087|intercellular adhesion molecule 5	GO:0016021//integral component of membrane	-	GO:0007155//cell adhesion;GO:0006897//endocytosis	gi|189571583|ref|NP_003250.3|/0/intercellular adhesion molecule 5 precursor [Homo sapiens]
6744	5179.15	51.55	116.21	1.172689887	Up	0.905064961	SSFA2	1	-	GO:0016020//membrane;GO:0044424;GO:0016020//membrane;GO:0044424;GO:0016020//membrane;GO:0044424;GO:0016020//membrane;GO:0044424;GO:0016020//membrane;GO:0044424;GO:0016020//membrane	GO:0008092//cytoskeletal protein binding;GO:0008092//cytoskeletal protein binding;GO:0008092//cytoskeletal protein binding;GO:0008092//cytoskeletal protein binding;GO:0008092//cytoskeletal protein binding	-	gi|194363771|ref|NP_001123917.1|/0/sperm-specific antigen 2 isoform 1 [Homo sapiens]
9955	4199	4.45	11.97333333	1.427947608	Up	0.84953309	HS3ST3A1	2	K07809|1|0.0|678|ssc:100625836|[heparan sulfate]-glucosamine 3-sulfotransferase 3 [EC:2.8.2.30]	GO:0012505//endomembrane system;GO:0031224//intrinsic component of membrane;GO:0043231//intracellular membrane-bounded organelle	GO:0034483//heparan sulfate sulfotransferase activity	-	gi|927198291|ref|XP_003483164.2|/0/PREDICTED: heparan sulfate glucosamine 3-O-sulfotransferase 3A1 [Sus scrofa]
1843	2040	19.86666667	48.57666667	1.289913666	Up	0.90136013	DUSP1	3	K04459|1|0.0|698|pon:100435862|dual specificity MAP kinase phosphatase [EC:3.1.3.16 3.1.3.48]	GO:0031981//nuclear lumen	GO:0008138//protein tyrosine/serine/threonine phosphatase activity;GO:0004725//protein tyrosine phosphatase activity;GO:0005488//binding	GO:0033189//response to vitamin A;GO:0043627//response to estrogen;GO:0006796//phosphate-containing compound metabolic process;GO:0000302//response to reactive oxygen species;GO:0010038//response to metal ion;GO:0006464//cellular protein modification process;GO:0031960//response to corticosteroid;GO:0009314//response to radiation;GO:0001704//formation of primary germ layer;GO:0000165//MAPK cascade	gi|4758204|ref|NP_004408.1|/0/dual specificity protein phosphatase 1 [Homo sapiens]
5327	3199.47	6.486666667	20.36	1.650188352	Up	0.901644336	PLAT	1	K01343|1|0.0|1088|ptr:472748|tissue plasminogen activator [EC:3.4.21.68]	GO:0016023//cytoplasmic, membrane-bounded vesicle;GO:0044421;GO:0016023//cytoplasmic, membrane-bounded vesicle;GO:0044421;GO:0044424;GO:0044421	GO:0005488//binding;GO:0004175//endopeptidase activity;GO:0005488//binding;GO:0004175//endopeptidase activity;GO:0005488//binding;GO:0004175//endopeptidase activity	GO:0007169//transmembrane receptor protein tyrosine kinase signaling pathway;GO:0030195//negative regulation of blood coagulation;GO:0030162//regulation of proteolysis;GO:0043412//macromolecule modification;GO:0014812//muscle cell migration;GO:0007169//transmembrane receptor protein tyrosine kinase signaling pathway;GO:0030195//negative regulation of blood coagulation;GO:0030162//regulation of pr…	gi|931575219|ref|XP_008975163.2|/0/PREDICTED: tissue-type plasminogen activator isoform X1 [Pan paniscus]
2673	8649	12.63666667	27.58333333	1.126180855	Up	0.875060901	GFPT1	1	K00820|1|0.0|1370|ptr:450203|glucosamine--fructose-6-phosphate aminotransferase (isomerizing) [EC:2.6.1.16]	GO:0044444//cytoplasmic part;GO:0044444//cytoplasmic part	GO:0008483//transaminase activity;GO:0030246//carbohydrate binding;GO:0008483//transaminase activity;GO:0030246//carbohydrate binding	GO:0006045//N-acetylglucosamine biosynthetic process;GO:0009064//glutamine family amino acid metabolic process;GO:0015980//energy derivation by oxidation of organic compounds;GO:0006000//fructose metabolic process;GO:0006487//protein N-linked glycosylation;GO:0006045//N-acetylglucosamine biosynthetic process;GO:0009064//glutamine family amino acid metabolic process;GO:0015980//energy derivation b…	gi|347659028|ref|NP_001231639.1|/0/glutamine--fructose-6-phosphate aminotransferase [isomerizing] 1 isoform 1 [Homo sapiens]
9497	7809.27	10.18666667	36.14666667	1.82718057	Up	0.924370686	SLC4A7	1	K13858|1|0.0|2070|ggo:101136346|solute carrier family 4 (sodium bicarbonate cotransporter), member 7	GO:0044459;GO:0005902//microvillus;GO:0031224//intrinsic component of membrane;GO:0044424;GO:0044459;GO:0005902//microvillus;GO:0031224//intrinsic component of membrane;GO:0044424;GO:0044459;GO:0005902//microvillus;GO:0031224//intrinsic component of membrane;GO:0044424;GO:0044459;GO:0005902//microvillus;GO:0031224//intrinsic component of membrane;GO:0044424;GO:0044459;GO:0005902//microvillus;GO:0…	GO:0015081//sodium ion transmembrane transporter activity;GO:0005488//binding;GO:0015301//anion:anion antiporter activity;GO:0015081//sodium ion transmembrane transporter activity;GO:0005488//binding;GO:0015301//anion:anion antiporter activity;GO:0015081//sodium ion transmembrane transporter activity;GO:0005488//binding;GO:0015301//anion:anion antiporter activity;GO:0015081//sodium ion transmembr…	GO:0015698//inorganic anion transport;GO:0030001//metal ion transport;GO:0015698//inorganic anion transport;GO:0030001//metal ion transport;GO:0015698//inorganic anion transport;GO:0030001//metal ion transport;GO:0015698//inorganic anion transport;GO:0030001//metal ion transport;GO:0015698//inorganic anion transport;GO:0030001//metal ion transport;GO:0015698//inorganic anion transport;GO:0030001/…	gi|197311543|gb|ACH61959.1|/0/solute carrier family 4 sodium bicarbonate cotransporter member 7 [Homo sapiens]
9545	4290	2.346666667	6.846666667	1.544788848	Up	0.800071052	RAB3D	3	K07884|1|4e-113|412|hsa:9545|Ras-related protein Rab-3D	GO:0030141//secretory granule;GO:0016020//membrane	GO:0017111//nucleoside-triphosphatase activity;GO:0019899//enzyme binding;GO:0032561//guanyl ribonucleotide binding	GO:0035556//intracellular signal transduction;GO:0006887//exocytosis;GO:0006479//protein methylation;GO:0009207	gi|4759000|ref|NP_004274.1|/3.88239e-112/ras-related protein Rab-3D [Homo sapiens]
9563	9100.86	5.033333333	10.90666667	1.115624199	Up	0.812048315	H6PD	1	K13937|1|0.0|1618|pps:100993268|hexose-6-phosphate dehydrogenase [EC:1.1.1.47 3.1.1.31]	GO:0044432;GO:0044432	GO:0016616//oxidoreductase activity, acting on the CH-OH group of donors, NAD or NADP as acceptor;GO:0000166//nucleotide binding;GO:0016616//oxidoreductase activity, acting on the CH-OH group of donors, NAD or NADP as acceptor;GO:0000166//nucleotide binding	GO:0006007//glucose catabolic process;GO:0006007//glucose catabolic process	gi|530360729|ref|XP_005263597.1|/0/PREDICTED: GDH/6PGL endoplasmic bifunctional protein isoform X3 [Homo sapiens]
9924	5297.12	6.183333333	21.14333333	1.773746155	Up	0.907125457	PAN2	2	K12571|1|0.0|2329|hsa:9924|PAB-dependent poly(A)-specific ribonuclease subunit 2 [EC:3.1.13.4]	GO:0043231//intracellular membrane-bounded organelle;GO:0044444//cytoplasmic part;GO:0043231//intracellular membrane-bounded organelle;GO:0044444//cytoplasmic part;GO:0043231//intracellular membrane-bounded organelle;GO:0044444//cytoplasmic part	GO:0000175//3'-5'-exoribonuclease activity;GO:0005488//binding;GO:0016790//thiolester hydrolase activity;GO:0000175//3'-5'-exoribonuclease activity;GO:0005488//binding;GO:0016790//thiolester hydrolase activity;GO:0000175//3'-5'-exoribonuclease activity;GO:0005488//binding;GO:0016790//thiolester hydrolase activity	GO:0000288//nuclear-transcribed mRNA catabolic process, deadenylation-dependent decay;GO:0019941//modification-dependent protein catabolic process;GO:0000288//nuclear-transcribed mRNA catabolic process, deadenylation-dependent decay;GO:0019941//modification-dependent protein catabolic process;GO:0000288//nuclear-transcribed mRNA catabolic process, deadenylation-dependent decay;GO:0019941//modific…	gi|188536112|ref|NP_055686.3|/0/PAB-dependent poly(A)-specific ribonuclease subunit PAN2 isoform 3 [Homo sapiens]
78991	2510.3	8.73	18.28666667	1.066738562	Up	0.848477467	PCYOX1L	1	K05906|1|0.0|831|ecb:100060629|prenylcysteine oxidase / farnesylcysteine lyase [EC:1.8.3.5 1.8.3.6]	-	GO:0016667//oxidoreductase activity, acting on a sulfur group of donors;GO:0016667//oxidoreductase activity, acting on a sulfur group of donors;GO:0016667//oxidoreductase activity, acting on a sulfur group of donors	GO:0030329//prenylcysteine metabolic process;GO:0030329//prenylcysteine metabolic process;GO:0030329//prenylcysteine metabolic process	gi|22761486|dbj|BAC11604.1|/0/unnamed protein product [Homo sapiens]
2979	2287	3.126666667	9.61	1.619911009	Up	0.850842469	GUCA1B	5	K08328|1|1e-112|410|rro:104667314|guanylate cyclase activator 1	GO:0016020//membrane	GO:0030250//guanylate cyclase activator activity;GO:0046872//metal ion binding	GO:0046903//secretion;GO:0050953//sensory perception of light stimulus;GO:0007167//enzyme linked receptor protein signaling pathway;GO:0030826//regulation of cGMP biosynthetic process;GO:0007154//cell communication	gi|153945858|ref|NP_002089.4|/9.37714e-112/guanylyl cyclase-activating protein 2 [Homo sapiens]
10135	4593	21.85333333	77.36	1.823734441	Up	0.934358506	NAMPT	2	K03462|1|0.0|964|ggo:101151211|nicotinamide phosphoribosyltransferase [EC:2.4.2.12]	GO:0044444//cytoplasmic part	GO:0016763//transferase activity, transferring pentosyl groups;GO:0005102//receptor binding	GO:0009888//tissue development;GO:0007169//transmembrane receptor protein tyrosine kinase signaling pathway;GO:0019359//nicotinamide nucleotide biosynthetic process;GO:0007154//cell communication;GO:0008283//cell proliferation;GO:0010557//positive regulation of macromolecule biosynthetic process;GO:0009820//alkaloid metabolic process	gi|148704942|gb|EDL36889.1|/0/pre-B-cell colony-enhancing factor 1, partial [Mus musculus]
168455	6827	5.056666667	11.52666667	1.188716783	Up	0.825852619	CCDC71L	5	K06243|1|1e-07|62.8|tgu:100222711|laminin, beta 2	-	-	-	gi|31417392|gb|AAH13906.1|/2.76179e-147/FLJ36031 protein [Homo sapiens]
883	2030.92	3.99	9.836666667	1.301780768	Up	0.820604953	KYAT1	1	K00816|1|0.0|470|rro:104660517|kynurenine---oxoglutarate transaminase / cysteine-S-conjugate beta-lyase / glutamine---phenylpyruvate transaminase [EC:2.6.1.7 4.4.1.13 2.6.1.64]	GO:0031981//nuclear lumen;GO:0044444//cytoplasmic part;GO:0031981//nuclear lumen;GO:0044444//cytoplasmic part;GO:0031981//nuclear lumen;GO:0044444//cytoplasmic part;GO:0031981//nuclear lumen;GO:0044444//cytoplasmic part;GO:0031981//nuclear lumen;GO:0044444//cytoplasmic part	GO:0070546;GO:0042802//identical protein binding;GO:0016846//carbon-sulfur lyase activity;GO:0048037//cofactor binding;GO:0070546;GO:0042802//identical protein binding;GO:0016846//carbon-sulfur lyase activity;GO:0048037//cofactor binding;GO:0070546;GO:0042802//identical protein binding;GO:0016846//carbon-sulfur lyase activity;GO:0048037//cofactor binding;GO:0070546;GO:0042802//identical protein b…	GO:0006575//cellular modified amino acid metabolic process;GO:0006558//L-phenylalanine metabolic process;GO:0006568//tryptophan metabolic process;GO:0006575//cellular modified amino acid metabolic process;GO:0006558//L-phenylalanine metabolic process;GO:0006568//tryptophan metabolic process;GO:0006575//cellular modified amino acid metabolic process;GO:0006558//L-phenylalanine metabolic process;GO…	gi|565671772|ref|NP_001274319.1|/0/kynurenine--oxoglutarate transaminase 1 isoform c [Homo sapiens]
51200	2817	44.39666667	4.676666667	-3.246898854	Down	0.967600487	CPA4	3	K08637|1|0.0|860|hsa:51200|carboxypeptidase A4 [EC:3.4.17.-]	-	GO:0008235//metalloexopeptidase activity;GO:0046914//transition metal ion binding;GO:0008235//metalloexopeptidase activity;GO:0046914//transition metal ion binding	GO:0016570//histone modification;GO:0016570//histone modification	gi|61743916|ref|NP_057436.2|/0/carboxypeptidase A4 preproprotein [Homo sapiens]
58489	2408	5.476666667	15.67666667	1.517248852	Up	0.873731222	ABHD17C	1	K06889|1|1e-15|88.2|pxy:105384212|uncharacterized protein	-	GO:0070011//peptidase activity, acting on L-amino acid peptides	GO:0019538//protein metabolic process	gi|149642857|ref|NP_001092484.1|/2.18542e-159/protein ABHD17C [Bos taurus]
351	3613.11	169.2066667	379.68	1.165997595	Up	0.910261876	APP	3	K04520|1|0.0|927|hsa:351|amyloid beta A4 protein	GO:0044430;GO:0012505//endomembrane system;GO:0031091//platelet alpha granule;GO:0016021//integral component of membrane;GO:0045202//synapse;GO:0030425//dendrite;GO:0044430;GO:0012505//endomembrane system;GO:0031091//platelet alpha granule;GO:0016021//integral component of membrane;GO:0045202//synapse;GO:0030425//dendrite;GO:0044430;GO:0012505//endomembrane system;GO:0031091//platelet alpha granu…	GO:0005102//receptor binding;GO:0005539//glycosaminoglycan binding;GO:0008047//enzyme activator activity;GO:0019904//protein domain specific binding;GO:0003676//nucleic acid binding;GO:0043169//cation binding;GO:0004866//endopeptidase inhibitor activity;GO:0005102//receptor binding;GO:0005539//glycosaminoglycan binding;GO:0008047//enzyme activator activity;GO:0019904//protein domain specific bind…	GO:0001775//cell activation;GO:0016198//axon choice point recognition;GO:0006915//apoptotic process;GO:0006357//regulation of transcription from RNA polymerase II promoter;GO:0007346//regulation of mitotic cell cycle;GO:0007631//feeding behavior;GO:0007416//synapse assembly;GO:0042551//neuron maturation;GO:0007420//brain development;GO:0006887//exocytosis;GO:0006952//defense response;GO:0006464//…	gi|725583471|ref|XP_010343204.1|/0/PREDICTED: amyloid beta A4 protein isoform X6 [Saimiri boliviensis boliviensis]
1902	3182	21.14666667	8.48	-1.3182941	Down	0.879049939	LPAR1	3	K04289|1|0.0|717|pps:100981266|lysophosphatidic acid receptor 1	GO:0016021//integral component of membrane;GO:0016023//cytoplasmic, membrane-bounded vesicle;GO:0016021//integral component of membrane;GO:0016023//cytoplasmic, membrane-bounded vesicle	GO:0045125//bioactive lipid receptor activity;GO:0005488//binding;GO:0045125//bioactive lipid receptor activity;GO:0005488//binding	GO:0010863//positive regulation of phospholipase C activity;GO:0007249//I-kappaB kinase/NF-kappaB signaling;GO:0007166//cell surface receptor signaling pathway;GO:0051480//regulation of cytosolic calcium ion concentration;GO:0010863//positive regulation of phospholipase C activity;GO:0007249//I-kappaB kinase/NF-kappaB signaling;GO:0007166//cell surface receptor signaling pathway;GO:0051480//regul…	gi|940731940|ref|XP_014310684.1|/0/PREDICTED: LOW QUALITY PROTEIN: lysophosphatidic acid receptor 1 [Myotis lucifugus]
100462977	1555	216.4766667	654.09	1.595277628	Up	0.937576127	MTRNR2L1	1	-	-	-	-	gi|345543|pir||JC1348/3.81971e-15/hypothetical 18K protein - goldfish mitochondrion
2664	2505	76.41	154.4733333	1.015524442	Up	0.896153065	GDI1	2	K17255|1|0.0|832|ggo:101141920|Rab GDP dissociation inhibitor	GO:0032991//macromolecular complex;GO:0044444//cytoplasmic part	GO:0008047//enzyme activator activity;GO:0005488//binding;GO:0005092//GDP-dissociation inhibitor activity	GO:0006810//transport;GO:0035556//intracellular signal transduction;GO:0010038//response to metal ion;GO:0009966//regulation of signal transduction	gi|148697875|gb|EDL29822.1|/0/guanosine diphosphate (GDP) dissociation inhibitor 1, isoform CRA_a, partial [Mus musculus]
5045	4198	14.78666667	7.356666667	-1.007172736	Down	0.827040195	FURIN	1	K01349|1|0.0|1449|hsa:5045|furin [EC:3.4.21.75]	GO:0031224//intrinsic component of membrane;GO:0031090//organelle membrane;GO:0005795//Golgi stack;GO:0012505//endomembrane system;GO:0005798//Golgi-associated vesicle;GO:0044421;GO:0031224//intrinsic component of membrane;GO:0031090//organelle membrane;GO:0005795//Golgi stack;GO:0012505//endomembrane system;GO:0005798//Golgi-associated vesicle;GO:0044421;GO:0031224//intrinsic component of membra…	GO:0004175//endopeptidase activity;GO:0043121//neurotrophin binding;GO:0043169//cation binding;GO:0004866//endopeptidase inhibitor activity;GO:0019899//enzyme binding;GO:0004175//endopeptidase activity;GO:0043121//neurotrophin binding;GO:0043169//cation binding;GO:0004866//endopeptidase inhibitor activity;GO:0019899//enzyme binding;GO:0004175//endopeptidase activity;GO:0043121//neurotrophin bindi…	GO:0007179//transforming growth factor beta receptor signaling pathway;GO:0006518//peptide metabolic process;GO:0031330;GO:0032900//negative regulation of neurotrophin production;GO:0007169//transmembrane receptor protein tyrosine kinase signaling pathway;GO:0052547//regulation of peptidase activity;GO:0019058//viral life cycle;GO:0031331;GO:0016486//peptide hormone processing;GO:0018200//peptidy…	gi|4505579|ref|NP_002560.1|/0/furin preproprotein [Homo sapiens]
9636	685	13.54666667	27.79	1.036627933	Up	0.867630938	ISG15	3	K12159|1|3e-76|286|hsa:9636|ubiquitin cross-reactive protein	GO:0044444//cytoplasmic part;GO:0044421	GO:0005488//binding	GO:0051707//response to other organism;GO:0051603//proteolysis involved in cellular protein catabolic process;GO:0019221//cytokine-mediated signaling pathway;GO:0001818//negative regulation of cytokine production;GO:0007154//cell communication;GO:0006464//cellular protein modification process	gi|4826774|ref|NP_005092.1|/2.38142e-75/ubiquitin-like protein ISG15 precursor [Homo sapiens]
84446	3109	5.78	15.33	1.407216299	Up	0.865387739	BRSK1	1	K08796|1|0.0|1196|cjc:100392299|BR serine/threonine kinase [EC:2.7.11.1]	GO:0031981//nuclear lumen;GO:0044459	GO:0004672//protein kinase activity;GO:0046872//metal ion binding;GO:0032559//adenyl ribonucleotide binding	GO:0006468//protein phosphorylation;GO:0048858//cell projection morphogenesis;GO:0007163//establishment or maintenance of cell polarity;GO:0009416//response to light stimulus;GO:0030154//cell differentiation;GO:0031572//G2 DNA damage checkpoint	gi|675764146|ref|XP_008986906.1|/0/PREDICTED: LOW QUALITY PROTEIN: serine/threonine-protein kinase BRSK1 [Callithrix jacchus]
27113	1822.48	3.826666667	9.59	1.325442579	Up	0.821203816	BBC3	4	K10132|1|2e-64|249|rro:104673391|Bcl-2-binding component 3	GO:0031966//mitochondrial membrane;GO:0031966//mitochondrial membrane;GO:0031966//mitochondrial membrane;GO:0031966//mitochondrial membrane	GO:0005488//binding;GO:0005488//binding;GO:0005488//binding	GO:0040008//regulation of growth;GO:0001836//release of cytochrome c from mitochondria;GO:0010259//multicellular organism aging;GO:0070234//positive regulation of T cell apoptotic process;GO:0032461//positive regulation of protein oligomerization;GO:0008630//intrinsic apoptotic signaling pathway in response to DNA damage;GO:0040008//regulation of growth;GO:0001836//release of cytochrome c from mi…	gi|829750729|ref|XP_012616980.1|/1.84728e-67/PREDICTED: bcl-2-binding component 3 isoform X2 [Microcebus murinus]
7335	2148	161.64	74.63666667	-1.114827796	Down	0.902791311	UBE2V1	1	K10704|1|4e-23|111|pbi:103063088|ubiquitin-conjugating enzyme E2 variant	GO:0043231//intracellular membrane-bounded organelle;GO:0043234//protein complex;GO:0044444//cytoplasmic part;GO:0043231//intracellular membrane-bounded organelle;GO:0043234//protein complex;GO:0044444//cytoplasmic part;GO:0043231//intracellular membrane-bounded organelle;GO:0043234//protein complex;GO:0044444//cytoplasmic part;GO:0043231//intracellular membrane-bounded organelle;GO:0043234//prot…	GO:0016879//ligase activity, forming carbon-nitrogen bonds;GO:0005488//binding;GO:0016879//ligase activity, forming carbon-nitrogen bonds;GO:0005488//binding;GO:0016879//ligase activity, forming carbon-nitrogen bonds;GO:0005488//binding;GO:0016879//ligase activity, forming carbon-nitrogen bonds;GO:0005488//binding;GO:0016879//ligase activity, forming carbon-nitrogen bonds;GO:0005488//binding;GO:0…	GO:0050851//antigen receptor-mediated signaling pathway;GO:0051091//positive regulation of sequence-specific DNA binding transcription factor activity;GO:0002224//toll-like receptor signaling pathway;GO:0007249//I-kappaB kinase/NF-kappaB signaling;GO:0016567//protein ubiquitination;GO:0048869//cellular developmental process;GO:0006281//DNA repair;GO:0050851//antigen receptor-mediated signaling pa…	gi|426392111|ref|XP_004062403.1|/6.38077e-74/PREDICTED: ubiquitin-conjugating enzyme E2 variant 1-like [Gorilla gorilla gorilla]
79948	2321	4.36	12.20666667	1.48526925	Up	0.855095412	PLPPR3	1	K19582|1|0.0|1038|hsa:79948|lipid phosphate phosphatase-related protein type 3/4	GO:0016020//membrane;GO:0016020//membrane	GO:0016787//hydrolase activity;GO:0016787//hydrolase activity	-	gi|13376339|ref|NP_079164.1|/0/phospholipid phosphatase-related protein type 3 isoform 1 [Homo sapiens]
549	1594.06	4.853333333	10.62	1.129735911	Up	0.81047503	AUH	1	K05607|1|5e-153|543|ptr:464587|methylglutaconyl-CoA hydratase [EC:4.2.1.18]	GO:0044429;GO:0044429	GO:0003729//mRNA binding;GO:0016836//hydro-lyase activity;GO:0003729//mRNA binding;GO:0016836//hydro-lyase activity	GO:0006401//RNA catabolic process;GO:0009063//cellular amino acid catabolic process;GO:0006401//RNA catabolic process;GO:0009063//cellular amino acid catabolic process	gi|807201170|ref|NP_001293119.1|/1.76581e-153/methylglutaconyl-CoA hydratase, mitochondrial isoform 2 [Homo sapiens]
10397	3120.96	82.25333333	514.0433333	2.643743932	Up	0.968382054	NDRG1	3	K18266|1|0.0|657|nle:100596235|protein NDRG1	GO:0005856//cytoskeleton;GO:0016020//membrane;GO:0043231//intracellular membrane-bounded organelle;GO:0005856//cytoskeleton;GO:0016020//membrane;GO:0043231//intracellular membrane-bounded organelle;GO:0005856//cytoskeleton;GO:0016020//membrane;GO:0043231//intracellular membrane-bounded organelle;GO:0005856//cytoskeleton;GO:0016020//membrane;GO:0043231//intracellular membrane-bounded organelle	GO:0005488//binding;GO:0005488//binding;GO:0005488//binding;GO:0005488//binding	GO:0002274;GO:0010035//response to inorganic substance;GO:0002274;GO:0010035//response to inorganic substance;GO:0002274;GO:0010035//response to inorganic substance;GO:0002274;GO:0010035//response to inorganic substance	gi|37655183|ref|NP_006087.2|/0/protein NDRG1 isoform 1 [Homo sapiens]
2539	2358.76	154.9533333	44.09333333	-1.81320134	Down	0.938560698	G6PD	2	K00036|1|0.0|1060|ptr:743041|glucose-6-phosphate 1-dehydrogenase [EC:1.1.1.49 1.1.1.363]	GO:0005815//microtubule organizing center;GO:0043227//membrane-bounded organelle;GO:0044459;GO:0005815//microtubule organizing center;GO:0043227//membrane-bounded organelle;GO:0044459	GO:0000166//nucleotide binding;GO:0016616//oxidoreductase activity, acting on the CH-OH group of donors, NAD or NADP as acceptor;GO:0042802//identical protein binding;GO:0048029//monosaccharide binding;GO:0000166//nucleotide binding;GO:0016616//oxidoreductase activity, acting on the CH-OH group of donors, NAD or NADP as acceptor;GO:0042802//identical protein binding;GO:0048029//monosaccharide bin…	GO:0048469//cell maturation;GO:0006098//pentose-phosphate shunt;GO:0019302;GO:0008203//cholesterol metabolic process;GO:0006790//sulfur compound metabolic process;GO:0010731//protein glutathionylation;GO:0006979//response to oxidative stress;GO:0032501//multicellular organismal process;GO:0048469//cell maturation;GO:0006098//pentose-phosphate shunt;GO:0019302;GO:0008203//cholesterol metabolic pro…	gi|109389365|ref|NP_000393.4|/0/glucose-6-phosphate 1-dehydrogenase isoform a [Homo sapiens]
64236	2203.33	24.05666667	9.2	-1.386730988	Down	0.888063337	PDLIM2	3	K19867|1|5e-16|88.2|ola:101168991|LIM domain-binding protein 3	GO:0005856//cytoskeleton;GO:0005924//cell-substrate adherens junction;GO:0005856//cytoskeleton;GO:0005924//cell-substrate adherens junction;GO:0043231//intracellular membrane-bounded organelle	GO:0046872//metal ion binding;GO:0046914//transition metal ion binding	-	gi|311771772|ref|NP_067643.3|/2.07284e-131/PDZ and LIM domain protein 2 isoform 2 [Homo sapiens]
8425	5155.76	29.22333333	59.77	1.032300796	Up	0.887342672	LTBP4	1	K08023|1|0.0|2931|ggo:101143736|latent transforming growth factor beta binding protein 2/3/4	GO:0031012//extracellular matrix;GO:0031012//extracellular matrix;GO:0031012//extracellular matrix	GO:0019838//growth factor binding;GO:0019838//growth factor binding;GO:0019838//growth factor binding	GO:0016049//cell growth;GO:0044267//cellular protein metabolic process;GO:0050793//regulation of developmental process;GO:0006508//proteolysis;GO:0032501//multicellular organismal process;GO:0030072//peptide hormone secretion;GO:0007179//transforming growth factor beta receptor signaling pathway;GO:0016049//cell growth;GO:0044267//cellular protein metabolic process;GO:0050793//regulation of devel…	gi|768011446|ref|XP_011525679.1|/0/PREDICTED: latent-transforming growth factor beta-binding protein 4 isoform X2 [Homo sapiens]
51317	7317.09	4.63	10.94	1.24052864	Up	0.82590337	PHF21A	1	K11643|1|2e-15|89.0|isc:IscW_ISCW005933|chromodomain-helicase-DNA-binding protein 4 [EC:3.6.4.12]	GO:0031981//nuclear lumen;GO:0031981//nuclear lumen	GO:0003676//nucleic acid binding;GO:0046914//transition metal ion binding;GO:0003676//nucleic acid binding;GO:0046914//transition metal ion binding	GO:0006357//regulation of transcription from RNA polymerase II promoter;GO:0007599//hemostasis;GO:0006325//chromatin organization;GO:0006357//regulation of transcription from RNA polymerase II promoter;GO:0007599//hemostasis;GO:0006325//chromatin organization	gi|403254657|ref|XP_003920077.1|/0/PREDICTED: PHD finger protein 21A isoform X3 [Saimiri boliviensis boliviensis]
55754	4544	28.93666667	58.47666667	1.014962335	Up	0.885678035	TMEM30A	3	-	GO:0031224//intrinsic component of membrane;GO:0031224//intrinsic component of membrane	-	-	gi|114608154|ref|XP_001143816.1|/0/PREDICTED: cell cycle control protein 50A [Pan troglodytes]
5627	3599.31	7.046666667	17.8	1.336864365	Up	0.870503451	PROS1	3	K03908|1|0.0|1422|nle:100600356|protein S	GO:0031091//platelet alpha granule;GO:0031090//organelle membrane;GO:0012505//endomembrane system;GO:0044431//Golgi apparatus part;GO:0031091//platelet alpha granule;GO:0031090//organelle membrane;GO:0012505//endomembrane system;GO:0044431//Golgi apparatus part	GO:0061135;GO:0046872//metal ion binding;GO:0061135;GO:0046872//metal ion binding	GO:0001775//cell activation;GO:0006887//exocytosis;GO:0002376//immune system process;GO:0010466//negative regulation of peptidase activity;GO:0007599//hemostasis;GO:0018200//peptidyl-glutamic acid modification;GO:0001775//cell activation;GO:0006887//exocytosis;GO:0002376//immune system process;GO:0010466//negative regulation of peptidase activity;GO:0007599//hemostasis;GO:0018200//peptidyl-glutam…	gi|332225133|ref|XP_003261735.1|/0/PREDICTED: vitamin K-dependent protein S isoform X3 [Nomascus leucogenys]
2697	3169	2.226666667	16.98	2.930878952	Up	0.938550548	GJA1	4	K07372|1|0.0|802|fca:101100211|gap junction protein, alpha 1	GO:0000323//lytic vacuole;GO:0005921//gap junction;GO:0031966//mitochondrial membrane;GO:0000139//Golgi membrane;GO:0016021//integral component of membrane;GO:0005913//cell-cell adherens junction;GO:0005770//late endosome	GO:0060089;GO:0022891//substrate-specific transmembrane transporter activity;GO:0019904//protein domain specific binding;GO:0022829//wide pore channel activity	GO:0006461//protein complex assembly;GO:0010467//gene expression;GO:0016202//regulation of striated muscle tissue development;GO:0002064//epithelial cell development;GO:0010959;GO:0044057;GO:0048858//cell projection morphogenesis;GO:0003012//muscle system process;GO:0009628//response to abiotic stimulus;GO:0043009//chordate embryonic development;GO:0015868//purine ribonucleotide transport;GO:0016…	gi|795169241|ref|XP_011798343.1|/0/PREDICTED: LOW QUALITY PROTEIN: gap junction alpha-1 protein [Colobus angolensis palliatus]
83719	1070.98	10.83666667	29.81333333	1.460036632	Up	0.898792123	YPEL3	4	K04371|1|1e-07|60.5|asn:102375250|mitogen-activated protein kinase 1/3 [EC:2.7.11.24]	GO:0031981//nuclear lumen	-	-	gi|151553810|gb|AAI49330.1|/8.76779e-79/YPEL3 protein [Bos taurus]
283	971.51	3.95	10.78333333	1.448878653	Up	0.842143727	ANG	2	K16631|1|3e-74|280|ggo:101139520|angiogenin [EC:3.1.27.-]	GO:0030427//site of polarized growth;GO:0031981//nuclear lumen;GO:0043234//protein complex;GO:0005604//basement membrane;GO:0044297//cell body;GO:0030427//site of polarized growth;GO:0031981//nuclear lumen;GO:0043234//protein complex;GO:0005604//basement membrane;GO:0044297//cell body	GO:0005539//glycosaminoglycan binding;GO:0016892//endoribonuclease activity, producing 3'-phosphomonoesters;GO:0008092//cytoskeletal protein binding;GO:0003723//RNA binding;GO:0046914//transition metal ion binding;GO:0005539//glycosaminoglycan binding;GO:0016892//endoribonuclease activity, producing 3'-phosphomonoesters;GO:0008092//cytoskeletal protein binding;GO:0003723//RNA binding;GO:0046914//…	GO:0001935//endothelial cell proliferation;GO:0003006//developmental process involved in reproduction;GO:0032147//activation of protein kinase activity;GO:0048870//cell motility;GO:0010863//positive regulation of phospholipase C activity;GO:0006351//transcription, DNA-templated;GO:0048869//cellular developmental process;GO:0048513//animal organ development;GO:0032430//positive regulation of phosp…	gi|119586849|gb|EAW66445.1|/1.51808e-82/hCG2044783, isoform CRA_a [Homo sapiens]
152007	2070.85	30.32333333	10.1	-1.586073059	Down	0.913043037	GLIPR2	1	K19867|1|2e-08|63.5|sko:100371303|LIM domain-binding protein 3	GO:0012505//endomembrane system;GO:0043231//intracellular membrane-bounded organelle;GO:0012505//endomembrane system;GO:0043231//intracellular membrane-bounded organelle;GO:0012505//endomembrane system;GO:0043231//intracellular membrane-bounded organelle;GO:0012505//endomembrane system;GO:0043231//intracellular membrane-bounded organelle;GO:0012505//endomembrane system;GO:0043231//intracellular m…	-	-	gi|558757337|ref|NP_001273943.1|/2.60611e-33/Golgi-associated plant pathogenesis-related protein 1 isoform f [Homo sapiens]
4232	2495.93	65.68	23.37666667	-1.4903849	Down	0.915164434	MEST	2	-	GO:0031224//intrinsic component of membrane;GO:0031090//organelle membrane;GO:0043231//intracellular membrane-bounded organelle;GO:0031224//intrinsic component of membrane;GO:0031090//organelle membrane;GO:0043231//intracellular membrane-bounded organelle;GO:0031224//intrinsic component of membrane;GO:0031090//organelle membrane;GO:0043231//intracellular membrane-bounded organelle;GO:0031224//int…	GO:0003824//catalytic activity;GO:0005488//binding;GO:0003824//catalytic activity;GO:0005488//binding;GO:0003824//catalytic activity;GO:0005488//binding;GO:0003824//catalytic activity;GO:0005488//binding;GO:0003824//catalytic activity;GO:0005488//binding;GO:0003824//catalytic activity;GO:0005488//binding	GO:0009888//tissue development;GO:0009888//tissue development;GO:0009888//tissue development;GO:0009888//tissue development;GO:0009888//tissue development;GO:0009888//tissue development	gi|767947835|ref|XP_011514524.1|/2.05433e-170/PREDICTED: mesoderm-specific transcript homolog protein isoform X1 [Homo sapiens]
55002	3102	11.03666667	25.30666667	1.197212982	Up	0.877598457	TMCO3	4	K17975|1|3e-06|57.4|myd:102762466|kinectin	GO:0031224//intrinsic component of membrane	GO:0015291//secondary active transmembrane transporter activity;GO:0015078//hydrogen ion transmembrane transporter activity	GO:0006811//ion transport	gi|725568784|ref|XP_003928312.2|/0/PREDICTED: transmembrane and coiled-coil domain-containing protein 3 isoform X1 [Saimiri boliviensis boliviensis]
3148	1521.72	238.34	515.7633333	1.113688117	Up	0.907176208	HMGB2	3	K11295|1|5e-98|360|cge:100762338|high mobility group protein B2	GO:0031981//nuclear lumen;GO:0032991//macromolecular complex;GO:0005694//chromosome;GO:0044421;GO:0044444//cytoplasmic part;GO:0031981//nuclear lumen;GO:0032991//macromolecular complex;GO:0005694//chromosome;GO:0044421;GO:0044444//cytoplasmic part;GO:0031981//nuclear lumen;GO:0032991//macromolecular complex;GO:0005694//chromosome;GO:0044421;GO:0044444//cytoplasmic part	GO:0005102//receptor binding;GO:0001071//nucleic acid binding transcription factor activity;GO:0043565//sequence-specific DNA binding;GO:0043566//structure-specific DNA binding;GO:0005102//receptor binding;GO:0001071//nucleic acid binding transcription factor activity;GO:0043565//sequence-specific DNA binding;GO:0043566//structure-specific DNA binding;GO:0005102//receptor binding;GO:0001071//nucl…	GO:0002562;GO:0032496//response to lipopolysaccharide;GO:0051099//positive regulation of binding;GO:0000737//DNA catabolic process, endonucleolytic;GO:0048017//inositol lipid-mediated signaling;GO:0001935//endothelial cell proliferation;GO:0034728//nucleosome organization;GO:0008406//gonad development;GO:0045639//positive regulation of myeloid cell differentiation;GO:0032069;GO:0006266//DNA ligat…	gi|664711509|ref|XP_008512728.1|/1.80783e-96/PREDICTED: high mobility group protein B2 [Equus przewalskii]
51310	2352.23	4.626666667	11.31	1.289553862	Up	0.833708892	SLC22A17	1	K08213|1|3e-112|302|ngi:103739459|MFS transporter, OCT family, solute carrier family 22 (organic cation transporter), member 17	GO:0031090//organelle membrane;GO:0043231//intracellular membrane-bounded organelle;GO:0016021//integral component of membrane;GO:0031090//organelle membrane;GO:0043231//intracellular membrane-bounded organelle;GO:0016021//integral component of membrane;GO:0031090//organelle membrane;GO:0043231//intracellular membrane-bounded organelle;GO:0016021//integral component of membrane;GO:0031090//organe…	GO:0004872//receptor activity;GO:0004872//receptor activity	GO:0015688//iron chelate transport;GO:0015688//iron chelate transport;GO:0015688//iron chelate transport;GO:0015688//iron chelate transport	gi|84040235|gb|AAI11016.1|/1.84589e-140/SLC22A17 protein, partial [Homo sapiens]
114801	3014.87	3.58	11.56666667	1.691941669	Up	0.86999594	TMEM200A	1	-	GO:0031224//intrinsic component of membrane;GO:0031224//intrinsic component of membrane;GO:0031224//intrinsic component of membrane;GO:0031224//intrinsic component of membrane	-	-	gi|29789291|ref|NP_443145.1|/0/transmembrane protein 200A [Homo sapiens]
201164	2591	2.186666667	6.926666667	1.663427934	Up	0.818158749	PLD6	3	K16862|1|1e-110|403|hsa:201164|mitochondrial cardiolipin hydrolase [EC:3.1.4.-]	GO:0031224//intrinsic component of membrane	GO:0004620//phospholipase activity	GO:0006629//lipid metabolic process	gi|119576122|gb|EAW55718.1|/1.01829e-109/similar to CG12314 gene product, partial [Homo sapiens]
6772	3773.84	18.10333333	45.99333333	1.345169397	Up	0.904161592	STAT1	2	K11220|1|0.0|1410|ggo:101131770|signal transducer and activator of transcription 1	GO:0031981//nuclear lumen;GO:0043005//neuron projection;GO:0044444//cytoplasmic part;GO:0031981//nuclear lumen;GO:0043005//neuron projection;GO:0044444//cytoplasmic part	GO:0060089;GO:0001071//nucleic acid binding transcription factor activity;GO:0046872//metal ion binding;GO:0003677//DNA binding;GO:0060089;GO:0001071//nucleic acid binding transcription factor activity;GO:0046872//metal ion binding;GO:0003677//DNA binding	GO:0006351//transcription, DNA-templated;GO:0032868//response to insulin;GO:0001959//regulation of cytokine-mediated signaling pathway;GO:0000302//response to reactive oxygen species;GO:0008284//positive regulation of cell proliferation;GO:0006915//apoptotic process;GO:0012502//induction of programmed cell death;GO:0018108//peptidyl-tyrosine phosphorylation;GO:0043331//response to dsRNA;GO:000223…	gi|21536301|ref|NP_644671.1|/0/signal transducer and activator of transcription 1-alpha/beta isoform beta [Homo sapiens]
10813	2525.16	16.58	7.503333333	-1.143840451	Down	0.849675193	UTP14A	1	K14567|1|0.0|996|hsa:10813|U3 small nucleolar RNA-associated protein 14	GO:0005634//nucleus;GO:0044424	GO:0005488//binding;GO:0005488//binding	-	gi|21361348|ref|NP_006640.2|/0/U3 small nucleolar RNA-associated protein 14 homolog A isoform 1 [Homo sapiens]
57181	5337	7.216666667	15.88	1.137806388	Up	0.846528624	SLC39A10	2	K14716|1|0.0|1378|ptr:459841|solute carrier family 39 (zinc transporter), member 10	GO:0031224//intrinsic component of membrane;GO:0031224//intrinsic component of membrane	GO:0008324//cation transmembrane transporter activity;GO:0008324//cation transmembrane transporter activity	GO:0000041//transition metal ion transport;GO:0000041//transition metal ion transport	gi|694897857|ref|XP_009442180.1|/0/PREDICTED: zinc transporter ZIP10 [Pan troglodytes]
11047	1484.8	273.78	136.68	-1.002214907	Down	0.897777101	ADRM1	2	K20174|1|1e-78|296|umr:103660548|oxysterol-binding protein-related protein 1/2	GO:0043234//protein complex;GO:0016021//integral component of membrane;GO:0044424;GO:0043234//protein complex;GO:0016021//integral component of membrane;GO:0044424	GO:0061135;GO:0032403//protein complex binding;GO:0019899//enzyme binding;GO:0061135;GO:0032403//protein complex binding;GO:0019899//enzyme binding	GO:0043623//cellular protein complex assembly;GO:0010952//positive regulation of peptidase activity;GO:0006354//DNA-templated transcription, elongation;GO:0043623//cellular protein complex assembly;GO:0010952//positive regulation of peptidase activity;GO:0006354//DNA-templated transcription, elongation	gi|527122034|ref|NP_001268366.1|/8.98391e-66/proteasomal ubiquitin receptor ADRM1 isoform 2 [Homo sapiens]
7529	3159.28	117.8933333	49.42666667	-1.254120619	Down	0.909500609	YWHAB	4	K16197|1|9e-127|457|cge:100757122|14-3-3 protein beta/theta/zeta	GO:0031981//nuclear lumen;GO:0005815//microtubule organizing center;GO:0048770;GO:0043234//protein complex;GO:0031981//nuclear lumen;GO:0005815//microtubule organizing center;GO:0048770;GO:0043234//protein complex	GO:0003712//transcription cofactor activity;GO:0016597//amino acid binding;GO:0019899//enzyme binding;GO:0003712//transcription cofactor activity;GO:0016597//amino acid binding;GO:0019899//enzyme binding	GO:0032507//maintenance of protein location in cell;GO:0006886//intracellular protein transport;GO:0016070//RNA metabolic process;GO:0007169//transmembrane receptor protein tyrosine kinase signaling pathway;GO:0007264//small GTPase mediated signal transduction;GO:0051259//protein oligomerization;GO:0044093;GO:0006935//chemotaxis;GO:0006470//protein dephosphorylation;GO:0000165//MAPK cascade;GO:00…	gi|946774466|ref|XP_014399192.1|/2.01599e-126/PREDICTED: 14-3-3 protein beta/alpha isoform X2 [Myotis brandtii]
64866	6027	4.826666667	11.35666667	1.234440345	Up	0.829060089	CDCP1	4	K06732|1|0.0|1560|hsa:64866|CUB domain-containing protein 1	GO:0031224//intrinsic component of membrane;GO:0031224//intrinsic component of membrane	-	-	gi|426340221|ref|XP_004034031.1|/0/PREDICTED: CUB domain-containing protein 1-like [Gorilla gorilla gorilla]
9633	2753.83	2.45	13.11333333	2.420180803	Up	0.911276898	TESMIN	3	-	GO:0043231//intracellular membrane-bounded organelle;GO:0043231//intracellular membrane-bounded organelle	GO:0043169//cation binding;GO:0043169//cation binding	GO:0010035//response to inorganic substance;GO:0030003//cellular cation homeostasis;GO:0048232//male gamete generation;GO:0048869//cellular developmental process;GO:0010035//response to inorganic substance;GO:0030003//cellular cation homeostasis;GO:0048232//male gamete generation;GO:0048869//cellular developmental process	gi|119595124|gb|EAW74718.1|/0/metallothionein-like 5, testis-specific (tesmin), isoform CRA_a [Homo sapiens]
728833	2393	3.863333333	9.536666667	1.303638931	Up	0.817438084	FAM72D	1	-	-	-	-	gi|767910380|ref|XP_011508264.1|/3.49023e-70/PREDICTED: protein FAM72D isoform X1 [Homo sapiens]
4323	3610	50.33333333	128.76	1.355098433	Up	0.915560292	MMP14	3	K07763|1|0.0|1028|pps:100990208|matrix metalloproteinase-14 (membrane-inserted) [EC:3.4.24.80]	GO:0016021//integral component of membrane;GO:0048770;GO:0044421	GO:0004175//endopeptidase activity;GO:0046914//transition metal ion binding;GO:0005102//receptor binding;GO:0008047//enzyme activator activity;GO:0001071//nucleic acid binding transcription factor activity	GO:0009605//response to external stimulus;GO:0050673//epithelial cell proliferation;GO:0022602//ovulation cycle process;GO:0048545//response to steroid hormone;GO:0001763//morphogenesis of a branching structure;GO:0001953//negative regulation of cell-matrix adhesion;GO:0008347//glial cell migration;GO:0030323//respiratory tube development;GO:0006950//response to stress;GO:0048646//anatomical stru…	gi|664739871|ref|XP_008527235.1|/0/PREDICTED: matrix metalloproteinase-14 [Equus przewalskii]
1305	2915.09	4.82	17.05333333	1.822948712	Up	0.899187982	COL13A1	3	K16617|1|0.0|649|hsa:1305|collagen, type XIII, alpha	-	GO:0005488//binding;GO:0005488//binding;GO:0005488//binding	GO:0009987//cellular process;GO:0032502//developmental process;GO:0007155//cell adhesion;GO:0007155//cell adhesion;GO:0009987//cellular process;GO:0032502//developmental process;GO:0007155//cell adhesion	gi|291045249|ref|NP_542995.3|/5.53788e-125/collagen alpha-1(XIII) chain isoform 19 [Homo sapiens]
8870	1254	42.89333333	120.09	1.485290681	Up	0.920168494	IER3	3	-	GO:0031224//intrinsic component of membrane	GO:0005488//binding	GO:0043066//negative regulation of apoptotic process;GO:0032502//developmental process	gi|119964723|ref|NP_003888.2|/8.61177e-73/radiation-inducible immediate-early gene IEX-1 [Homo sapiens]
57636	5913	37.10333333	15.85333333	-1.226762589	Down	0.892367032	ARHGAP23	1	K20315|1|0.0|2488|hsa:57636|Rho GTPase-activating protein 21/23	GO:0044464	GO:0008047//enzyme activator activity	GO:0023052//signaling	gi|313661470|ref|NP_001186346.1|/0/rho GTPase-activating protein 23 [Homo sapiens]
92840	1554	7.716666667	20.21333333	1.38925756	Up	0.880521721	REEP6	1	K17279|1|2e-98|362|hsa:92840|receptor expression-enhancing protein 5/6	GO:0031224//intrinsic component of membrane;GO:0031224//intrinsic component of membrane	-	-	gi|355702934|gb|EHH29425.1|/1.6714e-103/hypothetical protein EGK_09851, partial [Macaca mulatta]
1984	1344.78	984.13	480.0366667	-1.035704295	Down	0.90318717	EIF5A	1	K03263|1|5e-89|330|ngi:103752149|translation initiation factor 5A	GO:0042175//nuclear outer membrane-endoplasmic reticulum membrane network;GO:0005635//nuclear envelope;GO:0031090//organelle membrane;GO:0044444//cytoplasmic part;GO:0042175//nuclear outer membrane-endoplasmic reticulum membrane network;GO:0005635//nuclear envelope;GO:0031090//organelle membrane;GO:0044444//cytoplasmic part;GO:0042175//nuclear outer membrane-endoplasmic reticulum membrane network…	GO:0005515//protein binding;GO:0043021//ribonucleoprotein complex binding;GO:0017069//snRNA binding;GO:0008135//translation factor activity, RNA binding;GO:0005515//protein binding;GO:0043021//ribonucleoprotein complex binding;GO:0017069//snRNA binding;GO:0008135//translation factor activity, RNA binding;GO:0005515//protein binding;GO:0043021//ribonucleoprotein complex binding;GO:0017069//snRNA b…	GO:0006605//protein targeting;GO:0008283//cell proliferation;GO:0006449//regulation of translational termination;GO:0012502//induction of programmed cell death;GO:0018205//peptidyl-lysine modification;GO:0006405//RNA export from nucleus;GO:0006448//regulation of translational elongation;GO:0006605//protein targeting;GO:0008283//cell proliferation;GO:0006449//regulation of translational terminatio…	gi|219555707|ref|NP_001137232.1|/4.39814e-101/eukaryotic translation initiation factor 5A-1 isoform A [Homo sapiens]
253782	6844	7.283333333	15.84666667	1.121508624	Up	0.844275274	CERS6	2	K04710|1|0.0|719|ocu:100344726|ceramide synthetase [EC:2.3.1.24]	GO:0031224//intrinsic component of membrane;GO:0031090//organelle membrane;GO:0005635//nuclear envelope	GO:0001071//nucleic acid binding transcription factor activity;GO:0003677//DNA binding;GO:0016410//N-acyltransferase activity	GO:0006643//membrane lipid metabolic process;GO:0006351//transcription, DNA-templated	gi|45007002|ref|NP_982288.1|/0/ceramide synthase 6 isoform 2 [Homo sapiens]
51191	3520	4.12	12.78	1.633171594	Up	0.874421437	HERC5	3	K10615|1|4e-174|615|mdo:100010813|E3 ubiquitin-protein ligase HERC4 [EC:2.3.2.26]	GO:0044444//cytoplasmic part	GO:0019787//ubiquitin-like protein transferase activity	GO:0006952//defense response;GO:0051707//response to other organism;GO:0051726//regulation of cell cycle;GO:0001818//negative regulation of cytokine production;GO:0016567//protein ubiquitination	gi|110825982|ref|NP_057407.2|/0/E3 ISG15--protein ligase HERC5 [Homo sapiens]
11156	2781.77	7.626666667	17.75666667	1.219236229	Up	0.861561104	PTP4A3	2	K18041|1|2e-97|360|rro:104679756|protein tyrosine phosphatase type IVA [EC:3.1.3.48]	GO:0005768//endosome;GO:0016020//membrane;GO:0005768//endosome;GO:0016020//membrane	GO:0004725//protein tyrosine phosphatase activity;GO:0005515//protein binding;GO:0004725//protein tyrosine phosphatase activity;GO:0005515//protein binding	GO:0006464//cellular protein modification process;GO:0006470//protein dephosphorylation	gi|14589854|ref|NP_009010.2|/8.5462e-83/protein tyrosine phosphatase type IVA 3 isoform 2 [Homo sapiens]
51026	3272	8.416666667	18.72	1.153259548	Up	0.858150629	GOLT1B	4	K14396|1|2e-33|147|tsp:Tsp_06460|polyadenylate-binding protein 2	GO:0012505//endomembrane system;GO:0043231//intracellular membrane-bounded organelle;GO:0031224//intrinsic component of membrane	GO:0060089	GO:0007249//I-kappaB kinase/NF-kappaB signaling;GO:0006810//transport	gi|7634779|gb|AAF65181.1|AF068292_1/6.89241e-82/HDCMA39P [Homo sapiens]
51430	5539.11	5.543333333	15.60333333	1.493028596	Up	0.871914332	SUCO	1	-	GO:0005789//endoplasmic reticulum membrane;GO:0031224//intrinsic component of membrane;GO:0005789//endoplasmic reticulum membrane;GO:0031224//intrinsic component of membrane;GO:0005789//endoplasmic reticulum membrane;GO:0031224//intrinsic component of membrane	-	GO:0032501//multicellular organismal process;GO:0032501//multicellular organismal process;GO:0032501//multicellular organismal process	gi|578801077|ref|XP_006711438.1|/0/PREDICTED: SUN domain-containing ossification factor isoform X2 [Homo sapiens]
8208	2297	60.53	29.05666667	-1.058781142	Down	0.889971579	CHAF1B	2	K10751|1|0.0|1055|hsa:8208|chromatin assembly factor 1 subunit B	GO:0043234//protein complex;GO:0031981//nuclear lumen;GO:0044444//cytoplasmic part	GO:0005515//protein binding	GO:0006259//DNA metabolic process;GO:0006334//nucleosome assembly	gi|4885105|ref|NP_005432.1|/0/chromatin assembly factor 1 subunit B [Homo sapiens]
4605	2785	193.53	57.13666667	-1.760068445	Down	0.938154689	MYBL2	3	K09421|1|0.0|1382|hsa:4605|myb-related protein	GO:0043231//intracellular membrane-bounded organelle;GO:0043231//intracellular membrane-bounded organelle	GO:0003676//nucleic acid binding;GO:0001071//nucleic acid binding transcription factor activity;GO:0003676//nucleic acid binding;GO:0001071//nucleic acid binding transcription factor activity	GO:0010467//gene expression;GO:0010467//gene expression	gi|519666783|ref|NP_001265539.1|/0/myb-related protein B isoform 2 [Homo sapiens]
2931	2200	45.22333333	21.24666667	-1.089830816	Down	0.886946813	GSK3A	2	K08822|1|0.0|756|hsa:2931|glycogen synthase kinase 3 alpha [EC:2.7.11.26]	GO:0043234//protein complex;GO:0044444//cytoplasmic part	GO:0004672//protein kinase activity;GO:0051018//protein kinase A binding;GO:0032559//adenyl ribonucleotide binding	GO:0001934//positive regulation of protein phosphorylation;GO:0043086//negative regulation of catalytic activity;GO:0032868//response to insulin;GO:0048017//inositol lipid-mediated signaling;GO:0010829//negative regulation of glucose transport;GO:0009968//negative regulation of signal transduction;GO:0048870//cell motility;GO:0007169//transmembrane receptor protein tyrosine kinase signaling pathw…	gi|49574532|ref|NP_063937.2|/0/glycogen synthase kinase-3 alpha [Homo sapiens]
9975	5184.57	3.953333333	9.413333333	1.251636079	Up	0.811581405	NR1D2	4	K08531|1|0.0|1054|hsa:9975|nuclear receptor subfamily 1 group D member 2	GO:0031981//nuclear lumen;GO:0031981//nuclear lumen;GO:0031981//nuclear lumen	GO:0046914//transition metal ion binding;GO:0003677//DNA binding;GO:0004879//RNA polymerase II transcription factor activity, ligand-activated sequence-specific DNA binding;GO:0046914//transition metal ion binding;GO:0003677//DNA binding;GO:0004879//RNA polymerase II transcription factor activity, ligand-activated sequence-specific DNA binding;GO:0046914//transition metal ion binding;GO:0003677//…	-	gi|224177491|ref|NP_005117.3|/0/nuclear receptor subfamily 1 group D member 2 isoform 1 [Homo sapiens]
23764	2428.43	15.18	36.40666667	1.262030865	Up	0.89365611	MAFF	1	K09037|1|5e-55|218|nle:100605785|transcription factor MAFF/G/K	GO:0031981//nuclear lumen;GO:0031981//nuclear lumen;GO:0031981//nuclear lumen;GO:0031981//nuclear lumen	GO:0001071//nucleic acid binding transcription factor activity;GO:0003677//DNA binding;GO:0001071//nucleic acid binding transcription factor activity;GO:0003677//DNA binding;GO:0001071//nucleic acid binding transcription factor activity;GO:0003677//DNA binding;GO:0001071//nucleic acid binding transcription factor activity;GO:0003677//DNA binding	GO:0050896//response to stimulus;GO:0045595//regulation of cell differentiation;GO:0043009//chordate embryonic development;GO:0007599//hemostasis;GO:0006351//transcription, DNA-templated;GO:0022414//reproductive process;GO:0050896//response to stimulus;GO:0045595//regulation of cell differentiation;GO:0043009//chordate embryonic development;GO:0007599//hemostasis;GO:0006351//transcription, DNA-te…	gi|332231213|ref|XP_003264792.1|/4.42605e-66/PREDICTED: transcription factor MafF isoform X1 [Nomascus leucogenys]
8986	3143.57	29.31333333	13.62	-1.105830328	Down	0.875801868	RPS6KA4	1	K16510|1|0.0|1391|hsa:8986|ribosomal protein S6 kinase alpha-4 [EC:2.7.11.1]	GO:0031981//nuclear lumen;GO:0031981//nuclear lumen;GO:0031981//nuclear lumen;GO:0031981//nuclear lumen	GO:0004674//protein serine/threonine kinase activity;GO:0046872//metal ion binding;GO:0051019//mitogen-activated protein kinase binding;GO:0032559//adenyl ribonucleotide binding;GO:0004674//protein serine/threonine kinase activity;GO:0046872//metal ion binding;GO:0051019//mitogen-activated protein kinase binding;GO:0032559//adenyl ribonucleotide binding;GO:0004674//protein serine/threonine kinase…	GO:0035556//intracellular signal transduction;GO:0006935//chemotaxis;GO:0006351//transcription, DNA-templated;GO:0006464//cellular protein modification process;GO:0035556//intracellular signal transduction;GO:0006935//chemotaxis;GO:0006351//transcription, DNA-templated;GO:0006464//cellular protein modification process;GO:0035556//intracellular signal transduction;GO:0006935//chemotaxis;GO:0006351…	gi|663856869|ref|NP_001287731.1|/0/ribosomal protein S6 kinase alpha-4 isoform c [Homo sapiens]
7126	3822	28.55333333	13.86	-1.042731919	Down	0.868717012	TNFAIP1	4	K15074|1|0.0|641|mcf:102128625|BTB/POZ domain-containing adapter for CUL3-mediated RhoA degradation protein	GO:0031981//nuclear lumen;GO:0031461//cullin-RING ubiquitin ligase complex;GO:0005887//integral component of plasma membrane	GO:0005267//potassium channel activity;GO:0017048//Rho GTPase binding;GO:0019787//ubiquitin-like protein transferase activity	GO:0007266//Rho protein signal transduction;GO:0007275//multicellular organism development;GO:0030001//metal ion transport;GO:0012501//programmed cell death;GO:0051017//actin filament bundle assembly;GO:0006259//DNA metabolic process;GO:0006511//ubiquitin-dependent protein catabolic process;GO:0048870//cell motility;GO:0002376//immune system process;GO:0032446//protein modification by small prote…	gi|482321|pir||A41784/0/tumor necrosis factor-alpha-induced protein B12 - human
317762	5671	15.7	6.26	-1.326529997	Down	0.862373122	CCDC85C	1	K16758|1|3e-23|114|xma:102228104|coiled-coil domain-containing protein 85B	-	-	-	gi|21752936|dbj|BAC04260.1|/1.38981e-88/unnamed protein product [Homo sapiens]
122953	3899.32	10.86333333	3.11	-1.804480366	Down	0.869600081	JDP2	1	K09033|1|1e-70|271|nle:100589022|jun dimerization protein 2	-	-	-	gi|795448396|ref|XP_011763810.1|/1.10693e-97/PREDICTED: jun dimerization protein 2 isoform X1 [Macaca nemestrina]
80267	6670	4.676666667	12.34333333	1.400179541	Up	0.850050751	EDEM3	3	K10086|1|0.0|1741|hsa:80267|ER degradation enhancer, mannosidase alpha-like 3	GO:0044432;GO:0031090//organelle membrane;GO:0044432;GO:0031090//organelle membrane	GO:0046872//metal ion binding;GO:0015924//mannosyl-oligosaccharide mannosidase activity;GO:0005515//protein binding;GO:0046872//metal ion binding;GO:0015924//mannosyl-oligosaccharide mannosidase activity;GO:0005515//protein binding	GO:0006950//response to stress;GO:0006487//protein N-linked glycosylation;GO:0006950//response to stress;GO:0006487//protein N-linked glycosylation	gi|985801665|ref|NP_001306889.1|/0/ER degradation-enhancing alpha-mannosidase-like protein 3 isoform 1 precursor [Homo sapiens]
100463487	527	272.5933333	762.2033333	1.483425638	Up	0.925406009	MTRNR2L9	1	-	-	-	-	gi|345543|pir||JC1348/1.13489e-14/hypothetical 18K protein - goldfish mitochondrion
9945	3115	15.65333333	32.31666667	1.04580849	Up	0.873984978	GFPT2	3	K00820|1|0.0|1345|pps:100990871|glucosamine--fructose-6-phosphate aminotransferase (isomerizing) [EC:2.6.1.16]	GO:0044444//cytoplasmic part	GO:0008483//transaminase activity;GO:0030246//carbohydrate binding	GO:0006045//N-acetylglucosamine biosynthetic process;GO:0009064//glutamine family amino acid metabolic process;GO:0015980//energy derivation by oxidation of organic compounds;GO:0006000//fructose metabolic process;GO:0006487//protein N-linked glycosylation	gi|4826742|ref|NP_005101.1|/0/glutamine--fructose-6-phosphate aminotransferase [isomerizing] 2 [Homo sapiens]
5198	5400	24.89	11.82	-1.074336195	Down	0.866006902	PFAS	2	K01952|1|0.0|2679|ggo:101150570|phosphoribosylformylglycinamidine synthase [EC:6.3.5.3]	GO:0044444//cytoplasmic part	GO:0016884//carbon-nitrogen ligase activity, with glutamine as amido-N-donor;GO:0032559//adenyl ribonucleotide binding	GO:0006188//IMP biosynthetic process;GO:0009064//glutamine family amino acid metabolic process;GO:0009112	gi|426384068|ref|XP_004058598.1|/0/PREDICTED: phosphoribosylformylglycinamidine synthase [Gorilla gorilla gorilla]
55750	2925	11.91	4.863333333	-1.292156031	Down	0.838154689	AGK	3	K09881|1|0.0|818|hsa:55750|acylglycerol kinase [EC:2.7.1.94]	GO:0005740//mitochondrial envelope	GO:0001727//lipid kinase activity;GO:0032559//adenyl ribonucleotide binding	GO:0007186//G-protein coupled receptor signaling pathway;GO:0016310//phosphorylation;GO:0006672//ceramide metabolic process	gi|8922701|ref|NP_060708.1|/0/acylglycerol kinase, mitochondrial precursor [Homo sapiens]
6427	2383.2	139.0333333	64.61	-1.105601431	Down	0.901979294	SRSF2	1	K12891|1|2e-78|296|pon:100439801|splicing factor, arginine/serine-rich 2	GO:0016604//nuclear body;GO:0016604//nuclear body;GO:0016604//nuclear body	GO:0003676//nucleic acid binding;GO:0003676//nucleic acid binding;GO:0003676//nucleic acid binding	GO:0006396//RNA processing;GO:0006396//RNA processing;GO:0006396//RNA processing	gi|686754935|ref|XP_009250346.1|/1.37158e-77/PREDICTED: serine/arginine-rich splicing factor 2 [Pongo abelii]
85236	746.47	98.23	26.44333333	-1.893259651	Down	0.937667479	HIST1H2BK	1	K11252|1|2e-43|178|pale:102893460|histone H2B	GO:0000785//chromatin;GO:0043231//intracellular membrane-bounded organelle;GO:0000785//chromatin;GO:0043231//intracellular membrane-bounded organelle	GO:0003676//nucleic acid binding;GO:0003676//nucleic acid binding	GO:0006952//defense response;GO:0034728//nucleosome organization;GO:0006952//defense response;GO:0034728//nucleosome organization	gi|47204597|emb|CAF95822.1|/8.99499e-45/unnamed protein product, partial [Tetraodon nigroviridis]
195828	3714	12.64	31.58	1.321014708	Up	0.894051969	ZNF367	3	K09229|1|5e-17|93.2|ocu:100352727|KRAB and SCAN domains-containing zinc finger protein	GO:0031981//nuclear lumen	GO:0046872//metal ion binding;GO:0003676//nucleic acid binding;GO:0001071//nucleic acid binding transcription factor activity	GO:0006355//regulation of transcription, DNA-templated	gi|24233572|ref|NP_710162.1|/5.05472e-145/zinc finger protein 367 [Homo sapiens]
254251	5488.11	6.79	14.24333333	1.068803337	Up	0.831090134	LCORL	1	K06678|1|8e-14|83.2|nle:100582443|condensin complex subunit 3	GO:0043231//intracellular membrane-bounded organelle;GO:0043231//intracellular membrane-bounded organelle;GO:0043231//intracellular membrane-bounded organelle	GO:0003676//nucleic acid binding;GO:0003676//nucleic acid binding;GO:0003676//nucleic acid binding	-	gi|33667089|ref|NP_710153.2|/1.30085e-163/ligand-dependent nuclear receptor corepressor-like protein isoform 2 [Homo sapiens]
333	2514.68	18.87333333	41.79333333	1.146923581	Up	0.889443768	APLP1	2	K05639|1|0.0|1127|hsa:333|amyloid-like protein 1	GO:0031224//intrinsic component of membrane;GO:0005578//proteinaceous extracellular matrix;GO:0044444//cytoplasmic part;GO:0031224//intrinsic component of membrane;GO:0005578//proteinaceous extracellular matrix;GO:0044444//cytoplasmic part	GO:0031690//adrenergic receptor binding;GO:0043169//cation binding;GO:0005539//glycosaminoglycan binding;GO:0031690//adrenergic receptor binding;GO:0043169//cation binding;GO:0005539//glycosaminoglycan binding	GO:0009653//anatomical structure morphogenesis;GO:0048731//system development;GO:0071870//cellular response to catecholamine stimulus;GO:0012501//programmed cell death;GO:0016192//vesicle-mediated transport;GO:0006171//cAMP biosynthetic process;GO:0007188//adenylate cyclase-modulating G-protein coupled receptor signaling pathway;GO:0009653//anatomical structure morphogenesis;GO:0048731//system de…	gi|4885065|ref|NP_005157.1|/0/amyloid-like protein 1 isoform 2 precursor [Homo sapiens]
11182	2484.68	13.11666667	5.853333333	-1.164070791	Down	0.833962647	SLC2A6	3	K08144|1|0.0|974|hsa:11182|MFS transporter, SP family, solute carrier family 2 (facilitated glucose transporter), member 6	GO:0031224//intrinsic component of membrane;GO:0031224//intrinsic component of membrane	GO:0005355//glucose transmembrane transporter activity;GO:0005355//glucose transmembrane transporter activity	GO:0008645//hexose transport;GO:0008645//hexose transport	gi|223029432|ref|NP_060055.2|/0/solute carrier family 2, facilitated glucose transporter member 6 isoform 1 [Homo sapiens]
91942	719	16.55666667	7.79	-1.087717013	Down	0.844204222	NDUFAF2	4	K18160|1|9e-85|315|pps:100974737|NADH dehydrogenase [ubiquinone] 1 alpha subcomplex assembly factor 2	GO:0043231//intracellular membrane-bounded organelle	GO:0050136//NADH dehydrogenase (quinone) activity	-	gi|29789409|ref|NP_777549.1|/6.998e-84/mimitin, mitochondrial [Homo sapiens]
63898	3315.19	23.40666667	8.006666667	-1.547645845	Down	0.894569631	SH2D4A	3	K17577|1|0.0|762|hsa:63898|SH2 domain-containing protein 4A	GO:0031981//nuclear lumen;GO:0031981//nuclear lumen;GO:0031981//nuclear lumen	GO:0005488//binding;GO:0005488//binding;GO:0005488//binding	-	gi|21361891|ref|NP_071354.2|/0/SH2 domain-containing protein 4A isoform a [Homo sapiens]
57509	3819	0.186666667	4.863333333	4.703409246	Up	0.872218839	MTUS1	1	K16462|1|3e-15|87.4|xtr:100495898|centrosomal protein CEP164;K10352|2|8e-14|82.4|obi:106880451|myosin heavy chain;K10421|5|7e-13|79.3|tsp:Tsp_00257|CAP-Gly domain-containing linker protein 1	GO:0015630//microtubule cytoskeleton;GO:0016020//membrane;GO:0043231//intracellular membrane-bounded organelle;GO:0015630//microtubule cytoskeleton;GO:0016020//membrane;GO:0043231//intracellular membrane-bounded organelle;GO:0015630//microtubule cytoskeleton;GO:0016020//membrane;GO:0043231//intracellular membrane-bounded organelle;GO:0015630//microtubule cytoskeleton;GO:0016020//membrane;GO:00432…	-	GO:0009987//cellular process;GO:0009987//cellular process;GO:0009987//cellular process	gi|50348611|ref|NP_001001924.1|/0/microtubule-associated tumor suppressor 1 isoform 1 [Homo sapiens]
51148	2459.42	42.81333333	21.08	-1.022185297	Down	0.879587901	CERCAM	1	K11703|1|0.0|720|lcm:102352198|collagen beta-1,O-galactosyltransferase [EC:2.4.1.50]	GO:0044432;GO:0016020//membrane;GO:0044432;GO:0016020//membrane	-	GO:0016337//single organismal cell-cell adhesion;GO:0008610//lipid biosynthetic process;GO:0016337//single organismal cell-cell adhesion;GO:0008610//lipid biosynthetic process	gi|119608194|gb|EAW87788.1|/0/cerebral endothelial cell adhesion molecule 1, isoform CRA_b [Homo sapiens]
230	1665	49.52	105.63	1.092936413	Up	0.898913926	ALDOC	2	K01623|1|0.0|795|ggo:101134921|fructose-bisphosphate aldolase, class I [EC:4.1.2.13]	GO:0043231//intracellular membrane-bounded organelle;GO:0043005//neuron projection;GO:0043232;GO:0044444//cytoplasmic part	GO:0016832//aldehyde-lyase activity;GO:0005515//protein binding	GO:0006007//glucose catabolic process;GO:0012501//programmed cell death;GO:0009719;GO:0051260//protein homooligomerization;GO:0009887//organ morphogenesis;GO:0051262//protein tetramerization;GO:0006000//fructose metabolic process;GO:0006950//response to stress;GO:0010033//response to organic substance	gi|426348874|ref|XP_004042047.1|/0/PREDICTED: fructose-bisphosphate aldolase C [Gorilla gorilla gorilla]
64093	3714.32	15.31666667	60.11666667	1.972662656	Up	0.934815266	SMOC1	5	K06826|1|1e-17|95.5|pbi:103060722|nidogen (entactin)	-	-	-	gi|795567105|ref|XP_011909346.1|/0/PREDICTED: SPARC-related modular calcium-binding protein 1 isoform X6 [Cercocebus atys]
3841	2172	2.49	7.263333333	1.544486048	Up	0.807298011	KPNA5	2	K15042|1|0.0|823|oas:101113813|importin subunit alpha-1	GO:0005635//nuclear envelope	GO:0005488//binding;GO:0022892//substrate-specific transporter activity	GO:0006606//protein import into nucleus	gi|297678977|ref|XP_002817323.1|/0/PREDICTED: LOW QUALITY PROTEIN: importin subunit alpha-6 [Pongo abelii]
54014	10234.28	7.226666667	16.85666667	1.221917022	Up	0.858120179	BRWD1	3	K11798|1|0.0|3824|cjc:100399542|bromodomain and WD repeat domain containing protein 1/3	GO:0043231//intracellular membrane-bounded organelle;GO:0043231//intracellular membrane-bounded organelle;GO:0043231//intracellular membrane-bounded organelle	GO:0005488//binding	GO:0006355//regulation of transcription, DNA-templated	gi|16445436|ref|NP_061836.2|/0/bromodomain and WD repeat-containing protein 1 isoform A [Homo sapiens]
2026	2423	41.22333333	141.9766667	1.784120776	Up	0.937231019	ENO2	2	K01689|1|0.0|862|pps:100994281|enolase [EC:4.2.1.11]	GO:0043234//protein complex;GO:0044444//cytoplasmic part;GO:0043025//neuronal cell body;GO:0016020//membrane	GO:0046872//metal ion binding;GO:0042802//identical protein binding;GO:0046983//protein dimerization activity;GO:0016836//hydro-lyase activity	GO:0006007//glucose catabolic process;GO:0043627//response to estrogen	gi|831237054|ref|XP_012664786.1|/0/PREDICTED: gamma-enolase isoform X2 [Otolemur garnettii]
9590	8297.37	4.726666667	12.53333333	1.406875129	Up	0.851613886	AKAP12	3	K16528|1|0.0|2737|hsa:9590|A-kinase anchor protein 12	GO:0043232;GO:0044444//cytoplasmic part;GO:0016020//membrane;GO:0043232;GO:0044444//cytoplasmic part;GO:0016020//membrane	GO:0019899//enzyme binding;GO:0019899//enzyme binding	GO:0010737//protein kinase A signaling;GO:0006171//cAMP biosynthetic process;GO:0006886//intracellular protein transport;GO:0007166//cell surface receptor signaling pathway;GO:0010737//protein kinase A signaling;GO:0006171//cAMP biosynthetic process;GO:0006886//intracellular protein transport;GO:0007166//cell surface receptor signaling pathway	gi|21493024|ref|NP_653080.1|/0/A-kinase anchor protein 12 isoform 2 [Homo sapiens]
2799	5144	44.88	93.11	1.052863445	Up	0.894600081	GNS	3	K01137|1|0.0|1071|pps:100989065|N-acetylglucosamine-6-sulfatase [EC:3.1.6.14]	GO:0000323//lytic vacuole	GO:0008484//sulfuric ester hydrolase activity;GO:0043169//cation binding;GO:0030247//polysaccharide binding;GO:0043168//anion binding	GO:0006027//glycosaminoglycan catabolic process	gi|4504061|ref|NP_002067.1|/0/N-acetylglucosamine-6-sulfatase precursor [Homo sapiens]
348	1237.57	4.146666667	11.99333333	1.532208701	Up	0.856323589	APOE	1	K04524|1|4e-158|560|pps:100967669|apolipoprotein E	GO:0043005//neuron projection;GO:0034385;GO:0009897//external side of plasma membrane;GO:0015630//microtubule cytoskeleton;GO:0044297//cell body;GO:0005768//endosome;GO:0043005//neuron projection;GO:0034385;GO:0009897//external side of plasma membrane;GO:0015630//microtubule cytoskeleton;GO:0044297//cell body;GO:0005768//endosome;GO:0043005//neuron projection;GO:0034385;GO:0009897//external side …	GO:0008289//lipid binding;GO:0070325//lipoprotein particle receptor binding;GO:0046872//metal ion binding;GO:0005539//glycosaminoglycan binding;GO:0008047//enzyme activator activity;GO:0042802//identical protein binding;GO:0008092//cytoskeletal protein binding;GO:0046983//protein dimerization activity;GO:0015248//sterol transporter activity;GO:0071814;GO:0008289//lipid binding;GO:0070325//lipopro…	GO:0010467//gene expression;GO:0001935//endothelial cell proliferation;GO:0006639//acylglycerol metabolic process;GO:0010543//regulation of platelet activation;GO:0043405//regulation of MAP kinase activity;GO:0048167//regulation of synaptic plasticity;GO:0006996//organelle organization;GO:0042157//lipoprotein metabolic process;GO:0001558//regulation of cell growth;GO:0031103//axon regeneration;GO…	gi|705044002|ref|NP_001289617.1|/1.14866e-162/apolipoprotein E isoform a precursor [Homo sapiens]
3398	1402	10.21333333	2.553333333	-2	Down	0.879455948	ID2	4	K17693|1|3e-79|298|rro:104675219|DNA-binding protein inhibitor ID2	GO:0031981//nuclear lumen;GO:0032991//macromolecular complex;GO:0044427;GO:0044444//cytoplasmic part	GO:0005488//binding	GO:0060644//mammary gland epithelial cell differentiation;GO:0009605//response to external stimulus;GO:0006357//regulation of transcription from RNA polymerase II promoter;GO:0001822//kidney development;GO:0048562//embryonic organ morphogenesis;GO:0045686//negative regulation of glial cell differentiation;GO:0010033//response to organic substance;GO:0050673//epithelial cell proliferation;GO:00027…	gi|724904319|ref|XP_010377995.1|/2.75382e-78/PREDICTED: DNA-binding protein inhibitor ID-2 [Rhinopithecus roxellana]
3399	1252	135.2233333	40.76666667	-1.729882213	Down	0.935769387	ID3	4	K17694|1|2e-52|208|fca:101098313|DNA-binding protein inhibitor ID3	GO:0043231//intracellular membrane-bounded organelle	GO:0003712//transcription cofactor activity;GO:0001071//nucleic acid binding transcription factor activity;GO:0005515//protein binding	GO:0006357//regulation of transcription from RNA polymerase II promoter;GO:0006915//apoptotic process;GO:0007049//cell cycle;GO:0006260//DNA replication;GO:0009887//organ morphogenesis;GO:0007399//nervous system development;GO:0043392//negative regulation of DNA binding;GO:0030154//cell differentiation;GO:0048568//embryonic organ development;GO:0001822//kidney development;GO:0006950//response to …	gi|466086019|ref|XP_004285698.1|/5.96212e-73/PREDICTED: DNA-binding protein inhibitor ID-3 [Orcinus orca]
10561	1742	3.486666667	8.89	1.350334973	Up	0.815316687	IFI44	1	-	GO:0044424;GO:0044424;GO:0044424	-	GO:0051707//response to other organism;GO:0051707//response to other organism;GO:0051707//response to other organism	gi|530361614|ref|XP_005270437.1|/3.86243e-107/PREDICTED: interferon-induced protein 44 isoform X3 [Homo sapiens]
3866	1861	0.506666667	4.203333333	3.052425047	Up	0.82320341	KRT15	3	K07604|1|0.0|636|hsa:3866|type I keratin, acidic	GO:0043234//protein complex	GO:0005198//structural molecule activity;GO:0005488//binding	GO:0009888//tissue development	gi|24430190|ref|NP_002266.2|/6.22548e-180/keratin, type I cytoskeletal 15 [Homo sapiens]
5187	4717	8.253333333	21.85666667	1.40502458	Up	0.884947219	PER1	2	K02633|1|0.0|1347|hsa:5187|period circadian protein	GO:0044424	-	GO:0006355//regulation of transcription, DNA-templated;GO:0048511//rhythmic process;GO:0009605//response to external stimulus	gi|194097341|ref|NP_002607.2|/0/period circadian protein homolog 1 [Homo sapiens]
84962	4022.75	26.22666667	9.89	-1.406992031	Down	0.89181892	AJUBA	1	K16682|1|6e-108|395|ssc:100626166|LIM domain-containing protein	GO:0030054//cell junction;GO:0005856//cytoskeleton;GO:0030529//intracellular ribonucleoprotein complex;GO:0030054//cell junction;GO:0043231//intracellular membrane-bounded organelle;GO:0015630//microtubule cytoskeleton;GO:0030529//intracellular ribonucleoprotein complex;GO:0030054//cell junction;GO:0030529//intracellular ribonucleoprotein complex	GO:0046872//metal ion binding;GO:0005515//protein binding;GO:0046914//transition metal ion binding;GO:0005515//protein binding;GO:0005515//protein binding	GO:0006461//protein complex assembly;GO:0035194//posttranscriptional gene silencing by RNA;GO:0006461//protein complex assembly;GO:0035194//posttranscriptional gene silencing by RNA;GO:0006461//protein complex assembly;GO:0035194//posttranscriptional gene silencing by RNA	gi|335310594|ref|XP_003362104.1|/4.7704e-107/PREDICTED: LIM domain-containing protein ajuba [Sus scrofa]
6932	2995.58	14.35333333	6.21	-1.208720645	Down	0.845716606	TCF7	2	K02620|1|9e-145|375|pps:100980839|transcription factor 7	GO:0043231//intracellular membrane-bounded organelle;GO:0043231//intracellular membrane-bounded organelle;GO:0043231//intracellular membrane-bounded organelle	GO:0043565//sequence-specific DNA binding;GO:0043565//sequence-specific DNA binding;GO:0043565//sequence-specific DNA binding	GO:0006355//regulation of transcription, DNA-templated;GO:0002376//immune system process;GO:0070670//response to interleukin-4;GO:0051716//cellular response to stimulus;GO:0006355//regulation of transcription, DNA-templated;GO:0002376//immune system process;GO:0070670//response to interleukin-4;GO:0007166//cell surface receptor signaling pathway;GO:0006355//regulation of transcription, DNA-templa…	gi|119582683|gb|EAW62279.1|/6.70092e-170/transcription factor 7 (T-cell specific, HMG-box), isoform CRA_c [Homo sapiens]
170384	2088.29	8.02	18.49	1.205071083	Up	0.862241169	FUT11	2	K11257|1|0.0|969|hsa:170384|galactoside 3-L-fucosyltransferase 11 [EC:2.4.1.-]	GO:0000139//Golgi membrane;GO:0031224//intrinsic component of membrane;GO:0000139//Golgi membrane;GO:0031224//intrinsic component of membrane	GO:0008417//fucosyltransferase activity;GO:0008417//fucosyltransferase activity	GO:0006464//cellular protein modification process;GO:0006464//cellular protein modification process	gi|145580617|ref|NP_775811.2|/0/alpha-(1,3)-fucosyltransferase 11 isoform 1 precursor [Homo sapiens]
5054	3207	15.05	38.34333333	1.349212274	Up	0.900345108	SERPINE1	4	K03982|1|0.0|740|nle:100588010|plasminogen activator inhibitor 1	GO:0031091//platelet alpha granule;GO:0016020//membrane;GO:0044421	GO:0004866//endopeptidase inhibitor activity;GO:0019899//enzyme binding	GO:0009629//response to gravity;GO:0010466//negative regulation of peptidase activity;GO:0001775//cell activation;GO:0016525//negative regulation of angiogenesis;GO:0006915//apoptotic process;GO:0030195//negative regulation of blood coagulation;GO:0009888//tissue development;GO:0009966//regulation of signal transduction;GO:0032102;GO:0030194//positive regulation of blood coagulation;GO:0045807//p…	gi|635139637|ref|XP_008016670.1|/0/PREDICTED: plasminogen activator inhibitor 1 isoform X2 [Chlorocebus sabaeus]
122622	1780	2.326666667	7.003333333	1.58977722	Up	0.81500203	ADSSL1	4	K01939|1|0.0|745|hsa:122622|adenylosuccinate synthase [EC:6.3.4.4]	GO:0044444//cytoplasmic part;GO:0044444//cytoplasmic part;GO:0044444//cytoplasmic part	GO:0043168//anion binding;GO:0046872//metal ion binding;GO:0032561//guanyl ribonucleotide binding;GO:0016879//ligase activity, forming carbon-nitrogen bonds;GO:0043168//anion binding;GO:0046872//metal ion binding;GO:0032561//guanyl ribonucleotide binding;GO:0016879//ligase activity, forming carbon-nitrogen bonds;GO:0043168//anion binding;GO:0046872//metal ion binding;GO:0032561//guanyl ribonucleo…	GO:0009168//purine ribonucleoside monophosphate biosynthetic process;GO:0009112;GO:0009168//purine ribonucleoside monophosphate biosynthetic process;GO:0009112;GO:0009168//purine ribonucleoside monophosphate biosynthetic process;GO:0009112	gi|28207921|emb|CAD62614.1|/0/unnamed protein product [Homo sapiens]
4217	5215	5.67	11.76	1.05246742	Up	0.811317499	MAP3K5	3	K04426|1|0.0|2526|hsa:4217|mitogen-activated protein kinase kinase kinase 5 [EC:2.7.11.25]	-	GO:0046872//metal ion binding;GO:0042802//identical protein binding;GO:0019902//phosphatase binding;GO:0016505//peptidase activator activity involved in apoptotic process;GO:0032559//adenyl ribonucleotide binding;GO:0004702//receptor signaling protein serine/threonine kinase activity	GO:0051704;GO:0000187//activation of MAPK activity	gi|62087766|dbj|BAD92330.1|/0/mitogen-activated protein kinase kinase kinase 5 variant [Homo sapiens]
28962	4467	2.9	8.623333333	1.572192748	Up	0.827933415	OSTM1	3	K17985|1|4e-20|103|hsa:55626|activating molecule in BECN1-regulated autophagy protein 1;K15289|2|6e-17|93.2|ggo:101143670|solute carrier family 35, member F5;K15696|3|2e-15|88.6|nle:100581015|RING finger protein 113B;K01064|4|2e-14|84.7|mcf:102130297|wingless-type MMTV integration site family, member 9;K11447|5|3e-14|73.6|ptr:449579|histone demethylase [EC:1.14.11.-]	GO:0016020//membrane	-	-	gi|30025026|ref|NP_054747.2|/5.80003e-135/osteopetrosis-associated transmembrane protein 1 [Homo sapiens]
4312	2081	5.52	53.73333333	3.283077166	Up	0.969803086	MMP1	1	K01388|1|0.0|989|hsa:4312|matrix metalloproteinase-1 (interstitial collagenase) [EC:3.4.24.7]	GO:0031012//extracellular matrix;GO:0031012//extracellular matrix	GO:0004175//endopeptidase activity;GO:0046914//transition metal ion binding;GO:0004175//endopeptidase activity;GO:0046914//transition metal ion binding	GO:0007599//hemostasis;GO:0019538//protein metabolic process;GO:0051704;GO:0002376//immune system process;GO:0032963//collagen metabolic process;GO:0007599//hemostasis;GO:0019538//protein metabolic process;GO:0051704;GO:0002376//immune system process;GO:0032963//collagen metabolic process	gi|54697154|gb|AAV38949.1|/0/matrix metalloproteinase 1 (interstitial collagenase) [Homo sapiens]
3304	2551	272.4866667	96.04666667	-1.504378187	Down	0.92408648	HSPA1B	4	K03283|1|0.0|1148|rro:104678130|heat shock 70kDa protein 1/8	GO:0032991//macromolecular complex;GO:0016604//nuclear body;GO:0044444//cytoplasmic part	GO:0019899//enzyme binding;GO:0032559//adenyl ribonucleotide binding	GO:0016049//cell growth;GO:0006457//protein folding;GO:0006401//RNA catabolic process;GO:0008283//cell proliferation;GO:0043066//negative regulation of apoptotic process;GO:0006950//response to stress	gi|62089222|dbj|BAD93055.1|/0/heat shock 70kDa protein 1A variant [Homo sapiens]
55226	4058	27.33	12.12	-1.173095761	Down	0.878552578	NAT10	2	K14521|1|0.0|1761|hsa:55226|N-acetyltransferase 10 [EC:2.3.1.-]	GO:0031981//nuclear lumen;GO:0031981//nuclear lumen	GO:0016407//acetyltransferase activity;GO:0032559//adenyl ribonucleotide binding;GO:0016407//acetyltransferase activity;GO:0032559//adenyl ribonucleotide binding	-	gi|221316723|ref|NP_078938.2|/0/RNA cytidine acetyltransferase isoform a [Homo sapiens]
83743	2456	27.57333333	13.30333333	-1.051485907	Down	0.868432806	GRWD1	3	K14848|1|0.0|888|hsa:83743|ribosome assembly protein RRB1	GO:0031981//nuclear lumen	-	-	gi|237820620|ref|NP_113673.3|/0/glutamate-rich WD repeat-containing protein 1 [Homo sapiens]
6233	974.98	576.9666667	218.4133333	-1.401427042	Down	0.922350792	RPS27A	2	K02977|1|5e-66|253|oas:100135694|small subunit ribosomal protein S27Ae	GO:0030139//endocytic vesicle;GO:0031090//organelle membrane;GO:0031981//nuclear lumen;GO:0015935//small ribosomal subunit;GO:0030139//endocytic vesicle;GO:0031090//organelle membrane;GO:0031981//nuclear lumen;GO:0015935//small ribosomal subunit	GO:0005198//structural molecule activity;GO:0043169//cation binding;GO:0005198//structural molecule activity;GO:0043169//cation binding	GO:0031016//pancreas development;GO:0051091//positive regulation of sequence-specific DNA binding transcription factor activity;GO:0050851//antigen receptor-mediated signaling pathway;GO:0006259//DNA metabolic process;GO:0051320;GO:0030330//DNA damage response, signal transduction by p53 class mediator;GO:0043066//negative regulation of apoptotic process;GO:0007173//epidermal growth factor recept…	gi|686707394|ref|XP_009235580.1|/1.15834e-69/PREDICTED: ubiquitin-40S ribosomal protein S27a, partial [Pongo abelii]
79956	5355	1.913333333	7.236666667	1.919237084	Up	0.836561104	ERMP1	2	-	GO:0031090//organelle membrane;GO:0043231//intracellular membrane-bounded organelle;GO:0031224//intrinsic component of membrane	GO:0043169//cation binding;GO:0070011//peptidase activity, acting on L-amino acid peptides	GO:0019538//protein metabolic process;GO:0022602//ovulation cycle process	gi|55749804|ref|NP_079172.2|/0/endoplasmic reticulum metallopeptidase 1 [Homo sapiens]
54865	2162.22	34.74666667	15.13333333	-1.199144786	Down	0.888144539	GPATCH4	3	K11135|1|1e-10|71.2|ola:101168834|Pin2-interacting protein X1	-	-	-	gi|355558570|gb|EHH15350.1|/1.88604e-177/hypothetical protein EGK_01425 [Macaca mulatta]
6274	738	8.353333333	1.996666667	-2.064758507	Down	0.863317093	S100A3	1	-	-	GO:0046872//metal ion binding	-	gi|635104796|ref|XP_007975266.1|/2.491e-47/PREDICTED: protein S100-A3 isoform X1 [Chlorocebus sabaeus]
100463482	1395	28.29666667	75.13333333	1.408820995	Up	0.913103938	MTRNR2L6	2	-	-	-	-	gi|345543|pir||JC1348/3.89924e-08/hypothetical 18K protein - goldfish mitochondrion
3665	1988.64	8.646666667	18.69666667	1.112565103	Up	0.854181892	IRF7	3	K09447|1|0.0|849|ptr:450927|interferon regulatory factor 7	GO:0031981//nuclear lumen;GO:0031090//organelle membrane;GO:0044444//cytoplasmic part;GO:0031981//nuclear lumen;GO:0031090//organelle membrane;GO:0044444//cytoplasmic part;GO:0031981//nuclear lumen;GO:0031090//organelle membrane;GO:0044444//cytoplasmic part	GO:0001071//nucleic acid binding transcription factor activity;GO:0003676//nucleic acid binding;GO:0001071//nucleic acid binding transcription factor activity;GO:0003676//nucleic acid binding;GO:0001071//nucleic acid binding transcription factor activity;GO:0003676//nucleic acid binding	GO:0032481//positive regulation of type I interferon production;GO:0051707//response to other organism;GO:0002224//toll-like receptor signaling pathway;GO:0019221//cytokine-mediated signaling pathway;GO:0032481//positive regulation of type I interferon production;GO:0051707//response to other organism;GO:0002224//toll-like receptor signaling pathway;GO:0019221//cytokine-mediated signaling pathway…	gi|98985819|ref|NP_004022.2|/0/interferon regulatory factor 7 isoform d [Homo sapiens]
7041	1813	51.33666667	23.46	-1.12978661	Down	0.892224929	TGFB1I1	1	K05760|1|2e-127|459|xla:779337|paxillin	GO:0034399//nuclear periphery;GO:0005924//cell-substrate adherens junction;GO:0043232;GO:0044421;GO:0034399//nuclear periphery;GO:0005924//cell-substrate adherens junction;GO:0043232;GO:0044421;GO:0034399//nuclear periphery;GO:0005924//cell-substrate adherens junction;GO:0043232;GO:0044421	GO:0046914//transition metal ion binding;GO:0003712//transcription cofactor activity;GO:0035258//steroid hormone receptor binding;GO:0046332//SMAD binding;GO:0046914//transition metal ion binding;GO:0003712//transcription cofactor activity;GO:0035258//steroid hormone receptor binding;GO:0046332//SMAD binding;GO:0046914//transition metal ion binding;GO:0003712//transcription cofactor activity;GO:0…	GO:0007179//transforming growth factor beta receptor signaling pathway;GO:0001837//epithelial to mesenchymal transition;GO:0030518//intracellular steroid hormone receptor signaling pathway;GO:0006355//regulation of transcription, DNA-templated;GO:0008283//cell proliferation;GO:0007179//transforming growth factor beta receptor signaling pathway;GO:0001837//epithelial to mesenchymal transition;GO:0…	gi|544516697|ref|XP_005591807.1|/0/PREDICTED: transforming growth factor beta-1-induced transcript 1 protein isoform X1 [Macaca fascicularis]
55454	3685.99	5.666666667	14	1.304854582	Up	0.851522533	CSGALNACT2	1	K00746|1|1e-159|566|oas:101118243|chondroitin sulfate N-acetylgalactosaminyltransferase 1/2 [EC:2.4.1.174 2.4.1.175]	GO:0031228//intrinsic component of Golgi membrane;GO:0031228//intrinsic component of Golgi membrane;GO:0031228//intrinsic component of Golgi membrane;GO:0031228//intrinsic component of Golgi membrane	GO:0043169//cation binding;GO:0008376//acetylgalactosaminyltransferase activity;GO:0043169//cation binding;GO:0008376//acetylgalactosaminyltransferase activity;GO:0043169//cation binding;GO:0008376//acetylgalactosaminyltransferase activity;GO:0043169//cation binding;GO:0008376//acetylgalactosaminyltransferase activity	GO:0050650//chondroitin sulfate proteoglycan biosynthetic process;GO:0033692//cellular polysaccharide biosynthetic process;GO:0050650//chondroitin sulfate proteoglycan biosynthetic process;GO:0033692//cellular polysaccharide biosynthetic process;GO:0050650//chondroitin sulfate proteoglycan biosynthetic process;GO:0033692//cellular polysaccharide biosynthetic process;GO:0050650//chondroitin sulfat…	gi|548525350|ref|XP_005699093.1|/0/PREDICTED: chondroitin sulfate N-acetylgalactosaminyltransferase 2 isoform X2 [Capra hircus]
81848	4980.68	2.723333333	7.413333333	1.444748805	Up	0.801999594	SPRY4	1	K17385|1|3e-160|569|hsa:81848|protein sprouty homolog 4	GO:0001726//ruffle;GO:0044424;GO:0016020//membrane;GO:0001726//ruffle;GO:0044424;GO:0016020//membrane;GO:0001726//ruffle;GO:0044424;GO:0016020//membrane;GO:0001726//ruffle;GO:0044424;GO:0016020//membrane	GO:0005488//binding;GO:0005488//binding;GO:0005488//binding;GO:0005488//binding	GO:0032501//multicellular organismal process;GO:0043405//regulation of MAP kinase activity;GO:0032501//multicellular organismal process;GO:0043405//regulation of MAP kinase activity;GO:0032501//multicellular organismal process;GO:0043405//regulation of MAP kinase activity;GO:0032501//multicellular organismal process;GO:0043405//regulation of MAP kinase activity	gi|23308574|ref|NP_112226.2|/7.32675e-169/protein sprouty homolog 4 isoform 1 [Homo sapiens]
6038	1877.9	3.113333333	10.75666667	1.788699123	Up	0.868493707	RNASE4	4	K16632|1|1e-74|283|hsa:6038|ribonuclease 4 [EC:3.1.27.-]	-	GO:0016892//endoribonuclease activity, producing 3'-phosphomonoesters;GO:0005488//binding;GO:0016892//endoribonuclease activity, producing 3'-phosphomonoesters;GO:0005488//binding;GO:0016892//endoribonuclease activity, producing 3'-phosphomonoesters;GO:0005488//binding;GO:0016892//endoribonuclease activity, producing 3'-phosphomonoesters;GO:0005488//binding	GO:0006397//mRNA processing;GO:0006397//mRNA processing;GO:0006397//mRNA processing;GO:0006397//mRNA processing	gi|119586849|gb|EAW66445.1|/2.77886e-82/hCG2044783, isoform CRA_a [Homo sapiens]
28231	2796	35.21333333	83.42333333	1.244329158	Up	0.906282988	SLCO4A1	3	K14354|1|0.0|1413|hsa:28231|solute carrier organic anion transporter family, member 4A	GO:0031224//intrinsic component of membrane	GO:0015291//secondary active transmembrane transporter activity	GO:0009914//hormone transport;GO:0015711//organic anion transport;GO:0006575//cellular modified amino acid metabolic process	gi|39777594|ref|NP_057438.3|/0/solute carrier organic anion transporter family member 4A1 [Homo sapiens]
91750	1798	24.90333333	52.65666667	1.080277336	Up	0.889301665	LIN52	2	K11447|1|2e-27|126|ptr:449579|histone demethylase [EC:1.14.11.-];K17985|2|2e-21|70.1|hsa:55626|activating molecule in BECN1-regulated autophagy protein 1;K12581|4|3e-20|102|nle:100584332|CCR4-NOT transcription complex subunit 7/8;K01064|5|2e-17|84.3|mcc:716877|wingless-type MMTV integration site family, member 9	-	-	-	gi|821030712|ref|XP_012353520.1|/6.31146e-84/PREDICTED: protein lin-52 homolog isoform X1 [Nomascus leucogenys]
23492	4081	6.46	16.19333333	1.325793919	Up	0.864179862	CBX7	1	K11454|1|3e-124|449|rro:104682549|chromobox protein 7	GO:0043231//intracellular membrane-bounded organelle;GO:0044427;GO:0043231//intracellular membrane-bounded organelle;GO:0044427;GO:0000785//chromatin;GO:0043231//intracellular membrane-bounded organelle	GO:0005488//binding;GO:0005488//binding;GO:0042393//histone binding;GO:0003723//RNA binding	GO:0006325//chromatin organization;GO:0006325//chromatin organization;GO:0006325//chromatin organization;GO:0010467//gene expression	gi|685569539|ref|XP_009215579.1|/2.07732e-123/PREDICTED: chromobox protein homolog 7 isoform X2 [Papio anubis]
6322	2763.79	3.986666667	10.74	1.429739105	Up	0.840631344	SCML1	2	K11464|1|5e-161|571|hsa:6322|sex comb on midleg-like protein 1	GO:0043231//intracellular membrane-bounded organelle;GO:0043231//intracellular membrane-bounded organelle	GO:0003676//nucleic acid binding;GO:0001071//nucleic acid binding transcription factor activity;GO:0003676//nucleic acid binding;GO:0001071//nucleic acid binding transcription factor activity	GO:0032502//developmental process;GO:0010467//gene expression;GO:0032502//developmental process;GO:0010467//gene expression	gi|82830426|ref|NP_006737.2|/1.32959e-160/sex comb on midleg-like protein 1 isoform b [Homo sapiens]
113230	1329	4.726666667	10.64333333	1.17105502	Up	0.816037353	MISP3	1	-	-	-	-	gi|603843856|ref|NP_001278220.1|/1.7775e-63/uncharacterized protein LOC113230 [Homo sapiens]
5864	1528	2.22	8.263333333	1.896164189	Up	0.849147381	RAB3A	4	K07882|1|4e-124|447|hgl:101720450|Ras-related protein Rab-3A	GO:0030658//transport vesicle membrane;GO:0032991//macromolecular complex;GO:0030665//clathrin-coated vesicle membrane	GO:0032561//guanyl ribonucleotide binding;GO:0017111//nucleoside-triphosphatase activity;GO:0008047//enzyme activator activity;GO:0019899//enzyme binding	GO:0007265//Ras protein signal transduction;GO:0043462//regulation of ATPase activity;GO:0007269//neurotransmitter secretion;GO:0006887//exocytosis;GO:0009207;GO:0050954//sensory perception of mechanical stimulus;GO:0048667//cell morphogenesis involved in neuron differentiation;GO:0030323//respiratory tube development;GO:0009628//response to abiotic stimulus;GO:0031338//regulation of vesicle fusi…	gi|635037060|ref|XP_007993972.1|/2.81782e-134/PREDICTED: ras-related protein Rab-3A [Chlorocebus sabaeus]
10581	738	102.71	209.1333333	1.025846377	Up	0.898467316	IFITM2	2	K06566|1|3e-64|246|hsa:10581|interferon induced transmembrane protein	GO:0031224//intrinsic component of membrane	GO:0005488//binding	GO:0019221//cytokine-mediated signaling pathway;GO:0006952//defense response;GO:0002376//immune system process;GO:0051707//response to other organism	gi|821030858|ref|XP_012353553.1|/1.08355e-67/PREDICTED: uncharacterized protein LOC100585336 isoform X2 [Nomascus leucogenys]
6206	532	815.18	368.46	-1.145610647	Down	0.910312627	RPS12	3	K02951|1|3e-71|269|oaa:100075031|small subunit ribosomal protein S12e	GO:0015935//small ribosomal subunit	GO:0005198//structural molecule activity	GO:0006412//translation;GO:0019080;GO:0031016//pancreas development	gi|14277700|ref|NP_001007.2|/1.99324e-70/40S ribosomal protein S12 [Homo sapiens]
5672	2195	9.663333333	3.44	-1.490112363	Down	0.834693463	PSG4	2	K06499|1|2e-177|625|ggo:101151083|carcinoembryonic antigen-related cell adhesion molecule;K06500|3|5e-170|600|ptr:456087|pregnancy specific beta-1-glycoprotein	-	-	GO:0022414//reproductive process;GO:0006950//response to stress;GO:0006950//response to stress;GO:0048870//cell motility;GO:0022414//reproductive process	gi|938403499|ref|NP_001303268.1|/2.74151e-172/pregnancy-specific beta-1-glycoprotein 4 isoform 4 [Homo sapiens]
54681	2137.86	8.016666667	18.83666667	1.232469295	Up	0.865722696	P4HTM	2	K06711|1|0.0|990|hsa:54681|hypoxia-inducible factor prolyl 4-hydroxylase [EC:1.14.11.-]	GO:0031090//organelle membrane;GO:0043231//intracellular membrane-bounded organelle;GO:0031224//intrinsic component of membrane;GO:0031090//organelle membrane;GO:0043231//intracellular membrane-bounded organelle;GO:0031224//intrinsic component of membrane	GO:0046914//transition metal ion binding;GO:0019842//vitamin binding;GO:0016701//oxidoreductase activity, acting on single donors with incorporation of molecular oxygen;GO:0046914//transition metal ion binding;GO:0019842//vitamin binding;GO:0016701//oxidoreductase activity, acting on single donors with incorporation of molecular oxygen	GO:0008152//metabolic process;GO:0008152//metabolic process	gi|29570771|ref|NP_808808.1|/0/transmembrane prolyl 4-hydroxylase isoform a [Homo sapiens]
54982	2258	25.43	7.646666667	-1.733628571	Down	0.912159968	CLN6	2	K12359|1|6e-167|590|hsa:54982|ceroid-lipofuscinosis neuronal protein 6	GO:0031224//intrinsic component of membrane;GO:0044432;GO:0031090//organelle membrane	GO:0042802//identical protein binding	GO:0006022;GO:0050953//sensory perception of light stimulus;GO:0007626//locomotory behavior;GO:0016125//sterol metabolic process;GO:0030162//regulation of proteolysis;GO:0009057//macromolecule catabolic process;GO:0006672//ceramide metabolic process;GO:0035751//regulation of lysosomal lumen pH	gi|8923532|ref|NP_060352.1|/4.97983e-166/ceroid-lipofuscinosis neuronal protein 6 [Homo sapiens]
4015	5284.49	4.083333333	13.89333333	1.766573528	Up	0.885576533	LOX	1	K00277|1|0.0|659|hsa:4015|protein-lysine 6-oxidase [EC:1.4.3.13]	GO:0044421;GO:0043231//intracellular membrane-bounded organelle;GO:0005578//proteinaceous extracellular matrix;GO:0043231//intracellular membrane-bounded organelle;GO:0005578//proteinaceous extracellular matrix	GO:0046872//metal ion binding;GO:0016491//oxidoreductase activity;GO:0046914//transition metal ion binding;GO:0016641//oxidoreductase activity, acting on the CH-NH2 group of donors, oxygen as acceptor;GO:0046914//transition metal ion binding;GO:0016641//oxidoreductase activity, acting on the CH-NH2 group of donors, oxygen as acceptor	GO:0048731//system development;GO:0042221//response to chemical;GO:0043412//macromolecule modification;GO:0030198//extracellular matrix organization;GO:0085029//extracellular matrix assembly;GO:0030323//respiratory tube development;GO:0009725//response to hormone;GO:0009611//response to wounding;GO:0001944//vasculature development;GO:0043412//macromolecule modification;GO:0085029//extracellular m…	gi|20149540|ref|NP_002308.2|/2.27936e-101/protein-lysine 6-oxidase isoform 1 preproprotein [Homo sapiens]
2115	6667.23	1.73	6.5	1.90966768	Up	0.823710922	ETV1	1	K09431|1|0.0|931|nle:100594736|ets translocation variant 1	GO:0043231//intracellular membrane-bounded organelle;GO:0043231//intracellular membrane-bounded organelle;GO:0043231//intracellular membrane-bounded organelle	GO:0003677//DNA binding;GO:0001071//nucleic acid binding transcription factor activity;GO:0003677//DNA binding;GO:0001071//nucleic acid binding transcription factor activity;GO:0003677//DNA binding;GO:0001071//nucleic acid binding transcription factor activity	GO:0006351//transcription, DNA-templated;GO:0006351//transcription, DNA-templated;GO:0006351//transcription, DNA-templated	gi|253683429|ref|NP_001156620.1|/0/ETS translocation variant 1 isoform c [Homo sapiens]
5226	2352.18	139.6	54.17	-1.365732946	Down	0.916270808	PGD	1	K00033|1|0.0|1017|pps:100986690|6-phosphogluconate dehydrogenase [EC:1.1.1.44 1.1.1.343]	GO:0044444//cytoplasmic part;GO:0044444//cytoplasmic part;GO:0044444//cytoplasmic part	GO:0016616//oxidoreductase activity, acting on the CH-OH group of donors, NAD or NADP as acceptor;GO:0000166//nucleotide binding;GO:0016616//oxidoreductase activity, acting on the CH-OH group of donors, NAD or NADP as acceptor;GO:0000166//nucleotide binding;GO:0016616//oxidoreductase activity, acting on the CH-OH group of donors, NAD or NADP as acceptor;GO:0000166//nucleotide binding	GO:0019321;GO:0006098//pentose-phosphate shunt;GO:0019321;GO:0006098//pentose-phosphate shunt;GO:0019321;GO:0006098//pentose-phosphate shunt	gi|675767622|ref|XP_008973882.1|/0/PREDICTED: 6-phosphogluconate dehydrogenase, decarboxylating isoform X1 [Pan paniscus]
3553	1498	7.316666667	30.94666667	2.080525583	Up	0.932531466	IL1B	2	K04519|1|5e-145|516|hsa:3553|interleukin 1 beta	GO:0044421;GO:0016023//cytoplasmic, membrane-bounded vesicle	GO:0005126//cytokine receptor binding	GO:0002237//response to molecule of bacterial origin;GO:0051480//regulation of cytosolic calcium ion concentration;GO:0042108//positive regulation of cytokine biosynthetic process;GO:0045765//regulation of angiogenesis;GO:0030595//leukocyte chemotaxis;GO:0010827//regulation of glucose transport;GO:0043406//positive regulation of MAP kinase activity;GO:0009612//response to mechanical stimulus;GO:0…	gi|119594013|gb|EAW73607.1|/2.34993e-147/interleukin 1, beta, isoform CRA_c [Homo sapiens]
79598	7693	5.863333333	13.64666667	1.21875562	Up	0.843605359	CEP97	1	K16717|1|0.0|1678|hsa:79598|centrosomal protein CEP97	GO:0005815//microtubule organizing center;GO:0031981//nuclear lumen;GO:0005815//microtubule organizing center;GO:0031981//nuclear lumen	GO:0005488//binding;GO:0005488//binding	-	gi|740922492|ref|NP_001290330.1|/0/centrosomal protein of 97 kDa isoform 2 [Homo sapiens]
151176	2911	5.766666667	12.97333333	1.169739672	Up	0.834470158	ERFE	1	-	-	-	-	gi|628601881|ref|NP_001278761.1|/4.90164e-108/erythroferrone precursor [Homo sapiens]
5128	4478.92	15.76666667	34.82333333	1.143176623	Up	0.884023549	CDK17	2	K15595|1|0.0|1053|mcc:717183|cyclin-dependent kinase 17 [EC:2.7.11.22]	-	GO:0004674//protein serine/threonine kinase activity;GO:0032559//adenyl ribonucleotide binding;GO:0004674//protein serine/threonine kinase activity;GO:0032559//adenyl ribonucleotide binding	GO:0006464//cellular protein modification process;GO:0006464//cellular protein modification process	gi|296487516|tpg|DAA29629.1|/0/TPA: PCTAIRE protein kinase 2-like [Bos taurus]
100462981	1036	1923.393333	4493.92	1.224320619	Up	0.915367438	MTRNR2L2	1	-	-	-	-	gi|345543|pir||JC1348/7.52066e-12/hypothetical 18K protein - goldfish mitochondrion
6611	1866.43	100.86	235.7966667	1.225189193	Up	0.912220869	SMS	1	K00802|1|6e-158|560|nle:100592294|spermine synthase [EC:2.5.1.22]	GO:0044444//cytoplasmic part	GO:0016765//transferase activity, transferring alkyl or aryl (other than methyl) groups	GO:0006596//polyamine biosynthetic process;GO:0000096//sulfur amino acid metabolic process	gi|803271934|ref|XP_011995680.1|/0/PREDICTED: spermine synthase isoform X2 [Ovis aries musimon]
55256	1945.04	76.01333333	27.73	-1.454804884	Down	0.914930978	ADI1	1	K08967|1|2e-115|419|nle:100603415|1,2-dihydroxy-3-keto-5-methylthiopentene dioxygenase [EC:1.13.11.53 1.13.11.54]	GO:0043231//intracellular membrane-bounded organelle;GO:0016020//membrane;GO:0043231//intracellular membrane-bounded organelle;GO:0016020//membrane	GO:0043169//cation binding;GO:0016702//oxidoreductase activity, acting on single donors with incorporation of molecular oxygen, incorporation of two atoms of oxygen;GO:0043169//cation binding;GO:0016702//oxidoreductase activity, acting on single donors with incorporation of molecular oxygen, incorporation of two atoms of oxygen	GO:0043102;GO:0000097//sulfur amino acid biosynthetic process;GO:0043102;GO:0000097//sulfur amino acid biosynthetic process	gi|807045907|ref|NP_001293006.1|/3.07874e-88/1,2-dihydroxy-3-keto-5-methylthiopentene dioxygenase isoform 2 [Homo sapiens]
164668	1005.97	1.08	5.28	2.289506617	Up	0.818676411	APOBEC3H	2	K18750|1|4e-76|264|hsa:164668|C->U-editing enzyme APOBEC3 [EC:3.5.4.-]	-	GO:0016810//hydrolase activity, acting on carbon-nitrogen (but not peptide) bonds;GO:0046914//transition metal ion binding;GO:0016810//hydrolase activity, acting on carbon-nitrogen (but not peptide) bonds;GO:0046914//transition metal ion binding;GO:0016810//hydrolase activity, acting on carbon-nitrogen (but not peptide) bonds;GO:0046914//transition metal ion binding;GO:0016810//hydrolase activity…	-	gi|669250887|ref|NP_001159476.2|/4.34062e-78/DNA dC->dU-editing enzyme APOBEC-3H isoform SV-154 [Homo sapiens]
56953	1633	1.236666667	5.353333333	2.113980801	Up	0.814301665	NT5M	3	K01081|1|8e-115|416|hsa:56953|5'-nucleotidase [EC:3.1.3.5]	GO:0044429	GO:0043169//cation binding;GO:0008252//nucleotidase activity	GO:0006259//DNA metabolic process;GO:0006213//pyrimidine nucleoside metabolic process;GO:0009178;GO:0009112	gi|9910372|ref|NP_064586.1|/6.53591e-114/5'(3')-deoxyribonucleotidase, mitochondrial precursor [Homo sapiens]
220213	3125	2.213333333	7.133333333	1.68835565	Up	0.823112058	OTUD1	2	K13716|1|9e-177|623|hsa:220213|OTU domain-containing protein 1 [EC:3.4.19.12]	-	-	-	gi|223941923|ref|NP_001138845.1|/7.76563e-176/OTU domain-containing protein 1 [Homo sapiens]
8747	2666	1.053333333	5.216666667	2.308166194	Up	0.817498985	ADAM21	3	K08610|1|0.0|1523|hsa:8747|disintegrin and metalloproteinase domain-containing protein 21 [EC:3.4.24.-]	GO:0031224//intrinsic component of membrane	GO:0046914//transition metal ion binding;GO:0004175//endopeptidase activity	GO:0019538//protein metabolic process;GO:0009566//fertilization	gi|333033779|ref|NP_003804.2|/0/disintegrin and metalloproteinase domain-containing protein 21 preproprotein [Homo sapiens]
30812	3049	3.54	10.19333333	1.525804641	Up	0.842529436	SOX8	4	K09270|1|0.0|650|hsa:30812|transcription factor SOX7/8/10/18 (SOX group E/F)	GO:0043231//intracellular membrane-bounded organelle	GO:0003677//DNA binding	GO:0009888//tissue development;GO:0006357//regulation of transcription from RNA polymerase II promoter;GO:0008406//gonad development;GO:0048468//cell development;GO:0048522;GO:0007399//nervous system development	gi|7018298|emb|CAB75612.1|/0/c394H11.1 (similar to SOX (SRY (sex determining region Y))) [Homo sapiens]
6303	1085	7.076666667	23.96333333	1.759686732	Up	0.911276898	SAT1	2	K00657|1|1e-93|219|ggo:101139591|diamine N-acetyltransferase [EC:2.3.1.57]	GO:0044444//cytoplasmic part;GO:0044444//cytoplasmic part	GO:0008080//N-acetyltransferase activity;GO:0019808//polyamine binding;GO:0008080//N-acetyltransferase activity;GO:0019808//polyamine binding	GO:0006595//polyamine metabolic process;GO:0008283//cell proliferation;GO:0006595//polyamine metabolic process;GO:0008283//cell proliferation	gi|33086594|gb|AAP92609.1|/6.59869e-95/Ab2-402 [Rattus norvegicus]
201895	5448.41	6.943333333	15.80666667	1.186832823	Up	0.850720666	SMIM14	1	K17985|1|2e-26|105|hsa:55626|activating molecule in BECN1-regulated autophagy protein 1	GO:0031224//intrinsic component of membrane;GO:0031224//intrinsic component of membrane;GO:0031224//intrinsic component of membrane	GO:0005488//binding;GO:0005488//binding;GO:0005488//binding	-	gi|767930212|ref|XP_011511942.1|/3.09785e-58/PREDICTED: small integral membrane protein 14 isoform X1 [Homo sapiens]
642475	3251	6.353333333	2.12	-1.583449449	Down	0.8022838	MROH6	1	-	-	-	-	gi|154937380|ref|NP_001094348.1|/0/maestro heat-like repeat-containing protein family member 6 [Homo sapiens]
3998	4848	53.09666667	156.1466667	1.556208573	Up	0.92361957	LMAN1	3	K10080|1|0.0|962|hsa:3998|lectin, mannose-binding 1	GO:0031224//intrinsic component of membrane;GO:0030016//myofibril;GO:0005793//endoplasmic reticulum-Golgi intermediate compartment;GO:0030134//ER to Golgi transport vesicle;GO:0031090//organelle membrane;GO:0012505//endomembrane system	GO:0048029//monosaccharide binding;GO:0005515//protein binding	GO:0007599//hemostasis;GO:0048193//Golgi vesicle transport;GO:0006487//protein N-linked glycosylation	gi|5031873|ref|NP_005561.1|/0/protein ERGIC-53 precursor [Homo sapiens]
9518	1417	6.063333333	52.46	3.113034765	Up	0.966737718	GDF15	3	K05504|1|7e-167|589|hsa:9518|growth differentiation factor 15	GO:0044421	GO:0005102//receptor binding	GO:0007154//cell communication;GO:0007178//transmembrane receptor protein serine/threonine kinase signaling pathway	gi|153792495|ref|NP_004855.2|/6.05486e-166/growth/differentiation factor 15 preproprotein [Homo sapiens]
3280	1475	2.476666667	8.333333333	1.750493979	Up	0.843524158	HES1	3	K06054|1|2e-116|422|rro:104669884|hairy and enhancer of split 1	GO:0044424	GO:0001071//nucleic acid binding transcription factor activity;GO:0003677//DNA binding;GO:0019899//enzyme binding	GO:0009653//anatomical structure morphogenesis;GO:0007166//cell surface receptor signaling pathway;GO:0000122//negative regulation of transcription from RNA polymerase II promoter;GO:0045596//negative regulation of cell differentiation;GO:0031016//pancreas development;GO:0045165//cell fate commitment;GO:0007420//brain development;GO:0045664//regulation of neuron differentiation;GO:0021545//crania…	gi|5031763|ref|NP_005515.1|/1.35899e-115/transcription factor HES-1 [Homo sapiens]
50804	5373.58	6.81	15.68	1.203198856	Up	0.851228177	MYEF2	1	K12887|1|2e-70|238|gja:107112219|heterogeneous nuclear ribonucleoprotein M	GO:0031981//nuclear lumen;GO:0031981//nuclear lumen;GO:0031981//nuclear lumen	GO:0003676//nucleic acid binding;GO:0003676//nucleic acid binding;GO:0003676//nucleic acid binding	-	gi|667743700|ref|NP_001288139.1|/0/myelin expression factor 2 isoform b [Homo sapiens]
3976	3987	2.133333333	10.77	2.33583694	Up	0.897472594	LIF	1	K05419|1|1e-94|351|nle:100602909|leukemia inhibitory factor	GO:0044421;GO:0044421	GO:0005126//cytokine receptor binding;GO:0005126//cytokine receptor binding	GO:0033138//positive regulation of peptidyl-serine phosphorylation;GO:0042508//tyrosine phosphorylation of Stat1 protein;GO:0048609//multicellular organismal reproductive process;GO:0003006//developmental process involved in reproduction;GO:0045687//positive regulation of glial cell differentiation;GO:0060706//cell differentiation involved in embryonic placenta development;GO:0046887//positive re…	gi|187141|gb|AAA59517.1|/9.7805e-94/myeloid leukemia-inhibitory factor (AA at 10), partial [Homo sapiens]
93129	2205	5.57	12.82666667	1.203397066	Up	0.836256598	ORAI3	2	K16058|1|1e-137|493|nle:100589927|calcium release-activated calcium channel protein 3	GO:0031224//intrinsic component of membrane	GO:0005488//binding	-	gi|22748651|ref|NP_689501.1|/1.04968e-136/protein orai-3 [Homo sapiens]
55748	5089	12.07666667	4.82	-1.325117254	Down	0.843107998	CNDP2	1	K08660|1|0.0|914|hsa:55748|cytosolic nonspecific dipeptidase [EC:3.4.13.18]	GO:0044424;GO:0044424	GO:0008238//exopeptidase activity;GO:0043169//cation binding;GO:0008238//exopeptidase activity;GO:0043169//cation binding	GO:0019538//protein metabolic process;GO:0019538//protein metabolic process	gi|271398239|ref|NP_060705.2|/0/cytosolic non-specific dipeptidase isoform 1 [Homo sapiens]
377	3556	120.51	59.78	-1.011418065	Down	0.893980918	ARF3	2	K07938|1|7e-106|388|mcf:102120213|ADP-ribosylation factor 3	GO:0043231//intracellular membrane-bounded organelle;GO:0030016//myofibril	GO:0017111//nucleoside-triphosphatase activity;GO:0032561//guanyl ribonucleotide binding	GO:0006810//transport;GO:0035556//intracellular signal transduction;GO:0009207	gi|431901379|gb|ELK08405.1|/4.54589e-111/Protein Wnt-10b [Pteropus alecto]
7078	5496	29.71333333	10.86666667	-1.451200996	Down	0.898000406	TIMP3	4	K16866|1|9e-127|458|rro:104680251|metalloproteinase inhibitor 3	GO:0005578//proteinaceous extracellular matrix;GO:0044424	GO:0043169//cation binding;GO:0004866//endopeptidase inhibitor activity	GO:0009888//tissue development;GO:0001101//response to acid chemical;GO:0048545//response to steroid hormone;GO:0050953//sensory perception of light stimulus;GO:0007399//nervous system development;GO:0031330;GO:0009605//response to external stimulus	gi|4507513|ref|NP_000353.1|/8.0554e-126/metalloproteinase inhibitor 3 precursor [Homo sapiens]
130576	1402.63	10.39333333	4.39	-1.243365582	Down	0.820960211	LYPD6B	1	K08576|1|4e-12|75.5|bfo:BRAFLDRAFT_132644|calpain-7 [EC:3.4.22.-]	GO:0031224//intrinsic component of membrane;GO:0031224//intrinsic component of membrane;GO:0031224//intrinsic component of membrane;GO:0031224//intrinsic component of membrane;GO:0031224//intrinsic component of membrane;GO:0031224//intrinsic component of membrane	-	-	gi|767916718|ref|XP_011508922.1|/8.53192e-121/PREDICTED: ly6/PLAUR domain-containing protein 6B isoform X5 [Homo sapiens]
79777	2191.54	12.32666667	30.06333333	1.286222256	Up	0.889484369	ACBD4	1	K08762|1|1e-12|77.4|shr:105749269|diazepam-binding inhibitor (GABA receptor modulator, acyl-CoA-binding protein);K13239|3|3e-12|76.3|umr:103664953|peroxisomal 3,2-trans-enoyl-CoA isomerase [EC:5.3.3.8]	-	GO:0005504//fatty acid binding;GO:0005504//fatty acid binding;GO:0005504//fatty acid binding;GO:0005504//fatty acid binding;GO:0005504//fatty acid binding;GO:0005504//fatty acid binding	-	gi|209364594|ref|NP_001129178.1|/8.37665e-149/acyl-CoA-binding domain-containing protein 4 isoform 1 [Homo sapiens]
6811	1834	42.61666667	16.52	-1.367204068	Down	0.903410475	STX5	1	K08490|1|3e-159|564|hsa:6811|syntaxin 5	GO:0012505//endomembrane system;GO:0043234//protein complex;GO:0005793//endoplasmic reticulum-Golgi intermediate compartment;GO:0031224//intrinsic component of membrane;GO:0031981//nuclear lumen;GO:0012505//endomembrane system;GO:0043234//protein complex;GO:0005793//endoplasmic reticulum-Golgi intermediate compartment;GO:0031224//intrinsic component of membrane;GO:0031981//nuclear lumen;GO:001250…	GO:0005515//protein binding;GO:0005515//protein binding;GO:0005515//protein binding	GO:0016197//endosomal transport;GO:0015031//protein transport;GO:0016197//endosomal transport;GO:0015031//protein transport;GO:0016197//endosomal transport;GO:0015031//protein transport	gi|655882014|ref|XP_008272578.1|/9.71581e-180/PREDICTED: syntaxin-5 isoform X1 [Oryctolagus cuniculus]
116113	5942.8	31.97333333	14.62	-1.128925847	Down	0.880217215	FOXP4	1	K09409|1|0.0|1004|hsa:116113|forkhead box protein P	GO:0043231//intracellular membrane-bounded organelle;GO:0043234//protein complex;GO:0043231//intracellular membrane-bounded organelle;GO:0043234//protein complex;GO:0043231//intracellular membrane-bounded organelle;GO:0043234//protein complex	GO:0046872//metal ion binding;GO:0000981//RNA polymerase II transcription factor activity, sequence-specific DNA binding;GO:0042802//identical protein binding;GO:0043565//sequence-specific DNA binding;GO:0046983//protein dimerization activity;GO:0043566//structure-specific DNA binding;GO:0046872//metal ion binding;GO:0000981//RNA polymerase II transcription factor activity, sequence-specific DNA …	GO:0048598//embryonic morphogenesis;GO:0000122//negative regulation of transcription from RNA polymerase II promoter;GO:0048513//animal organ development;GO:0048598//embryonic morphogenesis;GO:0000122//negative regulation of transcription from RNA polymerase II promoter;GO:0048513//animal organ development;GO:0048598//embryonic morphogenesis;GO:0000122//negative regulation of transcription from R…	gi|29789367|ref|NP_612466.1|/0/forkhead box protein P4 isoform 2 [Homo sapiens]
8514	4029.33	2.763333333	7.733333333	1.484680799	Up	0.810069022	KCNAB2	2	K04883|1|0.0|705|cfa:489626|potassium voltage-gated channel Shaker-related subfamily A, beta member 2	GO:0033267;GO:0031224//intrinsic component of membrane;GO:0044424;GO:0033267;GO:0031224//intrinsic component of membrane;GO:0044424;GO:0033267;GO:0031224//intrinsic component of membrane;GO:0044424;GO:0033267;GO:0031224//intrinsic component of membrane;GO:0044424	GO:0005267//potassium channel activity;GO:0003824//catalytic activity;GO:0016247//channel regulator activity;GO:0005267//potassium channel activity;GO:0003824//catalytic activity;GO:0016247//channel regulator activity;GO:0005267//potassium channel activity;GO:0003824//catalytic activity;GO:0016247//channel regulator activity;GO:0005267//potassium channel activity;GO:0003824//catalytic activity;GO…	GO:0051259//protein oligomerization;GO:0008152//metabolic process;GO:0030001//metal ion transport;GO:0051259//protein oligomerization;GO:0008152//metabolic process;GO:0030001//metal ion transport;GO:0051259//protein oligomerization;GO:0008152//metabolic process;GO:0030001//metal ion transport;GO:0051259//protein oligomerization;GO:0008152//metabolic process;GO:0030001//metal ion transport	gi|795071709|ref|XP_011836518.1|/0/PREDICTED: voltage-gated potassium channel subunit beta-2 isoform X1 [Mandrillus leucophaeus]
4035	14905	12.2	25.33333333	1.05415577	Up	0.864748274	LRP1	2	K04550|1|0.0|9327|hsa:4035|low-density lipoprotein receptor-related protein 1 (alpha-2-macroglobulin receptor)	GO:0043005//neuron projection;GO:0030135//coated vesicle;GO:0044297//cell body;GO:0016021//integral component of membrane;GO:0012505//endomembrane system	GO:0004871//signal transducer activity;GO:0005102//receptor binding;GO:0008565//protein transporter activity;GO:0046872//metal ion binding;GO:0019899//enzyme binding;GO:0034185//apolipoprotein binding	GO:0006909//phagocytosis;GO:0044260;GO:0016055//Wnt signaling pathway;GO:0015031//protein transport;GO:0007186//G-protein coupled receptor signaling pathway;GO:0010874//regulation of cholesterol efflux;GO:0010517//regulation of phospholipase activity;GO:0032502//developmental process;GO:0032501//multicellular organismal process	gi|126012562|ref|NP_002323.2|/0/prolow-density lipoprotein receptor-related protein 1 preproprotein [Homo sapiens]
11135	2182	62.76333333	28.09666667	-1.159522993	Down	0.897604547	CDC42EP1	2	-	GO:0005856//cytoskeleton;GO:0043231//intracellular membrane-bounded organelle;GO:0016020//membrane	GO:0005488//binding	GO:0065008//regulation of biological quality;GO:0050794//regulation of cellular process;GO:0031269//pseudopodium assembly	gi|829994663|ref|XP_004675734.2|/1.09079e-77/PREDICTED: cdc42 effector protein 1 isoform X1 [Condylura cristata]
8744	1680	3.813333333	15.08	1.983511877	Up	0.897391393	TNFSF9	3	K05472|1|4e-97|357|hsa:8744|tumor necrosis factor ligand superfamily member 9	GO:0016020//membrane	GO:0005102//receptor binding	GO:0012501//programmed cell death;GO:0023052//signaling;GO:0007154//cell communication	gi|4507609|ref|NP_003802.1|/3.74862e-96/tumor necrosis factor ligand superfamily member 9 [Homo sapiens]
51141	2574.59	3.813333333	9.376666667	1.298022501	Up	0.81546894	INSIG2	1	-	GO:0030176//integral component of endoplasmic reticulum membrane;GO:0030176//integral component of endoplasmic reticulum membrane;GO:0030176//integral component of endoplasmic reticulum membrane;GO:0030176//integral component of endoplasmic reticulum membrane;GO:0030176//integral component of endoplasmic reticulum membrane;GO:0030176//integral component of endoplasmic reticulum membrane	GO:0005515//protein binding;GO:0005515//protein binding;GO:0005515//protein binding;GO:0005515//protein binding;GO:0005515//protein binding;GO:0005515//protein binding	GO:0033993//response to lipid;GO:0042471//ear morphogenesis;GO:0043434//response to peptide hormone;GO:0032933//SREBP signaling pathway;GO:0031327;GO:0006639//acylglycerol metabolic process;GO:0006694//steroid biosynthetic process;GO:0008203//cholesterol metabolic process;GO:0006950//response to stress;GO:0033993//response to lipid;GO:0042471//ear morphogenesis;GO:0043434//response to peptide hor…	gi|965921890|ref|XP_004004796.2|/3.25823e-80/PREDICTED: LOW QUALITY PROTEIN: insulin-induced gene 2 protein isoform X1 [Ovis aries]
8553	3061	26.66	63.33	1.248212299	Up	0.903440926	BHLHE40	2	K03729|1|0.0|793|ggo:101151761|class B basic helix-loop-helix protein 2	GO:0031981//nuclear lumen	GO:0003676//nucleic acid binding;GO:0001071//nucleic acid binding transcription factor activity	GO:0009314//response to radiation;GO:0006355//regulation of transcription, DNA-templated;GO:0048511//rhythmic process;GO:0048167//regulation of synaptic plasticity;GO:0009605//response to external stimulus	gi|4503299|ref|NP_003661.1|/0/class E basic helix-loop-helix protein 40 [Homo sapiens]
2581	3897	3.956666667	9.106666667	1.202637549	Up	0.802618758	GALC	1	K01202|1|0.0|1257|hsa:2581|galactosylceramidase [EC:3.2.1.46]	GO:0000323//lytic vacuole;GO:0000323//lytic vacuole	GO:0004553//hydrolase activity, hydrolyzing O-glycosyl compounds;GO:0043167//ion binding;GO:0004553//hydrolase activity, hydrolyzing O-glycosyl compounds;GO:0043167//ion binding	GO:0006681//galactosylceramide metabolic process;GO:0006681//galactosylceramide metabolic process	gi|83281450|ref|NP_000144.2|/0/galactocerebrosidase isoform a precursor [Homo sapiens]
11082	2074.6	1.783333333	10.05666667	2.4955039	Up	0.895493301	ESM1	1	-	-	GO:0019838//growth factor binding;GO:0005102//receptor binding;GO:0019838//growth factor binding;GO:0005102//receptor binding	GO:0016049//cell growth;GO:0016049//cell growth	gi|426384687|ref|XP_004058888.1|/1.90274e-70/PREDICTED: endothelial cell-specific molecule 1 isoform 2 [Gorilla gorilla gorilla]
55697	3107	20.79666667	7.22	-1.526281566	Down	0.889200162	VAC14	3	K15305|1|0.0|1481|hsa:55697|vacuole morphology and inheritance protein 14	GO:0031090//organelle membrane;GO:0043231//intracellular membrane-bounded organelle	GO:0005488//binding;GO:0004871//signal transducer activity	GO:0051704;GO:0023052//signaling	gi|39780552|ref|NP_060522.3|/0/protein VAC14 homolog [Homo sapiens]
3679	4144.73	2.303333333	7.18	1.640260634	Up	0.821264718	ITGA7	1	K06583|1|0.0|2136|hsa:3679|integrin alpha 7	GO:0005887//integral component of plasma membrane;GO:0005887//integral component of plasma membrane;GO:0005887//integral component of plasma membrane	GO:0004871//signal transducer activity;GO:0004871//signal transducer activity;GO:0004871//signal transducer activity	GO:0065008//regulation of biological quality;GO:0031589//cell-substrate adhesion;GO:0007166//cell surface receptor signaling pathway;GO:0048513//animal organ development;GO:0065008//regulation of biological quality;GO:0031589//cell-substrate adhesion;GO:0007166//cell surface receptor signaling pathway;GO:0048513//animal organ development;GO:0065008//regulation of biological quality;GO:0031589//ce…	gi|222418615|ref|NP_001138469.1|/0/integrin alpha-7 isoform 3 [Homo sapiens]
1958	3136	17.42	62.01666667	1.831911361	Up	0.932460414	EGR1	2	K09203|1|0.0|827|ggo:101153225|early growth response protein 1	GO:0043231//intracellular membrane-bounded organelle	GO:0001071//nucleic acid binding transcription factor activity;GO:0046872//metal ion binding;GO:0003677//DNA binding	GO:0072126//positive regulation of glomerular mesangial cell proliferation;GO:0019221//cytokine-mediated signaling pathway;GO:0071398//cellular response to fatty acid;GO:0016925//protein sumoylation	gi|635123918|ref|XP_008012755.1|/0/PREDICTED: early growth response protein 1 [Chlorocebus sabaeus]
8970	481	5.333333333	13.00666667	1.286141873	Up	0.845198944	HIST1H2BJ	3	K11252|1|4e-44|178|pps:100984497|histone H2B	GO:0000785//chromatin;GO:0043231//intracellular membrane-bounded organelle	GO:0003676//nucleic acid binding	GO:0006952//defense response;GO:0034728//nucleosome organization	gi|861442815|ref|XP_012928662.1|/2.01532e-43/PREDICTED: histone H2B type 1-N isoform X1 [Heterocephalus glaber]
84518	543	2.703333333	7.336666667	1.440385326	Up	0.800324807	CNFN	3	K07188|1|2e-26|120|amj:102571969|hormone-sensitive lipase [EC:3.1.1.79]	GO:0005856//cytoskeleton	-	GO:0030216//keratinocyte differentiation	gi|119577538|gb|EAW57134.1|/1.62415e-78/cornifelin [Homo sapiens]
83707	995.67	10.10666667	21.58	1.094387612	Up	0.860556232	TRPT1	1	K10669|1|1e-97|358|hsa:83707|2'-phosphotransferase [EC:2.7.1.160]	-	GO:0008665//2'-phosphotransferase activity;GO:0008665//2'-phosphotransferase activity;GO:0008665//2'-phosphotransferase activity;GO:0008665//2'-phosphotransferase activity;GO:0008665//2'-phosphotransferase activity;GO:0008665//2'-phosphotransferase activity;GO:0016740//transferase activity	GO:0000394//RNA splicing, via endonucleolytic cleavage and ligation;GO:0000394//RNA splicing, via endonucleolytic cleavage and ligation;GO:0000394//RNA splicing, via endonucleolytic cleavage and ligation;GO:0000394//RNA splicing, via endonucleolytic cleavage and ligation;GO:0000394//RNA splicing, via endonucleolytic cleavage and ligation;GO:0000394//RNA splicing, via endonucleolytic cleavage and …	gi|238550165|ref|NP_001153864.1|/4.49328e-103/tRNA 2'-phosphotransferase 1 isoform 4 [Homo sapiens]
6422	4482	49.46	112.2966667	1.18298096	Up	0.905196914	SFRP1	4	K02166|1|7e-141|504|hsa:6422|secreted frizzled-related protein 1	GO:0016020//membrane;GO:0044444//cytoplasmic part;GO:0031012//extracellular matrix	GO:0001664//G-protein coupled receptor binding;GO:0004888//transmembrane signaling receptor activity;GO:0019904//protein domain specific binding;GO:0061135;GO:0004175//endopeptidase activity;GO:0005539//glycosaminoglycan binding	GO:0010952//positive regulation of peptidase activity;GO:0034695//response to prostaglandin E;GO:0000737//DNA catabolic process, endonucleolytic;GO:0033144//negative regulation of intracellular steroid hormone receptor signaling pathway;GO:0043065//positive regulation of apoptotic process;GO:0002762//negative regulation of myeloid leukocyte differentiation;GO:0006357//regulation of transcription …	gi|56117838|ref|NP_003003.3|/6.01516e-140/secreted frizzled-related protein 1 precursor [Homo sapiens]
9510	4670	3.156666667	23.34666667	2.886742753	Up	0.94863987	ADAMTS1	4	K08617|1|0.0|1869|hsa:9510|a disintegrin and metalloproteinase with thrombospondin motifs 1 [EC:3.4.24.-]	GO:0031982//vesicle;GO:0005578//proteinaceous extracellular matrix	GO:0004175//endopeptidase activity;GO:0046914//transition metal ion binding;GO:0005539//glycosaminoglycan binding	GO:0022602//ovulation cycle process;GO:0019538//protein metabolic process;GO:0060343;GO:0008283//cell proliferation;GO:0007166//cell surface receptor signaling pathway	gi|50845384|ref|NP_008919.3|/0/A disintegrin and metalloproteinase with thrombospondin motifs 1 preproprotein [Homo sapiens]
115948	2124.09	3.713333333	9.08	1.289977471	Up	0.811601705	CCDC151	1	K17639|1|3e-39|166|ecb:100146392|ral guanine nucleotide dissociation stimulator-like 3;K10352|2|2e-06|57.0|gja:107111148|myosin heavy chain	-	-	-	gi|698320878|ref|NP_001289382.1|/0/coiled-coil domain-containing protein 151 isoform 2 [Homo sapiens]
6533	6542.21	3.866666667	10.09666667	1.384716773	Up	0.830998782	SLC6A6	2	K05039|1|1e-171|607|mcf:102116755|solute carrier family 6 (neurotransmitter transporter, GABA) member 6/8/11/12/13	GO:0016021//integral component of membrane;GO:0016021//integral component of membrane;GO:0016021//integral component of membrane	GO:0043176//amine binding;GO:0005343//organic acid:sodium symporter activity;GO:0005326//neurotransmitter transporter activity;GO:0005275//amine transmembrane transporter activity;GO:0043176//amine binding;GO:0005343//organic acid:sodium symporter activity;GO:0005326//neurotransmitter transporter activity;GO:0005275//amine transmembrane transporter activity;GO:0043176//amine binding;GO:0005343//o…	GO:0006865//amino acid transport;GO:0006807//nitrogen compound metabolic process;GO:0019752//carboxylic acid metabolic process;GO:0006865//amino acid transport;GO:0006807//nitrogen compound metabolic process;GO:0019752//carboxylic acid metabolic process;GO:0006865//amino acid transport;GO:0006807//nitrogen compound metabolic process;GO:0019752//carboxylic acid metabolic process	gi|795153295|ref|XP_011839020.1|/1.03572e-151/PREDICTED: sodium- and chloride-dependent taurine transporter isoform X1 [Mandrillus leucophaeus]
6782	4001	18.42666667	37.04333333	1.00741881	Up	0.875	HSPA13	4	K09491|1|0.0|885|hsa:6782|stress 70 protein chaperone microsome-associated 60kDa protein	GO:0043231//intracellular membrane-bounded organelle	GO:0032559//adenyl ribonucleotide binding	-	gi|48928056|ref|NP_008879.3|/0/heat shock 70 kDa protein 13 precursor [Homo sapiens]
25777	4006.88	26.59	57.65666667	1.116603655	Up	0.89364596	SUN2	1	K19347|1|0.0|1106|hsa:25777|SUN domain-containing protein 1/2	GO:0031224//intrinsic component of membrane;GO:0000228//nuclear chromosome;GO:0019866//organelle inner membrane;GO:0000781//chromosome, telomeric region;GO:0034992//microtubule organizing center attachment site;GO:0031224//intrinsic component of membrane;GO:0000228//nuclear chromosome;GO:0019866//organelle inner membrane;GO:0000781//chromosome, telomeric region;GO:0034992//microtubule organizing …	GO:0015631//tubulin binding;GO:0015631//tubulin binding;GO:0015631//tubulin binding	GO:0000278//mitotic cell cycle;GO:0016477//cell migration;GO:0007097//nuclear migration;GO:0007010//cytoskeleton organization;GO:0043578//nuclear matrix organization;GO:0000278//mitotic cell cycle;GO:0016477//cell migration;GO:0007097//nuclear migration;GO:0007010//cytoskeleton organization;GO:0043578//nuclear matrix organization;GO:0000278//mitotic cell cycle;GO:0016477//cell migration;GO:000709…	gi|194385382|dbj|BAG65068.1|/0/unnamed protein product [Homo sapiens]
3655	5801.21	15.18	37.21	1.2935186	Up	0.895604953	ITGA6	1	K06485|1|0.0|1928|ggo:101146479|integrin alpha 6	GO:0005887//integral component of plasma membrane;GO:0005887//integral component of plasma membrane;GO:0005887//integral component of plasma membrane	GO:0005488//binding;GO:0004871//signal transducer activity;GO:0005488//binding;GO:0004871//signal transducer activity;GO:0005488//binding;GO:0004871//signal transducer activity	GO:0006915//apoptotic process;GO:0007044//cell-substrate junction assembly;GO:0002376//immune system process;GO:0007599//hemostasis;GO:0007166//cell surface receptor signaling pathway;GO:0006915//apoptotic process;GO:0007044//cell-substrate junction assembly;GO:0002376//immune system process;GO:0007599//hemostasis;GO:0007166//cell surface receptor signaling pathway;GO:0006915//apoptotic process;G…	gi|795659626|ref|XP_011742272.1|/0/PREDICTED: integrin alpha-6 isoform X2 [Macaca nemestrina]
444	4259.29	60.52	173.7833333	1.521805835	Up	0.923274462	ASPH	1	K00476|1|5e-101|372|nle:100581524|aspartate beta-hydroxylase [EC:1.14.11.16]	GO:0031227//intrinsic component of endoplasmic reticulum membrane;GO:0005783//endoplasmic reticulum;GO:0044425;GO:0031227//intrinsic component of endoplasmic reticulum membrane;GO:0031227//intrinsic component of endoplasmic reticulum membrane;GO:0031227//intrinsic component of endoplasmic reticulum membrane;GO:0005783//endoplasmic reticulum;GO:0044425;GO:0005783//endoplasmic reticulum;GO:0044425;…	GO:0046872//metal ion binding;GO:0016706//oxidoreductase activity, acting on paired donors, with incorporation or reduction of molecular oxygen, 2-oxoglutarate as one donor, and incorporation of one atom each of oxygen into both donors;GO:0005198//structural molecule activity;GO:0016701//oxidoreductase activity, acting on single donors with incorporation of molecular oxygen;GO:0046872//metal ion …	GO:0006464//cellular protein modification process;GO:0003012//muscle system process;GO:0003012//muscle system process;GO:0006464//cellular protein modification process;GO:0003012//muscle system process;GO:0006464//cellular protein modification process;GO:0003012//muscle system process;GO:0006464//cellular protein modification process;GO:0003012//muscle system process;GO:0003012//muscle system pro…	gi|258613946|ref|NP_001158223.1|/9.04106e-131/aspartyl/asparaginyl beta-hydroxylase isoform g [Homo sapiens]
50848	4830	10.71333333	23.18333333	1.113680586	Up	0.866149005	F11R	4	K06089|1|5e-147|525|ggo:101148358|junctional adhesion molecule 1	GO:0043296//apical junction complex;GO:0031224//intrinsic component of membrane	-	GO:0007599//hemostasis;GO:0030154//cell differentiation;GO:0051704;GO:0007043//cell-cell junction assembly;GO:0006952//defense response;GO:0002376//immune system process	gi|8393638|ref|NP_058642.1|/4.67363e-146/junctional adhesion molecule A precursor [Homo sapiens]
148523	1289.1	3.19	13.26	2.055452446	Up	0.898710922	CIART	3	-	-	-	-	gi|16924247|gb|AAH17397.1|/3.38298e-156/C1orf51 protein, partial [Homo sapiens]
7076	931	76.78	203.77	1.408139201	Up	0.919498579	TIMP1	2	K16451|1|2e-110|400|pon:100172253|metallopeptidase inhibitor 1	GO:0031091//platelet alpha granule;GO:0005578//proteinaceous extracellular matrix	GO:0043169//cation binding;GO:0004866//endopeptidase inhibitor activity	GO:0048469//cell maturation;GO:0007599//hemostasis;GO:0008283//cell proliferation;GO:0006887//exocytosis;GO:0031330;GO:0006915//apoptotic process;GO:0001775//cell activation;GO:0009725//response to hormone	gi|829743409|ref|XP_012603832.1|/4.58314e-115/PREDICTED: metalloproteinase inhibitor 1 [Microcebus murinus]
79869	3676.27	44.01333333	20.17	-1.125729554	Down	0.888966707	CPSF7	2	K14398|1|6e-172|607|cfr:102504355|cleavage and polyadenylation specificity factor subunit 6/7	GO:0043234//protein complex;GO:0031981//nuclear lumen;GO:0043234//protein complex;GO:0031981//nuclear lumen;GO:0043234//protein complex;GO:0031981//nuclear lumen	GO:0005488//binding;GO:0005488//binding;GO:0005488//binding	GO:0000377;GO:0006397//mRNA processing;GO:0051259//protein oligomerization;GO:0006353//DNA-templated transcription, termination;GO:0000377;GO:0006397//mRNA processing;GO:0051259//protein oligomerization;GO:0006353//DNA-templated transcription, termination;GO:0000377;GO:0006397//mRNA processing;GO:0051259//protein oligomerization;GO:0006353//DNA-templated transcription, termination	gi|217035102|ref|NP_079087.3|/8.12098e-175/cleavage and polyadenylation specificity factor subunit 7 isoform 1 [Homo sapiens]
4067	4140.52	14.03333333	5.023333333	-1.482140816	Down	0.864250914	LYN	3	K05854|1|0.0|1051|ngi:103734185|tyrosine-protein kinase Lyn [EC:2.7.10.2]	GO:0044430;GO:0005743//mitochondrial inner membrane;GO:0008305//integrin complex;GO:0044430;GO:0005743//mitochondrial inner membrane;GO:0008305//integrin complex	GO:0004713//protein tyrosine kinase activity;GO:0046625//sphingolipid binding;GO:0032559//adenyl ribonucleotide binding;GO:0019904//protein domain specific binding;GO:0019899//enzyme binding;GO:0070851//growth factor receptor binding;GO:0004713//protein tyrosine kinase activity;GO:0046625//sphingolipid binding;GO:0032559//adenyl ribonucleotide binding;GO:0019904//protein domain specific binding;G…	GO:0051704;GO:0008284//positive regulation of cell proliferation;GO:0043434//response to peptide hormone;GO:0021782//glial cell development;GO:0050851//antigen receptor-mediated signaling pathway;GO:0002441;GO:0010522//regulation of calcium ion transport into cytosol;GO:0030099//myeloid cell differentiation;GO:0014015//positive regulation of gliogenesis;GO:0009408//response to heat;GO:0007599//he…	gi|767951784|ref|XP_011515831.1|/0/PREDICTED: tyrosine-protein kinase Lyn isoform X2 [Homo sapiens]
7349	813	1.476666667	5.453333333	1.884794144	Up	0.800142103	UCN	3	-	-	-	GO:0048518;GO:0050896//response to stimulus;GO:0023052//signaling;GO:0050794//regulation of cellular process;GO:0003008	gi|593724649|ref|XP_007108450.1|/9.15813e-44/PREDICTED: urocortin [Physeter catodon]
79090	802.38	4.51	16.03333333	1.829875055	Up	0.896173366	TRAPPC6A	1	K20304|1|1e-61|216|hsa:79090|trafficking protein particle complex subunit 6	GO:0043231//intracellular membrane-bounded organelle;GO:0043231//intracellular membrane-bounded organelle;GO:0043231//intracellular membrane-bounded organelle;GO:0043231//intracellular membrane-bounded organelle	GO:0009975//cyclase activity;GO:0005506//iron ion binding;GO:0009975//cyclase activity;GO:0005506//iron ion binding;GO:0009975//cyclase activity;GO:0005506//iron ion binding;GO:0009975//cyclase activity;GO:0005506//iron ion binding	GO:0006810//transport;GO:0006810//transport;GO:0006810//transport;GO:0006810//transport	gi|90108935|pdb|2C0J|B/3.19728e-86/Chain B, Crystal Structure Of The Bet3-trs33 Heterodimer
2827	2149	1.25	6.003333333	2.263835681	Up	0.833932197	GPR3	3	K04311|1|2e-135|485|ggo:101139347|G protein-coupled receptor 3	GO:0016021//integral component of membrane	GO:0004930//G-protein coupled receptor activity	GO:0007188//adenylate cyclase-modulating G-protein coupled receptor signaling pathway	gi|817338050|ref|XP_012295201.1|/2.12126e-134/PREDICTED: G-protein coupled receptor 3 [Aotus nancymaae]
9244	1824	5.536666667	11.76333333	1.087207357	Up	0.816402761	CRLF1	4	K05060|1|2e-24|116|lcm:102357816|interleukin 6 signal transducer	GO:0044421	GO:0004871//signal transducer activity;GO:0005515//protein binding	GO:0035295//tube development	gi|724937946|ref|XP_010385045.1|/0/PREDICTED: cytokine receptor-like factor 1 [Rhinopithecus roxellana]
3669	1838.28	4.66	14.7	1.657414295	Up	0.88499797	ISG20	1	K12579|1|5e-44|181|ggo:101135873|interferon-stimulated gene 20 kDa protein [EC:3.1.13.1]	GO:0016604//nuclear body;GO:0016604//nuclear body;GO:0016604//nuclear body;GO:0016604//nuclear body;GO:0016604//nuclear body;GO:0016604//nuclear body;GO:0016604//nuclear body	GO:0043169//cation binding;GO:0003676//nucleic acid binding;GO:0008296//3'-5'-exodeoxyribonuclease activity;GO:0043169//cation binding;GO:0003676//nucleic acid binding;GO:0008296//3'-5'-exodeoxyribonuclease activity;GO:0043169//cation binding;GO:0003676//nucleic acid binding;GO:0008296//3'-5'-exodeoxyribonuclease activity;GO:0043169//cation binding;GO:0003676//nucleic acid binding;GO:0008296//3'-…	GO:0051707//response to other organism;GO:0016070//RNA metabolic process;GO:0006308//DNA catabolic process;GO:0019221//cytokine-mediated signaling pathway;GO:0051707//response to other organism;GO:0016070//RNA metabolic process;GO:0006308//DNA catabolic process;GO:0019221//cytokine-mediated signaling pathway;GO:0051707//response to other organism;GO:0016070//RNA metabolic process;GO:0006308//DNA …	gi|966953279|ref|XP_014998427.1|/3.56338e-96/PREDICTED: interferon-stimulated gene 20 kDa protein isoform X1 [Macaca mulatta]
51523	2418.19	22.90666667	9.746666667	-1.232786725	Down	0.876004872	CXXC5	1	K03344|1|4e-33|145|cmk:103177732|Dvl-binding protein IDAX	GO:0043231//intracellular membrane-bounded organelle;GO:0043231//intracellular membrane-bounded organelle;GO:0043231//intracellular membrane-bounded organelle;GO:0043231//intracellular membrane-bounded organelle;GO:0043231//intracellular membrane-bounded organelle;GO:0043231//intracellular membrane-bounded organelle;GO:0043231//intracellular membrane-bounded organelle;GO:0043231//intracellular me…	GO:0060089;GO:0046914//transition metal ion binding;GO:0003676//nucleic acid binding;GO:0060089;GO:0046914//transition metal ion binding;GO:0003676//nucleic acid binding;GO:0060089;GO:0046914//transition metal ion binding;GO:0003676//nucleic acid binding;GO:0060089;GO:0046914//transition metal ion binding;GO:0003676//nucleic acid binding;GO:0060089;GO:0046914//transition metal ion binding;GO:0003…	GO:0007249//I-kappaB kinase/NF-kappaB signaling;GO:0007249//I-kappaB kinase/NF-kappaB signaling;GO:0007249//I-kappaB kinase/NF-kappaB signaling;GO:0007249//I-kappaB kinase/NF-kappaB signaling;GO:0007249//I-kappaB kinase/NF-kappaB signaling;GO:0007249//I-kappaB kinase/NF-kappaB signaling;GO:0007249//I-kappaB kinase/NF-kappaB signaling;GO:0007249//I-kappaB kinase/NF-kappaB signaling;GO:0007249//I-k…	gi|197102116|ref|NP_001126301.1|/1.53128e-127/CXXC-type zinc finger protein 5 [Pongo abelii]
10262	2001	101.8266667	38.63	-1.398321845	Down	0.915560292	SF3B4	4	K12831|1|2e-123|446|ngi:103742657|splicing factor 3B subunit 4	GO:0005681//spliceosomal complex	GO:0003676//nucleic acid binding	GO:0006396//RNA processing	gi|528759952|gb|EPY79611.1|/1.5132e-167/myotubularin-related protein 11-like protein [Camelus ferus]
4298	4530	53.84666667	25.78333333	-1.062418248	Down	0.888053187	MLLT1	3	K15187|1|0.0|702|hsa:4298|YEATS domain-containing protein 1/3	GO:0031981//nuclear lumen	GO:0003676//nucleic acid binding	GO:0006351//transcription, DNA-templated	gi|182110|gb|AAA58457.1|/0/translocated to HRX in t(11;19) leukemia [Homo sapiens]
55744	999.02	16.85333333	36.31	1.107332967	Up	0.882551766	COA1	1	K18173|1|2e-16|89.7|rro:104676701|cytochrome c oxidase assembly factor 1	GO:0031224//intrinsic component of membrane;GO:0031224//intrinsic component of membrane;GO:0031224//intrinsic component of membrane;GO:0031224//intrinsic component of membrane;GO:0031224//intrinsic component of membrane;GO:0031224//intrinsic component of membrane;GO:0031224//intrinsic component of membrane;GO:0031224//intrinsic component of membrane;GO:0031224//intrinsic component of membrane;GO:…	-	-	gi|426356032|ref|XP_004045396.1|/3.75414e-106/PREDICTED: cytochrome oxidase assembly protein 1 homolog [Gorilla gorilla gorilla]
4071	1712	26.67666667	56.62333333	1.085818273	Up	0.891301259	TM4SF1	2	-	GO:0016021//integral component of membrane	-	-	gi|795208573|ref|XP_011940895.1|/5.80081e-125/PREDICTED: transmembrane 4 L6 family member 1 isoform X2 [Cercocebus atys]
4670	2499.3	210.8433333	74.96333333	-1.491914395	Down	0.922878603	HNRNPM	1	K12887|1|0.0|904|cjc:100385202|heterogeneous nuclear ribonucleoprotein M	GO:0005681//spliceosomal complex;GO:0016604//nuclear body;GO:0016021//integral component of membrane;GO:0034399//nuclear periphery;GO:0005681//spliceosomal complex;GO:0016604//nuclear body;GO:0016021//integral component of membrane;GO:0034399//nuclear periphery	GO:0003676//nucleic acid binding;GO:0005515//protein binding;GO:0003676//nucleic acid binding;GO:0005515//protein binding	GO:0000398//mRNA splicing, via spliceosome;GO:0000398//mRNA splicing, via spliceosome	gi|675757371|ref|XP_008985393.1|/0/PREDICTED: heterogeneous nuclear ribonucleoprotein M isoform X2 [Callithrix jacchus]
79643	1678	11.15	3.95	-1.497119152	Down	0.848355664	CHMP6	4	K12195|1|6e-65|251|hsa:79643|charged multivesicular body protein 6	GO:0005768//endosome;GO:0016020//membrane	GO:0005515//protein binding	GO:0016192//vesicle-mediated transport	gi|31542673|ref|NP_078867.2|/4.94149e-64/charged multivesicular body protein 6 [Homo sapiens]
158293	2230.26	17.71	8.61	-1.040479069	Down	0.843361754	FAM120AOS	1	-	GO:0044424;GO:0016020//membrane;GO:0044424;GO:0016020//membrane	GO:0003676//nucleic acid binding;GO:0003676//nucleic acid binding	-	gi|148664228|ref|NP_942138.2|/3.69258e-131/putative FAM120A opposite strand protein [Homo sapiens]
221079	3589	5.433333333	14.15666667	1.381572144	Up	0.858668291	ARL5B	3	K07950|1|2e-99|367|bacu:103009662|ADP-ribosylation factor-like protein 5B	GO:0044464	GO:0032561//guanyl ribonucleotide binding	GO:0035556//intracellular signal transduction	gi|27229225|ref|NP_083742.2|/1.53153e-98/ADP-ribosylation factor-like protein 5B [Mus musculus]
51106	2818	6.513333333	13.09	1.006997131	Up	0.816707268	TFB1M	3	K15266|1|0.0|656|ggo:101125704|dimethyladenosine transferase 1, mitochondrial [EC:2.1.1.-]	GO:0005759//mitochondrial matrix	GO:0008649//rRNA methyltransferase activity;GO:0008170//N-methyltransferase activity;GO:0003676//nucleic acid binding	GO:0000154//rRNA modification;GO:0006730//one-carbon metabolic process	gi|156415992|ref|NP_057104.2|/0/dimethyladenosine transferase 1, mitochondrial [Homo sapiens]
11199	1447	9.116666667	44.21666667	2.278011937	Up	0.941778319	ANXA10	4	K17097|1|0.0|669|hsa:11199|annexin A10	GO:0043231//intracellular membrane-bounded organelle	GO:0046872//metal ion binding;GO:0005543//phospholipid binding	-	gi|48762937|ref|NP_009124.2|/0/annexin A10 [Homo sapiens]
1503	3248	30.75666667	14.46333333	-1.088499071	Down	0.876035323	CTPS1	1	K01937|1|0.0|903|mcf:101867000|CTP synthase [EC:6.3.4.2]	GO:0044444//cytoplasmic part;GO:0044444//cytoplasmic part;GO:0044444//cytoplasmic part	GO:0016879//ligase activity, forming carbon-nitrogen bonds;GO:0032559//adenyl ribonucleotide binding;GO:0016879//ligase activity, forming carbon-nitrogen bonds;GO:0032559//adenyl ribonucleotide binding;GO:0016879//ligase activity, forming carbon-nitrogen bonds;GO:0032559//adenyl ribonucleotide binding	GO:0009209;GO:0009064//glutamine family amino acid metabolic process;GO:0042221//response to chemical;GO:0009209;GO:0009064//glutamine family amino acid metabolic process;GO:0042221//response to chemical;GO:0009209;GO:0009064//glutamine family amino acid metabolic process;GO:0042221//response to chemical	gi|767902686|ref|XP_011539123.1|/0/PREDICTED: CTP synthase 1 isoform X2 [Homo sapiens]
5328	2405.82	1.263333333	10.68333333	3.080054603	Up	0.918006496	PLAU	1	K01348|1|0.0|900|hsa:5328|urokinase plasminogen activator [EC:3.4.21.73]	GO:0016020//membrane;GO:0044421;GO:0016020//membrane;GO:0044421;GO:0016020//membrane;GO:0044421	GO:0004175//endopeptidase activity;GO:0004175//endopeptidase activity;GO:0004175//endopeptidase activity	GO:0019538//protein metabolic process;GO:0042221//response to chemical;GO:0030195//negative regulation of blood coagulation;GO:0009966//regulation of signal transduction;GO:0014909//smooth muscle cell migration;GO:0001952//regulation of cell-matrix adhesion;GO:0008283//cell proliferation;GO:0019538//protein metabolic process;GO:0042221//response to chemical;GO:0030195//negative regulation of bloo…	gi|4505863|ref|NP_002649.1|/0/urokinase-type plasminogen activator isoform 1 preproprotein [Homo sapiens]
10123	4000.01	4.476666667	11.84	1.403172277	Up	0.846619976	ARL4C	1	K07945|1|2e-129|466|ggo:101151990|ADP-ribosylation factor-like protein 4	GO:0043231//intracellular membrane-bounded organelle;GO:0042995//cell projection;GO:0016020//membrane;GO:0043231//intracellular membrane-bounded organelle;GO:0042995//cell projection;GO:0016020//membrane	GO:0017111//nucleoside-triphosphatase activity;GO:0032561//guanyl ribonucleotide binding;GO:0015631//tubulin binding;GO:0017111//nucleoside-triphosphatase activity;GO:0032561//guanyl ribonucleotide binding;GO:0015631//tubulin binding	GO:0035556//intracellular signal transduction;GO:0009207;GO:0016197//endosomal transport;GO:0035556//intracellular signal transduction;GO:0009207;GO:0016197//endosomal transport	gi|426338986|ref|XP_004033447.1|/8.28708e-125/PREDICTED: uncharacterized protein LOC101151990 [Gorilla gorilla gorilla]
6515	3938	13.08	60.25666667	2.203758326	Up	0.944742184	SLC2A3	2	K08142|1|0.0|892|hsa:6515|MFS transporter, SP family, solute carrier family 2 (facilitated glucose transporter), member 3	GO:0031224//intrinsic component of membrane	GO:0005355//glucose transmembrane transporter activity;GO:0051183//vitamin transporter activity	GO:0006766//vitamin metabolic process;GO:0008645//hexose transport;GO:0051180//vitamin transport;GO:0044238//primary metabolic process	gi|5902090|ref|NP_008862.1|/0/solute carrier family 2, facilitated glucose transporter member 3 [Homo sapiens]
64207	4213	14.84333333	30.27666667	1.028391268	Up	0.869965489	IRF2BPL	3	K04498|1|0.0|786|chx:102187824|E1A/CREB-binding protein [EC:2.3.1.48];K11318|3|2e-65|254|ocu:103350931|ataxin-7;K11412|5|8e-24|115|aam:106491452|NAD-dependent deacetylase sirtuin 2 [EC:3.5.1.-]	GO:0043231//intracellular membrane-bounded organelle	-	-	gi|33457336|ref|NP_078772.1|/0/interferon regulatory factor 2-binding protein-like [Homo sapiens]
92689	4152	15.40333333	34.95666667	1.182325033	Up	0.887078766	FAM114A1	1	K12581|1|5e-23|102|nle:100584332|CCR4-NOT transcription complex subunit 7/8;K15289|3|2e-19|101|ggo:101143670|solute carrier family 35, member F5;K17985|4|4e-19|80.9|hsa:55626|activating molecule in BECN1-regulated autophagy protein 1	GO:0044424;GO:0044424;GO:0044424	-	-	gi|26251710|gb|AAH40452.1|/0/Family with sequence similarity 114, member A1 [Homo sapiens]
684	1048	17.85666667	57.08	1.676522539	Up	0.927760861	BST2	3	K06731|1|3e-63|244|hsa:684|bone marrow stromal cell antigen 2	GO:0016021//integral component of membrane;GO:0005768//endosome	GO:0060089;GO:0042802//identical protein binding	GO:0006952//defense response;GO:0006955//immune response;GO:0046649//lymphocyte activation;GO:0032501//multicellular organismal process;GO:0007249//I-kappaB kinase/NF-kappaB signaling;GO:0002252;GO:0007154//cell communication	gi|4757876|ref|NP_004326.1|/2.33768e-62/bone marrow stromal antigen 2 precursor [Homo sapiens]
3685	7034.99	9.16	19.18333333	1.066433924	Up	0.851583435	ITGAV	4	K06487|1|0.0|1900|pps:100975589|integrin alpha V	GO:0009986//cell surface;GO:0005887//integral component of plasma membrane;GO:0009986//cell surface;GO:0005887//integral component of plasma membrane;GO:0009986//cell surface;GO:0005887//integral component of plasma membrane	GO:0004871//signal transducer activity;GO:0005488//binding;GO:0004871//signal transducer activity;GO:0005488//binding;GO:0004871//signal transducer activity;GO:0005488//binding	GO:0032269//negative regulation of cellular protein metabolic process;GO:0007166//cell surface receptor signaling pathway;GO:0006909//phagocytosis;GO:0007599//hemostasis;GO:0010742//macrophage derived foam cell differentiation;GO:0006869//lipid transport;GO:0001944//vasculature development;GO:0031589//cell-substrate adhesion;GO:0006935//chemotaxis;GO:0002376//immune system process;GO:0010883//reg…	gi|62089374|dbj|BAD93131.1|/0/integrin alpha-V precursor variant [Homo sapiens]
5176	1599	5.986666667	17.29333333	1.53039113	Up	0.879760455	SERPINF1	1	K19614|1|0.0|725|hsa:5176|pigment epithelium-derived factor	GO:0048770;GO:0044421;GO:0048770;GO:0044421;GO:0048770;GO:0044421;GO:0048770;GO:0044421	GO:0004866//endopeptidase inhibitor activity;GO:0004866//endopeptidase inhibitor activity;GO:0004866//endopeptidase inhibitor activity;GO:0004866//endopeptidase inhibitor activity	GO:0001525//angiogenesis;GO:0031348//negative regulation of defense response;GO:0007613//memory;GO:0033189//response to vitamin A;GO:0010720//positive regulation of cell development;GO:0048513//animal organ development;GO:0050680//negative regulation of epithelial cell proliferation;GO:0031960//response to corticosteroid;GO:0006508//proteolysis;GO:0010466//negative regulation of peptidase activit…	gi|39725934|ref|NP_002606.3|/0/pigment epithelium-derived factor precursor [Homo sapiens]
7091	5071.4	30.18666667	13.10666667	-1.203610636	Down	0.883911896	TLE4	1	K04497|1|0.0|868|dre:30206|groucho	GO:0043231//intracellular membrane-bounded organelle;GO:0043231//intracellular membrane-bounded organelle;GO:0043231//intracellular membrane-bounded organelle;GO:0043231//intracellular membrane-bounded organelle	-	GO:0007166//cell surface receptor signaling pathway;GO:0007166//cell surface receptor signaling pathway;GO:0007166//cell surface receptor signaling pathway;GO:0007166//cell surface receptor signaling pathway	gi|837820745|ref|XP_012784338.1|/0/PREDICTED: transducin-like enhancer protein 4 isoform X10 [Ochotona princeps]
113000	1903.15	16.36333333	6.606666667	-1.308472204	Down	0.862352822	RPUSD1	1	-	-	GO:0003676//nucleic acid binding;GO:0016866//intramolecular transferase activity;GO:0003676//nucleic acid binding;GO:0016866//intramolecular transferase activity;GO:0003676//nucleic acid binding;GO:0016866//intramolecular transferase activity;GO:0003676//nucleic acid binding;GO:0016866//intramolecular transferase activity;GO:0003676//nucleic acid binding;GO:0016866//intramolecular transferase act…	GO:0009451//RNA modification;GO:0009451//RNA modification;GO:0009451//RNA modification;GO:0009451//RNA modification;GO:0009451//RNA modification;GO:0009451//RNA modification;GO:0009451//RNA modification	gi|767986862|ref|XP_011520654.1|/2.00409e-158/PREDICTED: RNA pseudouridylate synthase domain-containing protein 1 isoform X1 [Homo sapiens]
23568	2100	22.35666667	10.82333333	-1.046560217	Down	0.858069428	ARL2BP	3	K16742|1|5e-74|281|pps:100982574|ADP-ribosylation factor-like protein 2-binding protein	GO:0005815//microtubule organizing center;GO:0005740//mitochondrial envelope	GO:0005488//binding;GO:0003712//transcription cofactor activity;GO:0030695//GTPase regulator activity	GO:0042503//tyrosine phosphorylation of Stat3 protein;GO:0072595	gi|795088282|ref|XP_011827243.1|/1.70986e-74/PREDICTED: ADP-ribosylation factor-like protein 2-binding protein isoform X1 [Mandrillus leucophaeus]
3352	2857	5.326666667	1.323333333	-2.009056496	Down	0.80954121	HTR1D	4	K04153|1|0.0|724|hsa:3352|5-hydroxytryptamine receptor 1	GO:0016021//integral component of membrane	GO:0008227//G-protein coupled amine receptor activity;GO:0043176//amine binding	GO:0007267//cell-cell signaling;GO:0014821;GO:0042221//response to chemical;GO:0007186//G-protein coupled receptor signaling pathway	gi|829977201|ref|XP_012606320.1|/0/PREDICTED: 5-hydroxytryptamine receptor 1D [Microcebus murinus]
6876	1232.92	91.99666667	15.03666667	-2.613096803	Down	0.962596427	TAGLN	1	K20526|1|8e-113|409|nle:100601080|transgelin	GO:0044424;GO:0044424	GO:0008092//cytoskeletal protein binding;GO:0008092//cytoskeletal protein binding	GO:0048513//animal organ development;GO:0048513//animal organ development	gi|119587704|gb|EAW67300.1|/8.31474e-115/transgelin, isoform CRA_c [Homo sapiens]
7980	2442.24	24.4	124.12	2.346782549	Up	0.957298011	TFPI2	1	K03909|1|2e-14|84.0|lcm:102363540|tissue factor pathway inhibitor	GO:0031012//extracellular matrix;GO:0031012//extracellular matrix;GO:0031012//extracellular matrix	GO:0005198//structural molecule activity;GO:0004866//endopeptidase inhibitor activity;GO:0005198//structural molecule activity;GO:0004866//endopeptidase inhibitor activity;GO:0005198//structural molecule activity;GO:0004866//endopeptidase inhibitor activity	GO:0007599//hemostasis;GO:0007599//hemostasis;GO:0007599//hemostasis	gi|795252577|ref|XP_011810462.1|/2.13481e-130/PREDICTED: tissue factor pathway inhibitor 2 isoform X2 [Colobus angolensis palliatus]
7035	2036.2	37.48	101.6266667	1.439086154	Up	0.917123427	TFPI	1	K03909|1|1e-158|563|hsa:7035|tissue factor pathway inhibitor	GO:0044421;GO:0016020//membrane;GO:0044421;GO:0016020//membrane;GO:0044421;GO:0016020//membrane;GO:0044421;GO:0016020//membrane;GO:0044421;GO:0016020//membrane;GO:0044421;GO:0016020//membrane	GO:0004866//endopeptidase inhibitor activity;GO:0004866//endopeptidase inhibitor activity;GO:0004866//endopeptidase inhibitor activity;GO:0004866//endopeptidase inhibitor activity;GO:0004866//endopeptidase inhibitor activity;GO:0004866//endopeptidase inhibitor activity	GO:0007599//hemostasis;GO:0010466//negative regulation of peptidase activity;GO:0072376//protein activation cascade;GO:0007599//hemostasis;GO:0010466//negative regulation of peptidase activity;GO:0072376//protein activation cascade;GO:0007599//hemostasis;GO:0010466//negative regulation of peptidase activity;GO:0072376//protein activation cascade;GO:0007599//hemostasis;GO:0010466//negative regulat…	gi|73760409|ref|NP_001027452.1|/6.77041e-133/tissue factor pathway inhibitor isoform b precursor [Homo sapiens]
92579	1526.46	38.44666667	12.99	-1.565457091	Down	0.909267154	G6PC3	1	K01084|1|0.0|572|hsa:92579|glucose-6-phosphatase [EC:3.1.3.9]	GO:0031090//organelle membrane;GO:0043231//intracellular membrane-bounded organelle;GO:0031224//intrinsic component of membrane;GO:0031090//organelle membrane;GO:0043231//intracellular membrane-bounded organelle;GO:0031224//intrinsic component of membrane;GO:0031090//organelle membrane;GO:0043231//intracellular membrane-bounded organelle;GO:0031224//intrinsic component of membrane;GO:0031090//org…	GO:0019203//carbohydrate phosphatase activity;GO:0019203//carbohydrate phosphatase activity;GO:0019203//carbohydrate phosphatase activity;GO:0019203//carbohydrate phosphatase activity	GO:0015712//hexose phosphate transport;GO:0006793//phosphorus metabolic process;GO:0006006//glucose metabolic process;GO:0015712//hexose phosphate transport;GO:0006793//phosphorus metabolic process;GO:0006006//glucose metabolic process;GO:0015712//hexose phosphate transport;GO:0006793//phosphorus metabolic process;GO:0006006//glucose metabolic process;GO:0015712//hexose phosphate transport;GO:000…	gi|24308434|ref|NP_612396.1|/7.3169e-177/glucose-6-phosphatase 3 isoform 1 [Homo sapiens]
220	3551.27	40.3	96.04	1.252855565	Up	0.907978076	ALDH1A3	1	K00129|1|2e-174|616|nle:100586116|aldehyde dehydrogenase (NAD(P)+) [EC:1.2.1.5]	GO:0044424;GO:0044424	GO:0004030//aldehyde dehydrogenase [NAD(P)+] activity;GO:0051287//NAD binding;GO:0042562//hormone binding;GO:0042802//identical protein binding;GO:0004030//aldehyde dehydrogenase [NAD(P)+] activity;GO:0051287//NAD binding;GO:0042562//hormone binding;GO:0042802//identical protein binding	GO:0043010//camera-type eye development;GO:0006915//apoptotic process;GO:0016331//morphogenesis of embryonic epithelium;GO:0042573//retinoic acid metabolic process;GO:0048562//embryonic organ morphogenesis;GO:0021756//striatum development;GO:0042221//response to chemical;GO:0021536//diencephalon development;GO:0043010//camera-type eye development;GO:0006915//apoptotic process;GO:0016331//morphoge…	gi|153266822|ref|NP_000684.2|/0/aldehyde dehydrogenase family 1 member A3 isoform 1 [Homo sapiens]
9180	3847.22	17.11333333	47.65666667	1.477557251	Up	0.910028421	OSMR	1	K05057|1|1e-171|605|hsa:9180|oncostatin M receptor	GO:0005887//integral component of plasma membrane;GO:0005887//integral component of plasma membrane;GO:0005887//integral component of plasma membrane;GO:0005887//integral component of plasma membrane;GO:0005887//integral component of plasma membrane;GO:0005887//integral component of plasma membrane	GO:0004896//cytokine receptor activity;GO:0004896//cytokine receptor activity;GO:0004896//cytokine receptor activity;GO:0004896//cytokine receptor activity;GO:0004896//cytokine receptor activity;GO:0004896//cytokine receptor activity	GO:0002526//acute inflammatory response;GO:0008283//cell proliferation;GO:0010033//response to organic substance;GO:0007165//signal transduction;GO:0002526//acute inflammatory response;GO:0008283//cell proliferation;GO:0010033//response to organic substance;GO:0007165//signal transduction;GO:0002526//acute inflammatory response;GO:0008283//cell proliferation;GO:0010033//response to organic substa…	gi|4557040|ref|NP_003990.1|/0/oncostatin-M-specific receptor subunit beta isoform 1 precursor [Homo sapiens]
9925	4654	8.916666667	18.22333333	1.031210484	Up	0.844123021	ZBTB5	2	K10492|1|0.0|1220|hsa:9925|zinc finger and BTB domain-containing protein 5	GO:0043231//intracellular membrane-bounded organelle	GO:0046914//transition metal ion binding;GO:0003676//nucleic acid binding	-	gi|545517622|ref|XP_538734.4|/0/PREDICTED: zinc finger and BTB domain-containing protein 5 isoform X1 [Canis lupus familiaris]
730755	880	10.51666667	24.53333333	1.222065761	Up	0.878684531	KRTAP2-3	1	-	GO:0005882//intermediate filament	-	-	gi|55645515|ref|XP_523636.1|/7.62727e-50/PREDICTED: keratin-associated protein 2-1 [Pan troglodytes]
59307	1686.82	14.08333333	28.52333333	1.018153749	Up	0.866910272	SIGIRR	1	K05169|1|0.0|757|hsa:59307|single Ig IL-1R-related molecule	GO:0031224//intrinsic component of membrane;GO:0031224//intrinsic component of membrane;GO:0031224//intrinsic component of membrane	GO:0005488//binding;GO:0004872//receptor activity;GO:0005488//binding;GO:0004872//receptor activity;GO:0005488//binding;GO:0004872//receptor activity	GO:0042036//negative regulation of cytokine biosynthetic process;GO:0002526//acute inflammatory response;GO:0002832;GO:0001959//regulation of cytokine-mediated signaling pathway;GO:0043392//negative regulation of DNA binding;GO:0042036//negative regulation of cytokine biosynthetic process;GO:0002526//acute inflammatory response;GO:0002832;GO:0001959//regulation of cytokine-mediated signaling path…	gi|635010919|ref|XP_008007084.1|/0/PREDICTED: single Ig IL-1-related receptor isoform X1 [Chlorocebus sabaeus]
80020	5005.98	29.26666667	13.40666667	-1.126307858	Down	0.877233049	FOXRED2	5	K17985|1|1e-22|112|hsa:55626|activating molecule in BECN1-regulated autophagy protein 1	GO:0044432;GO:0044432	GO:0050662//coenzyme binding;GO:0003824//catalytic activity;GO:0050662//coenzyme binding;GO:0003824//catalytic activity	GO:0043161//proteasome-mediated ubiquitin-dependent protein catabolic process;GO:0043161//proteasome-mediated ubiquitin-dependent protein catabolic process	gi|156139139|ref|NP_079231.4|/0/FAD-dependent oxidoreductase domain-containing protein 2 precursor [Homo sapiens]
1604	2121.37	28.26333333	58.70666667	1.054592719	Up	0.88865205	CD55	1	K04006|1|0.0|668|pps:100983678|decay accelerating factor	GO:0016021//integral component of membrane;GO:0016021//integral component of membrane;GO:0016021//integral component of membrane;GO:0016021//integral component of membrane;GO:0016021//integral component of membrane;GO:0016021//integral component of membrane	-	GO:0006952//defense response;GO:0051480//regulation of cytosolic calcium ion concentration;GO:0002455//humoral immune response mediated by circulating immunoglobulin;GO:0008152//metabolic process;GO:0006952//defense response;GO:0051480//regulation of cytosolic calcium ion concentration;GO:0002455//humoral immune response mediated by circulating immunoglobulin;GO:0008152//metabolic process;GO:0006…	gi|168693643|ref|NP_001108224.1|/0/complement decay-accelerating factor isoform 2 precursor [Homo sapiens]
57701	4918	17.2	7.276666667	-1.241058935	Down	0.86089119	NCKAP5L	3	K18401|1|7e-158|561|acs:100558460|KAT8 regulatory NSL complex subunit 2;K19719|2|3e-07|61.2|fch:102059900|collagen, type II, alpha;K06237|3|1e-06|52.0|ptg:102951890|collagen, type IV, alpha	-	-	-	gi|208022661|ref|NP_001032895.2|/0/nck-associated protein 5-like [Homo sapiens]
9976	2052	0.193333333	3.723333333	4.267432475	Up	0.831983354	CLEC2B	2	K10071|1|3e-70|268|ggo:101147778|C-type lectin domain family 2 member B	GO:0016021//integral component of membrane	GO:0030246//carbohydrate binding	-	gi|426371600|ref|XP_004052731.1|/2.95762e-69/PREDICTED: C-type lectin domain family 2 member B [Gorilla gorilla gorilla]
1742	3523.44	17.77666667	49.49333333	1.477249382	Up	0.910738936	DLG4	1	K11828|1|0.0|1451|tup:102486732|discs large protein 4	GO:0043005//neuron projection;GO:0044459;GO:0030139//endocytic vesicle;GO:0044430;GO:0043005//neuron projection;GO:0044459;GO:0030139//endocytic vesicle;GO:0044430;GO:0043005//neuron projection;GO:0044459;GO:0030139//endocytic vesicle;GO:0044430;GO:0008328//ionotropic glutamate receptor complex;GO:0044430;GO:0030139//endocytic vesicle;GO:0033267;GO:0009898//cytoplasmic side of plasma membrane;GO:…	GO:0005515//protein binding;GO:0005515//protein binding;GO:0005515//protein binding;GO:0019904//protein domain specific binding;GO:0035254//glutamate receptor binding;GO:0005515//protein binding;GO:0019904//protein domain specific binding;GO:0035254//glutamate receptor binding	GO:0048731//system development;GO:0007267//cell-cell signaling;GO:0007611//learning or memory;GO:0006935//chemotaxis;GO:0065003;GO:0048731//system development;GO:0007267//cell-cell signaling;GO:0007611//learning or memory;GO:0006935//chemotaxis;GO:0065003;GO:0048731//system development;GO:0007267//cell-cell signaling;GO:0007611//learning or memory;GO:0006935//chemotaxis;GO:0065003;GO:0048731//sys…	gi|861468814|ref|XP_012932268.1|/0/PREDICTED: disks large homolog 4 isoform X1 [Heterocephalus glaber]
4864	4827	5.76	17.68	1.617977558	Up	0.89361551	NPC1	4	K12385|1|0.0|2530|hsa:4864|Niemann-Pick C1 protein	GO:0005764//lysosome;GO:0016021//integral component of membrane;GO:0005770//late endosome;GO:0012505//endomembrane system	GO:0005319//lipid transporter activity;GO:0005488//binding;GO:0004888//transmembrane signaling receptor activity	GO:0010507//negative regulation of autophagy;GO:0008202//steroid metabolic process;GO:0007034//vacuolar transport;GO:0016192//vesicle-mediated transport;GO:0010038//response to metal ion;GO:0030301//cholesterol transport;GO:0055092//sterol homeostasis	gi|62087676|dbj|BAD92285.1|/0/Niemann-Pick disease, type C1 variant [Homo sapiens]
97	638.58	61.47333333	148.9433333	1.276730929	Up	0.91226147	ACYP1	1	K01512|1|2e-65|250|mcc:697471|acylphosphatase [EC:3.6.1.7]	-	GO:0016818//hydrolase activity, acting on acid anhydrides, in phosphorus-containing anhydrides;GO:0016818//hydrolase activity, acting on acid anhydrides, in phosphorus-containing anhydrides;GO:0016818//hydrolase activity, acting on acid anhydrides, in phosphorus-containing anhydrides;GO:0016818//hydrolase activity, acting on acid anhydrides, in phosphorus-containing anhydrides;GO:0016818//hydrola…	GO:0006793//phosphorus metabolic process;GO:0006793//phosphorus metabolic process;GO:0006793//phosphorus metabolic process;GO:0006793//phosphorus metabolic process;GO:0006793//phosphorus metabolic process	gi|109071964|ref|XP_001090451.1|/1.20995e-64/PREDICTED: acylphosphatase-1 [Macaca mulatta]
2669	2136.96	0.86	5.446666667	2.662965013	Up	0.843300853	GEM	3	K07846|1|1e-159|565|nle:100600274|GTP binding protein overexpressed in skeletal muscle	GO:0044459;GO:0044459	GO:0017111//nucleoside-triphosphatase activity;GO:0046872//metal ion binding;GO:0032561//guanyl ribonucleotide binding;GO:0005515//protein binding;GO:0017111//nucleoside-triphosphatase activity;GO:0046872//metal ion binding;GO:0032561//guanyl ribonucleotide binding;GO:0005515//protein binding	GO:0035556//intracellular signal transduction;GO:0009207;GO:0002376//immune system process;GO:0035556//intracellular signal transduction;GO:0009207;GO:0002376//immune system process	gi|4885263|ref|NP_005252.1|/1.2677e-158/GTP-binding protein GEM [Homo sapiens]
10220	4767	11.17666667	5.483333333	-1.027364899	Down	0.803085668	GDF11	4	K05497|1|0.0|719|fca:101090704|growth differentiation factor 8/11	GO:0044421	GO:0005102//receptor binding	GO:0035295//tube development;GO:0045596//negative regulation of cell differentiation;GO:0009888//tissue development;GO:0048592//eye morphogenesis;GO:0001822//kidney development;GO:0021700//developmental maturation;GO:0008283//cell proliferation;GO:0009952//anterior/posterior pattern specification	gi|6649914|gb|AAF21630.1|AF028333_1/0/growth/differentiation factor-11 [Homo sapiens]
6421	3073	163.7366667	67.54	-1.277563346	Down	0.912799432	SFPQ	2	K13219|1|7e-164|580|pale:102878036|splicing factor, proline- and glutamine-rich	GO:0016604//nuclear body;GO:0034399//nuclear periphery	GO:0005488//binding	GO:0000398//mRNA splicing, via spliceosome	gi|982228915|ref|XP_015294091.1|/1.54173e-162/PREDICTED: splicing factor, proline- and glutamine-rich isoform X2 [Macaca fascicularis]
9859	7097.88	27.36666667	63.37666667	1.211532061	Up	0.900974421	CEP170	1	K16463|1|0.0|2338|mcc:705427|centrosomal protein CEP170	GO:0005813//centrosome;GO:0005813//centrosome;GO:0005813//centrosome	-	-	gi|109255228|ref|NP_055627.2|/0/centrosomal protein of 170 kDa isoform alpha [Homo sapiens]
10509	3664.19	11.44	22.97	1.005663805	Up	0.855592773	SEMA4B	1	K06521|1|0.0|1538|hsa:10509|semaphorin 4	GO:0031224//intrinsic component of membrane;GO:0031224//intrinsic component of membrane;GO:0031224//intrinsic component of membrane;GO:0031224//intrinsic component of membrane;GO:0031224//intrinsic component of membrane;GO:0031224//intrinsic component of membrane;GO:0031224//intrinsic component of membrane;GO:0031224//intrinsic component of membrane	-	GO:0048731//system development;GO:0048869//cellular developmental process;GO:0048731//system development;GO:0048869//cellular developmental process;GO:0048731//system development;GO:0048869//cellular developmental process;GO:0048731//system development;GO:0048869//cellular developmental process;GO:0048731//system development;GO:0048869//cellular developmental process;GO:0048731//system developmen…	gi|931595774|ref|XP_014197067.1|/0/PREDICTED: semaphorin-4B isoform X1 [Pan paniscus]
8519	733	20.04666667	174.95	3.125508392	Up	0.973893626	IFITM1	3	K19831|1|9e-67|255|pps:100970132|interferon induced transmembrane protein 1	GO:0031224//intrinsic component of membrane	GO:0005488//binding	GO:0019221//cytokine-mediated signaling pathway;GO:0002682//regulation of immune system process;GO:0006952//defense response;GO:0008283//cell proliferation;GO:0051707//response to other organism	gi|150010589|ref|NP_003632.3|/6.90615e-66/interferon-induced transmembrane protein 1 [Homo sapiens]
91624	3247.39	7.22	2.313333333	-1.642025675	Down	0.821863581	NEXN	3	K00907|1|7e-15|85.9|cmk:103176418|myosin-light-chain kinase [EC:2.7.11.18]	GO:0030017//sarcomere;GO:0030054//cell junction;GO:0030017//sarcomere;GO:0030054//cell junction	GO:0003779//actin binding;GO:0005198//structural molecule activity;GO:0003779//actin binding;GO:0005198//structural molecule activity	GO:0033043//regulation of organelle organization;GO:0016477//cell migration;GO:0033043//regulation of organelle organization;GO:0016477//cell migration	gi|725552554|ref|XP_010345662.1|/0/PREDICTED: nexilin isoform X8 [Saimiri boliviensis boliviensis]
8793	3569	16.29	55.65666667	1.772567903	Up	0.929658952	TNFRSF10D	4	K04722|1|0.0|711|hsa:8793|tumor necrosis factor receptor superfamily member 10	GO:0031224//intrinsic component of membrane	GO:0004872//receptor activity;GO:0005515//protein binding	GO:0043066//negative regulation of apoptotic process;GO:0023052//signaling	gi|18203495|sp|Q9UBN6.1|TR10D_HUMAN/0/RecName: Full=Tumor necrosis factor receptor superfamily member 10D; AltName: Full=Decoy receptor 2; Short=DcR2; AltName: Full=TNF-related apoptosis-inducing ligand receptor 4; Short=TRAIL receptor 4; Short=TRAIL-R4; AltName: Full=TRAIL receptor with a truncated death domain; AltName: CD_antigen=CD264; Flags: Precursor
89849	2210.72	7.263333333	14.95333333	1.041763424	Up	0.831506293	ATG16L2	1	K17890|1|0.0|1005|hsa:89849|autophagy-related protein 16, animal type	GO:0044424;GO:0044424	GO:0005488//binding;GO:0005488//binding	GO:0044248;GO:0006810//transport;GO:0044248;GO:0006810//transport	gi|55743108|ref|NP_203746.1|/0/autophagy-related protein 16-2 isoform 1 [Homo sapiens]
51129	1905	9.523333333	41.26333333	2.115321834	Up	0.938905806	ANGPTL4	1	K08767|1|3e-58|227|ggo:101133416|angiopoietin-like 4	GO:0031012//extracellular matrix;GO:0031012//extracellular matrix;GO:0031012//extracellular matrix	GO:0030234//enzyme regulator activity;GO:0005515//protein binding;GO:0030234//enzyme regulator activity;GO:0005515//protein binding;GO:0030234//enzyme regulator activity;GO:0005515//protein binding	GO:0048869//cellular developmental process;GO:0006629//lipid metabolic process;GO:0006915//apoptotic process;GO:0051259//protein oligomerization;GO:0051004;GO:0023052//signaling;GO:0045765//regulation of angiogenesis;GO:0055088//lipid homeostasis;GO:0006950//response to stress;GO:0048869//cellular developmental process;GO:0006629//lipid metabolic process;GO:0006915//apoptotic process;GO:0051259//…	gi|37181670|gb|AAQ88642.1|/0/NL2 [Homo sapiens]
142891	6799.73	5.82	13.45666667	1.209230028	Up	0.841006902	SAMD8	1	K04714|1|1e-68|265|bfo:BRAFLDRAFT_104157|shingomyelin synthase [EC:2.7.8.27]	GO:0031224//intrinsic component of membrane;GO:0031224//intrinsic component of membrane	-	GO:0006684//sphingomyelin metabolic process;GO:0006684//sphingomyelin metabolic process	gi|119574950|gb|EAW54565.1|/0/sterile alpha motif domain containing 8, isoform CRA_a [Homo sapiens]
54908	2683	32.73	15.72333333	-1.057706502	Down	0.875314657	SPDL1	1	K20478|1|8e-14|82.0|dre:557772|golgin subfamily B member 1	GO:0043231//intracellular membrane-bounded organelle;GO:0044444//cytoplasmic part;GO:0005819//spindle;GO:0000777//condensed chromosome kinetochore;GO:0043231//intracellular membrane-bounded organelle;GO:0044444//cytoplasmic part;GO:0005819//spindle;GO:0000777//condensed chromosome kinetochore;GO:0043231//intracellular membrane-bounded organelle;GO:0044444//cytoplasmic part;GO:0005819//spindle;GO:…	GO:0005488//binding;GO:0005488//binding;GO:0005488//binding;GO:0005488//binding;GO:0005488//binding;GO:0005488//binding	GO:0000070//mitotic sister chromatid segregation;GO:0040001//establishment of mitotic spindle localization;GO:0034502//protein localization to chromosome;GO:0000070//mitotic sister chromatid segregation;GO:0040001//establishment of mitotic spindle localization;GO:0034502//protein localization to chromosome;GO:0000070//mitotic sister chromatid segregation;GO:0040001//establishment of mitotic spind…	gi|157388975|ref|NP_060255.3|/0/protein Spindly [Homo sapiens]
284018	1473.03	6.856666667	14.38	1.068484383	Up	0.831780349	C17orf58	3	-	-	-	-	gi|675661076|ref|XP_008995916.1|/2.8548e-70/PREDICTED: UPF0450 protein C17orf58 homolog, partial [Callithrix jacchus]
10954	1873	6.256666667	13.24	1.081436973	Up	0.826268778	PDIA5	1	K09583|1|0.0|838|hsa:10954|protein disulfide isomerase family A, member 5 [EC:5.3.4.1]	GO:0044432;GO:0044432	GO:0016862//intramolecular oxidoreductase activity, interconverting keto- and enol-groups;GO:0015036//disulfide oxidoreductase activity;GO:0016862//intramolecular oxidoreductase activity, interconverting keto- and enol-groups;GO:0015036//disulfide oxidoreductase activity	GO:0050896//response to stimulus;GO:0018904;GO:0044267//cellular protein metabolic process;GO:0019725//cellular homeostasis;GO:0050896//response to stimulus;GO:0018904;GO:0044267//cellular protein metabolic process;GO:0019725//cellular homeostasis	gi|5803121|ref|NP_006801.1|/0/protein disulfide-isomerase A5 precursor [Homo sapiens]
22822	5913	58.60666667	123.99	1.08108708	Up	0.899340235	PHLDA1	3	K17985|1|4e-26|124|hsa:55626|activating molecule in BECN1-regulated autophagy protein 1;K15696|2|8e-23|113|nle:100581015|RING finger protein 113B;K12581|3|5e-22|94.0|nle:100584332|CCR4-NOT transcription complex subunit 7/8;K15289|5|5e-20|103|ggo:101143670|solute carrier family 35, member F5	GO:0012506//vesicle membrane;GO:0031981//nuclear lumen	GO:0005488//binding	GO:0012502//induction of programmed cell death;GO:0009101//glycoprotein biosynthetic process	gi|83977459|ref|NP_031376.3|/6.85767e-139/pleckstrin homology-like domain family A member 1 [Homo sapiens]
196394	2188.31	1.393333333	6.646666667	2.254090562	Up	0.845868859	AMN1	1	K10268|1|4e-21|105|xma:102218682|F-box and leucine-rich repeat protein 2/20	-	-	-	gi|71052069|gb|AAH45831.2|/9.06766e-107/AMN1 protein [Homo sapiens]
3303	2445	19.17	5.75	-1.737216476	Down	0.902395453	HSPA1A	5	K03283|1|0.0|1148|rro:104678130|heat shock 70kDa protein 1/8	GO:0032991//macromolecular complex;GO:0016604//nuclear body;GO:0044444//cytoplasmic part	GO:0019899//enzyme binding;GO:0032559//adenyl ribonucleotide binding	GO:0016049//cell growth;GO:0006457//protein folding;GO:0006401//RNA catabolic process;GO:0008283//cell proliferation;GO:0043066//negative regulation of apoptotic process;GO:0006950//response to stress	gi|62089222|dbj|BAD93055.1|/0/heat shock 70kDa protein 1A variant [Homo sapiens]
653145	2070	7.866666667	1.366666667	-2.525091045	Down	0.875690215	ANXA8	1	K17096|1|8e-176|619|hsa:653145|annexin A8	-	GO:0046872//metal ion binding;GO:0005543//phospholipid binding;GO:0046872//metal ion binding;GO:0005543//phospholipid binding	GO:0007599//hemostasis;GO:0007599//hemostasis	gi|411147376|ref|NP_001258632.1|/9.35849e-139/annexin A8 isoform 3 [Homo sapiens]
5066	5362.62	16.74	36.75666667	1.134706412	Up	0.884520909	PAM	1	K00504|1|0.0|1686|hsa:5066|peptidylglycine monooxygenase [EC:1.14.17.3];K18200|1|0.0|1686|hsa:5066|peptidylamidoglycolate lyase [EC:4.3.2.5]	GO:0016023//cytoplasmic, membrane-bounded vesicle;GO:0031224//intrinsic component of membrane;GO:0016023//cytoplasmic, membrane-bounded vesicle;GO:0031224//intrinsic component of membrane;GO:0016023//cytoplasmic, membrane-bounded vesicle;GO:0031224//intrinsic component of membrane;GO:0016023//cytoplasmic, membrane-bounded vesicle;GO:0031224//intrinsic component of membrane;GO:0016023//cytoplasmic…	GO:0046914//transition metal ion binding;GO:0016715//oxidoreductase activity, acting on paired donors, with incorporation or reduction of molecular oxygen, reduced ascorbate as one donor, and incorporation of one atom of oxygen;GO:0019842//vitamin binding;GO:0016842;GO:0046914//transition metal ion binding;GO:0016715//oxidoreductase activity, acting on paired donors, with incorporation or reducti…	GO:0043412//macromolecule modification;GO:0044237//cellular metabolic process;GO:0043412//macromolecule modification;GO:0044237//cellular metabolic process;GO:0043412//macromolecule modification;GO:0044237//cellular metabolic process;GO:0043412//macromolecule modification;GO:0044237//cellular metabolic process;GO:0043412//macromolecule modification;GO:0044237//cellular metabolic process;GO:004341…	gi|21070980|ref|NP_620176.1|/0/peptidyl-glycine alpha-amidating monooxygenase isoform c precursor [Homo sapiens]
84986	5495	6.193333333	15.11	1.28671566	Up	0.85590743	ARHGAP19	1	K18470|1|2e-10|72.0|aqu:100637844|Rho GTPase-activating protein 1	GO:0044444//cytoplasmic part;GO:0043231//intracellular membrane-bounded organelle;GO:0044444//cytoplasmic part;GO:0043231//intracellular membrane-bounded organelle;GO:0044444//cytoplasmic part;GO:0043231//intracellular membrane-bounded organelle	GO:0008047//enzyme activator activity;GO:0008047//enzyme activator activity;GO:0008047//enzyme activator activity	GO:0009966//regulation of signal transduction;GO:0035556//intracellular signal transduction;GO:0009966//regulation of signal transduction;GO:0035556//intracellular signal transduction;GO:0009966//regulation of signal transduction;GO:0035556//intracellular signal transduction	gi|795553716|ref|XP_011906734.1|/0/PREDICTED: rho GTPase-activating protein 19 isoform X3 [Cercocebus atys]
11138	4226	3.646666667	9.086666667	1.317172824	Up	0.815245635	TBC1D8	1	K19951|1|0.0|2164|mcc:710649|TBC1 domain family member 9	GO:0044464;GO:0044464;GO:0044464	GO:0046872//metal ion binding;GO:0046872//metal ion binding;GO:0046872//metal ion binding	GO:0003013//circulatory system process;GO:0008283//cell proliferation;GO:0003013//circulatory system process;GO:0008283//cell proliferation;GO:0003013//circulatory system process;GO:0008283//cell proliferation	gi|156231067|ref|NP_001095896.1|/0/TBC1 domain family member 8 [Homo sapiens]
10826	3046	1.13	4.96	2.134017348	Up	0.805247665	FAXDC2	4	K07750|1|0.0|712|hsa:10826|methylsterol monooxygenase [EC:1.14.13.72]	GO:0031224//intrinsic component of membrane	GO:0046914//transition metal ion binding;GO:0003824//catalytic activity	GO:0006631//fatty acid metabolic process	gi|119582034|gb|EAW61630.1|/0/chromosome 5 open reading frame 4, isoform CRA_b [Homo sapiens]
3340	8022.99	13.77333333	4.76	-1.532844275	Down	0.866017052	NDST1	1	K02576|1|0.0|1763|hsa:3340|heparan sulfate N-deacetylase/N-sulfotransferase NDST1 [EC:3.1.1.- 2.8.2.-]	GO:0031224//intrinsic component of membrane;GO:0043231//intracellular membrane-bounded organelle;GO:0012505//endomembrane system;GO:0031224//intrinsic component of membrane;GO:0043231//intracellular membrane-bounded organelle;GO:0012505//endomembrane system	GO:0034483//heparan sulfate sulfotransferase activity;GO:0034483//heparan sulfate sulfotransferase activity	GO:0006952//defense response;GO:0006022;GO:0048598//embryonic morphogenesis;GO:0007420//brain development;GO:0007169//transmembrane receptor protein tyrosine kinase signaling pathway;GO:0030166//proteoglycan biosynthetic process;GO:0006952//defense response;GO:0006022;GO:0048598//embryonic morphogenesis;GO:0007420//brain development;GO:0007169//transmembrane receptor protein tyrosine kinase signa…	gi|666637969|ref|NP_001287992.1|/0/bifunctional heparan sulfate N-deacetylase/N-sulfotransferase 1 isoform 2 [Homo sapiens]
3875	1465.72	941.2233333	334.2233333	-1.493724629	Down	0.926096224	KRT18	2	K07604|1|0.0|710|ggo:101139505|type I keratin, acidic	GO:0005813//centrosome;GO:0005882//intermediate filament;GO:0005813//centrosome;GO:0005882//intermediate filament	GO:0005488//binding;GO:0005488//binding	GO:0006915//apoptotic process;GO:0051704;GO:0043001//Golgi to plasma membrane protein transport;GO:0032502//developmental process;GO:0006915//apoptotic process;GO:0051704;GO:0043001//Golgi to plasma membrane protein transport;GO:0032502//developmental process	gi|4557888|ref|NP_000215.1|/0/keratin, type I cytoskeletal 18 [Homo sapiens]
3672	4811	2.09	8.713333333	2.059721793	Up	0.867458384	ITGA1	1	K06480|1|0.0|2288|hsa:3672|integrin alpha 1	GO:0009986//cell surface;GO:0043025//neuronal cell body;GO:0042995//cell projection;GO:0030141//secretory granule;GO:0005887//integral component of plasma membrane	GO:0004871//signal transducer activity;GO:0005102//receptor binding;GO:0046983//protein dimerization activity	GO:0007166//cell surface receptor signaling pathway;GO:0003012//muscle system process;GO:0031589//cell-substrate adhesion;GO:0048858//cell projection morphogenesis;GO:0050880//regulation of blood vessel size;GO:0030595//leukocyte chemotaxis;GO:0043065//positive regulation of apoptotic process;GO:0000165//MAPK cascade	gi|31657142|ref|NP_852478.1|/0/integrin alpha-1 precursor [Homo sapiens]
10974	672	1.026666667	8.62	3.069720019	Up	0.902578157	ADIRF	2	-	-	-	-	gi|343960709|dbj|BAK61944.1|/3.38748e-18/hypothetical protein [Pan troglodytes]
3576	1718	10.70333333	85.37	2.995669015	Up	0.970351198	CXCL8	3	K10030|1|1e-39|167|pon:100437111|interleukin 8	GO:0044421	GO:0005125//cytokine activity;GO:0045236//CXCR chemokine receptor binding	GO:0006952//defense response;GO:0048565//digestive tract development;GO:0022402//cell cycle process;GO:0048646//anatomical structure formation involved in morphogenesis;GO:0019932//second-messenger-mediated signaling;GO:0050927//positive regulation of positive chemotaxis;GO:0002690//positive regulation of leukocyte chemotaxis;GO:0007155//cell adhesion;GO:0045069//regulation of viral genome replic…	gi|10834978|ref|NP_000575.1|/9.63139e-39/interleukin-8 precursor [Homo sapiens]
25822	2466.6	17.26333333	38.91666667	1.172677086	Up	0.889423467	DNAJB5	2	K09511|1|0.0|685|cfr:102524196|DnaJ homolog subfamily B member 5	-	-	-	gi|410042566|ref|XP_001164685.3|/0/PREDICTED: dnaJ homolog subfamily B member 5 isoform X2 [Pan troglodytes]
83871	1510.74	84.06666667	37.32333333	-1.171456031	Down	0.9022635	RAB34	1	K07921|1|3e-134|464|aml:100465465|Ras-related protein Rab-34	GO:0005768//endosome;GO:0031252//cell leading edge;GO:0005768//endosome;GO:0031252//cell leading edge	GO:0032561//guanyl ribonucleotide binding;GO:0017111//nucleoside-triphosphatase activity;GO:0032561//guanyl ribonucleotide binding;GO:0017111//nucleoside-triphosphatase activity	GO:0035556//intracellular signal transduction;GO:0016192//vesicle-mediated transport;GO:0035556//intracellular signal transduction;GO:0016192//vesicle-mediated transport	gi|675719390|ref|XP_008963360.1|/5.27561e-138/PREDICTED: ras-related protein Rab-34 isoform X7 [Pan paniscus]
2118	2328.07	15.5	46.23666667	1.576769178	Up	0.922147787	ETV4	1	K15592|1|0.0|981|hsa:2118|ets translocation variant 4	GO:0031981//nuclear lumen;GO:0031981//nuclear lumen;GO:0031981//nuclear lumen;GO:0031981//nuclear lumen;GO:0031981//nuclear lumen	GO:0001071//nucleic acid binding transcription factor activity;GO:0003677//DNA binding;GO:0001071//nucleic acid binding transcription factor activity;GO:0003677//DNA binding;GO:0001071//nucleic acid binding transcription factor activity;GO:0003677//DNA binding;GO:0001071//nucleic acid binding transcription factor activity;GO:0003677//DNA binding;GO:0001071//nucleic acid binding transcription fact…	GO:0007411//axon guidance;GO:0060688//regulation of morphogenesis of a branching structure;GO:0033598//mammary gland epithelial cell proliferation;GO:0006351//transcription, DNA-templated;GO:0007411//axon guidance;GO:0060688//regulation of morphogenesis of a branching structure;GO:0033598//mammary gland epithelial cell proliferation;GO:0006351//transcription, DNA-templated;GO:0007411//axon guidan…	gi|602288|gb|AAA95991.1|/0/adenovirus E1A enhancer binding protein, partial [Homo sapiens]
1874	2100	41.40333333	15.12333333	-1.452970763	Down	0.906323589	E2F4	3	K04682|1|0.0|642|ggo:101146622|transcription factor E2F4/5	GO:0043234//protein complex;GO:0031981//nuclear lumen	GO:0003676//nucleic acid binding;GO:0001071//nucleic acid binding transcription factor activity;GO:0005515//protein binding	GO:0010927;GO:0032535//regulation of cellular component size;GO:0019725//cellular homeostasis;GO:0030855//epithelial cell differentiation;GO:0003013//circulatory system process;GO:0051318;GO:0000082//G1/S transition of mitotic cell cycle;GO:0006351//transcription, DNA-templated;GO:0008283//cell proliferation	gi|12669915|ref|NP_001941.2|/0/transcription factor E2F4 [Homo sapiens]
140467	2003	33.10666667	15.81	-1.066284393	Down	0.876593585	ZNF358	4	K09228|1|2e-140|502|bom:102286069|KRAB domain-containing zinc finger protein	GO:0005622//intracellular	GO:0046872//metal ion binding	GO:0007399//nervous system development;GO:0030326//embryonic limb morphogenesis	gi|119589442|gb|EAW69036.1|/0/hCG22250, isoform CRA_b [Homo sapiens]
51400	2745.96	73.59	36.34666667	-1.017686673	Down	0.88954527	PPME1	2	K13617|1|0.0|672|ngi:103749826|protein phosphatase methylesterase 1 [EC:3.1.1.89]	-	GO:0019888//protein phosphatase regulator activity;GO:0019903//protein phosphatase binding;GO:0051723;GO:0019212//phosphatase inhibitor activity	GO:0008214	gi|409971401|ref|NP_001258522.1|/0/protein phosphatase methylesterase 1 isoform b [Homo sapiens]
5025	2043	8.303333333	17.75	1.096056504	Up	0.849888348	P2RX4	1	K05218|1|0.0|635|mcf:102120732|P2X purinoceptor 4	GO:0033267;GO:0044430;GO:0044459;GO:0016021//integral component of membrane;GO:0030425//dendrite;GO:0044444//cytoplasmic part;GO:0044297//cell body;GO:0033267;GO:0044430;GO:0044459;GO:0016021//integral component of membrane;GO:0030425//dendrite;GO:0044444//cytoplasmic part;GO:0044297//cell body;GO:0033267;GO:0044430;GO:0044459;GO:0016021//integral component of membrane;GO:0030425//dendrite;GO:004…	GO:0005231//excitatory extracellular ligand-gated ion channel activity;GO:0050839//cell adhesion molecule binding;GO:0032559//adenyl ribonucleotide binding;GO:0016502;GO:0042802//identical protein binding;GO:0046914//transition metal ion binding;GO:0005231//excitatory extracellular ligand-gated ion channel activity;GO:0050839//cell adhesion molecule binding;GO:0032559//adenyl ribonucleotide bindi…	GO:0001775//cell activation;GO:0055118//negative regulation of cardiac muscle contraction;GO:0006915//apoptotic process;GO:0035587//purinergic receptor signaling pathway;GO:0048871//multicellular organismal homeostasis;GO:0006814//sodium ion transport;GO:0051899//membrane depolarization;GO:0001508//action potential;GO:0009967//positive regulation of signal transduction;GO:0010522//regulation of c…	gi|397524892|ref|XP_003832415.1|/0/PREDICTED: P2X purinoceptor 4 isoform X1 [Pan paniscus]
57476	7636	4.616666667	22.83333333	2.306218012	Up	0.927659359	GRAMD1B	1	K19951|1|3e-09|68.6|hst:105189441|TBC1 domain family member 9	GO:0031224//intrinsic component of membrane;GO:0031224//intrinsic component of membrane;GO:0031224//intrinsic component of membrane;GO:0031224//intrinsic component of membrane	-	-	gi|557440812|ref|NP_001273492.1|/0/GRAM domain-containing protein 1B isoform 1 [Homo sapiens]
255783	849	10.49666667	21.66	1.045101986	Up	0.856293138	INAFM1	5	-	-	-	-	gi|119577873|gb|EAW57469.1|/1.75985e-16/hCG1820496 [Homo sapiens]
2495	1245	820.6533333	365.06	-1.168639317	Down	0.91183516	FTH1	2	K00522|1|1e-107|347|ocu:100349285|ferritin heavy chain [EC:1.16.3.2]	GO:0044444//cytoplasmic part	GO:0016724;GO:0005506//iron ion binding	GO:0000041//transition metal ion transport;GO:0006879//cellular iron ion homeostasis;GO:0002376//immune system process;GO:0048193//Golgi vesicle transport;GO:0008152//metabolic process;GO:0008283//cell proliferation	gi|76779199|gb|AAI05803.1|/2.94647e-119/FTH1 protein, partial [Homo sapiens]
54760	2716	3.373333333	8.44	1.323068115	Up	0.80727771	PCSK4	4	K08671|1|0.0|1505|hsa:54760|proprotein convertase subtilisin/kexin type 4 [EC:3.4.21.-]	GO:0031224//intrinsic component of membrane;GO:0001669//acrosomal vesicle	GO:0004175//endopeptidase activity	GO:0035036//sperm-egg recognition;GO:0019538//protein metabolic process;GO:0003006//developmental process involved in reproduction	gi|76443679|ref|NP_060043.2|/0/proprotein convertase subtilisin/kexin type 4 preproprotein [Homo sapiens]
768	1561	5.223333333	29.62	2.503528962	Up	0.942976045	CA9	2	K01672|1|0.0|725|hsa:768|carbonic anhydrase [EC:4.2.1.1]	GO:0031224//intrinsic component of membrane;GO:0031981//nuclear lumen;GO:0044459;GO:0005902//microvillus	GO:0046914//transition metal ion binding;GO:0016836//hydro-lyase activity	GO:0006810//transport;GO:0048545//response to steroid hormone;GO:0048729//tissue morphogenesis;GO:0044237//cellular metabolic process;GO:0006950//response to stress	gi|694929883|ref|XP_528593.3|/0/PREDICTED: carbonic anhydrase 9 isoform X4 [Pan troglodytes]
576	5363.3	3.966666667	10.72333333	1.434754362	Up	0.840814048	ADGRB2	1	K04597|1|0.0|2890|hsa:576|brain-specific angiogenesis inhibitor 2	GO:0031224//intrinsic component of membrane;GO:0031224//intrinsic component of membrane	-	GO:0007186//G-protein coupled receptor signaling pathway;GO:0007186//G-protein coupled receptor signaling pathway	gi|661567369|ref|NP_001281264.1|/0/adhesion G protein-coupled receptor B2 isoform 1 preproprotein [Homo sapiens]
54206	3144	15.67	47.59333333	1.602754321	Up	0.923081608	ERRFI1	3	K08886|1|8e-35|152|lcm:102364138|activated CDC42 kinase 1 [EC:2.7.10.2 2.7.11.1]	GO:0043231//intracellular membrane-bounded organelle;GO:0009898//cytoplasmic side of plasma membrane	GO:0019900//kinase binding	GO:0001944//vasculature development;GO:0048730//epidermis morphogenesis;GO:0001933//negative regulation of protein phosphorylation;GO:0007176//regulation of epidermal growth factor-activated receptor activity;GO:0030856//regulation of epithelial cell differentiation	gi|10047086|ref|NP_061821.1|/0/ERBB receptor feedback inhibitor 1 [Homo sapiens]
100463486	1290	862.0033333	2270.513333	1.397253156	Up	0.922990256	MTRNR2L8	1	-	-	-	-	gi|345543|pir||JC1348/8.58384e-15/hypothetical 18K protein - goldfish mitochondrion
5325	3565.47	20.81666667	9.63	-1.112131368	Down	0.860282176	PLAGL1	1	K19485|1|0.0|932|ggo:101142022|zinc finger protein PLAGL1	GO:0043231//intracellular membrane-bounded organelle;GO:0043231//intracellular membrane-bounded organelle;GO:0043231//intracellular membrane-bounded organelle;GO:0043231//intracellular membrane-bounded organelle;GO:0043231//intracellular membrane-bounded organelle;GO:0043231//intracellular membrane-bounded organelle;GO:0043231//intracellular membrane-bounded organelle;GO:0043231//intracellular me…	GO:0003676//nucleic acid binding;GO:0046914//transition metal ion binding;GO:0003676//nucleic acid binding;GO:0046914//transition metal ion binding;GO:0003676//nucleic acid binding;GO:0046914//transition metal ion binding;GO:0003676//nucleic acid binding;GO:0046914//transition metal ion binding;GO:0003676//nucleic acid binding;GO:0046914//transition metal ion binding;GO:0003676//nucleic acid bind…	GO:0012502//induction of programmed cell death;GO:0006357//regulation of transcription from RNA polymerase II promoter;GO:0022402//cell cycle process;GO:0012502//induction of programmed cell death;GO:0006357//regulation of transcription from RNA polymerase II promoter;GO:0022402//cell cycle process;GO:0012502//induction of programmed cell death;GO:0006357//regulation of transcription from RNA pol…	gi|27894293|ref|NP_006709.2|/0/zinc finger protein PLAGL1 isoform 2 [Homo sapiens]
1287	6524.63	6.093333333	16.40333333	1.428685446	Up	0.87136622	COL4A5	2	K06237|1|2e-165|587|pps:100984686|collagen, type IV, alpha	GO:0044420//extracellular matrix component;GO:0005578//proteinaceous extracellular matrix;GO:0044420//extracellular matrix component;GO:0005578//proteinaceous extracellular matrix	GO:0005488//binding;GO:0005488//binding	-	gi|156230677|gb|AAI51847.1|/1.38037e-164/Collagen, type IV, alpha 5 [Homo sapiens]
58525	4185	22.29666667	9.383333333	-1.248655623	Down	0.875832318	WIZ	1	-	GO:0043231//intracellular membrane-bounded organelle;GO:0043231//intracellular membrane-bounded organelle	GO:0046914//transition metal ion binding;GO:0046914//transition metal ion binding	-	gi|151301215|ref|NP_067064.2|/0/protein Wiz [Homo sapiens]
51170	1903	6.036666667	13.47666667	1.158639657	Up	0.836165246	HSD17B11	4	K15734|1|8e-71|270|apla:101805250|all-trans-retinol dehydrogenase (NAD+) [EC:1.1.1.105]	GO:0043231//intracellular membrane-bounded organelle	GO:0033764//steroid dehydrogenase activity, acting on the CH-OH group of donors, NAD or NADP as acceptor	GO:0006706//steroid catabolic process	gi|613410229|ref|NP_057329.3|/6.20815e-159/estradiol 17-beta-dehydrogenase 11 precursor [Homo sapiens]
284361	2124	17.11	5.666666667	-1.594267514	Down	0.890722696	EMC10	5	-	GO:0031224//intrinsic component of membrane;GO:0031224//intrinsic component of membrane	-	-	gi|119592279|gb|EAW71873.1|/1.17563e-171/hematopoietic signal peptide-containing, isoform CRA_c [Homo sapiens]
124641	1076	41.31	16.36666667	-1.335730536	Down	0.901512383	OVCA2	2	K07561|1|1e-56|222|shr:100932196|2-(3-amino-3-carboxypropyl)histidine synthase [EC:2.5.1.108]	GO:0043231//intracellular membrane-bounded organelle	GO:0003824//catalytic activity	GO:0033189//response to vitamin A	gi|18201880|ref|NP_543012.1|/4.24716e-107/ovarian cancer-associated gene 2 protein [Homo sapiens]
950	4780	22.70666667	46.99	1.049237833	Up	0.884358506	SCARB2	3	K12384|1|0.0|945|hsa:950|lysosome membrane protein 2	GO:0005764//lysosome;GO:0016021//integral component of membrane;GO:0005764//lysosome;GO:0016021//integral component of membrane	GO:0005488//binding;GO:0004871//signal transducer activity;GO:0005488//binding;GO:0004871//signal transducer activity	GO:0009987//cellular process;GO:0009987//cellular process	gi|5031631|ref|NP_005497.1|/0/lysosome membrane protein 2 isoform 1 precursor [Homo sapiens]
2617	2442.19	46.86	22.44	-1.062284278	Down	0.885170524	GARS	1	K01880|1|0.0|1379|hsa:2617|glycyl-tRNA synthetase [EC:6.1.1.14]	-	-	-	gi|116805340|ref|NP_002038.2|/0/glycine--tRNA ligase isoform 1 precursor [Homo sapiens]
25907	1876	5.126666667	52.33333333	3.351637151	Up	0.971873731	TMEM158	2	K06732|1|8e-10|68.2|cmy:102931396|CUB domain-containing protein 1	GO:0016020//membrane	GO:0005488//binding	-	gi|16904374|gb|AAL30845.1|AF438313_1/2.45772e-91/Ras-induced senescence 1 [Homo sapiens]
10379	1699	12.17666667	26.46666667	1.120057254	Up	0.873061307	IRF9	4	K04693|1|0.0|793|hsa:10379|interferon regulatory factor 9	GO:0031981//nuclear lumen;GO:0044444//cytoplasmic part	GO:0003676//nucleic acid binding;GO:0001071//nucleic acid binding transcription factor activity;GO:0005515//protein binding	GO:0051707//response to other organism;GO:0042089//cytokine biosynthetic process;GO:0019221//cytokine-mediated signaling pathway;GO:0006351//transcription, DNA-templated	gi|25282407|ref|NP_006075.3|/0/interferon regulatory factor 9 [Homo sapiens]
1519	2943	0.983333333	5.226666667	2.4101387	Up	0.82680674	CTSO	2	K01374|1|3e-176|621|hsa:1519|cathepsin O [EC:3.4.22.42]	GO:0000323//lytic vacuole	GO:0004175//endopeptidase activity;GO:0005515//protein binding;GO:0043168//anion binding	GO:0019538//protein metabolic process;GO:0032502//developmental process;GO:0042221//response to chemical	gi|4557501|ref|NP_001325.1|/2.75915e-175/cathepsin O preproprotein [Homo sapiens]
79816	2033	0.91	5.556666667	2.610281248	Up	0.844823386	TLE6	1	-	GO:0043231//intracellular membrane-bounded organelle;GO:0044444//cytoplasmic part;GO:0032991//macromolecular complex;GO:0043231//intracellular membrane-bounded organelle;GO:0044444//cytoplasmic part;GO:0032991//macromolecular complex;GO:0043231//intracellular membrane-bounded organelle;GO:0044444//cytoplasmic part;GO:0032991//macromolecular complex	-	-	gi|221136834|ref|NP_001137458.1|/4.48607e-19/transducin-like enhancer protein 6 isoform 1 [Homo sapiens]
970	913	21.64	99.79333333	2.205242941	Up	0.948761673	CD70	1	K05470|1|7e-83|277|mcf:102130438|tumor necrosis factor ligand superfamily member 7	GO:0044421;GO:0016021//integral component of membrane;GO:0044421;GO:0016021//integral component of membrane	GO:0032813//tumor necrosis factor receptor superfamily binding;GO:0019899//enzyme binding;GO:0032813//tumor necrosis factor receptor superfamily binding;GO:0019899//enzyme binding	GO:0002376//immune system process;GO:0012502//induction of programmed cell death;GO:0023052//signaling;GO:0007154//cell communication;GO:0002376//immune system process;GO:0012502//induction of programmed cell death;GO:0023052//signaling;GO:0007154//cell communication	gi|972853884|tpe|CTQ86136.1|/3.44818e-109/TPA: tumor necrosis factor ligand 8A [Macaca mulatta]
112476	2897.79	1.553333333	5.556666667	1.838852244	Up	0.800142103	PRRT2	2	-	GO:0031224//intrinsic component of membrane;GO:0031224//intrinsic component of membrane;GO:0031224//intrinsic component of membrane	-	GO:0050896//response to stimulus;GO:0050896//response to stimulus;GO:0050896//response to stimulus	gi|15030270|gb|AAH11405.1|/1.97819e-145/Proline-rich transmembrane protein 2 [Homo sapiens]
9915	6576	5.666666667	13.81	1.285141074	Up	0.84953309	ARNT2	3	K15589|1|0.0|1297|mcf:101925178|aryl hydrocarbon receptor nuclear translocator 2	GO:0043231//intracellular membrane-bounded organelle;GO:0043234//protein complex	GO:0003676//nucleic acid binding;GO:0060089;GO:0001071//nucleic acid binding transcription factor activity;GO:0005102//receptor binding;GO:0046983//protein dimerization activity	GO:0006357//regulation of transcription from RNA polymerase II promoter;GO:0006915//apoptotic process;GO:0043627//response to estrogen;GO:0043009//chordate embryonic development;GO:0007399//nervous system development;GO:0008283//cell proliferation;GO:0006950//response to stress	gi|426380053|ref|XP_004056698.1|/0/PREDICTED: aryl hydrocarbon receptor nuclear translocator 2 isoform 2 [Gorilla gorilla gorilla]
79751	2759.58	21.24	9.573333333	-1.149690518	Down	0.864941129	SLC25A22	1	K15107|1|2e-161|572|hsa:79751|solute carrier family 25 (mitochondrial glutamate transporter), member 18/22	GO:0019866//organelle inner membrane;GO:0031224//intrinsic component of membrane;GO:0031981//nuclear lumen;GO:0019866//organelle inner membrane;GO:0031224//intrinsic component of membrane;GO:0031981//nuclear lumen;GO:0019866//organelle inner membrane;GO:0031224//intrinsic component of membrane;GO:0031981//nuclear lumen	GO:0005488//binding;GO:0015172//acidic amino acid transmembrane transporter activity;GO:0015291//secondary active transmembrane transporter activity;GO:0005488//binding;GO:0015172//acidic amino acid transmembrane transporter activity;GO:0015291//secondary active transmembrane transporter activity;GO:0005488//binding;GO:0015172//acidic amino acid transmembrane transporter activity;GO:0015291//seco…	GO:0015711//organic anion transport;GO:0015711//organic anion transport;GO:0015711//organic anion transport	gi|13375983|ref|NP_078974.1|/1.39882e-160/mitochondrial glutamate carrier 1 [Homo sapiens]
127281	2767.15	17.31333333	7.866666667	-1.138059154	Down	0.852243199	FAM213B	1	K15717|1|2e-94|296|pps:100989393|prostamide/prostaglandin F2alpha synthase [EC:1.11.1.20]	GO:0044444//cytoplasmic part;GO:0044444//cytoplasmic part	GO:0016614//oxidoreductase activity, acting on CH-OH group of donors;GO:0016614//oxidoreductase activity, acting on CH-OH group of donors	GO:0006693//prostaglandin metabolic process;GO:0006693//prostaglandin metabolic process	gi|694882971|ref|XP_009445112.1|/7.12698e-146/PREDICTED: prostamide/prostaglandin F synthase isoform X1 [Pan troglodytes]
102724428	4744	2.563333333	10.73666667	2.066453157	Up	0.884825416	LOC102724428	1	K19008|1|0.0|1353|hsa:102724428|serine/threonine-protein kinase SIK1 [EC:2.7.11.1]	GO:0043231//intracellular membrane-bounded organelle;GO:0044444//cytoplasmic part	GO:0004672//protein kinase activity;GO:0046872//metal ion binding;GO:0032559//adenyl ribonucleotide binding	GO:0000278//mitotic cell cycle;GO:0035556//intracellular signal transduction;GO:0006357//regulation of transcription from RNA polymerase II promoter;GO:0006915//apoptotic process;GO:0050793//regulation of developmental process;GO:0032501//multicellular organismal process;GO:0006464//cellular protein modification process	gi|23620492|gb|AAH38504.1|/0/Salt-inducible kinase 1 [Homo sapiens]
54910	3585	14.68333333	32.61333333	1.151282385	Up	0.882653268	SEMA4C	4	K06521|1|0.0|1552|hsa:54910|semaphorin 4	GO:0031224//intrinsic component of membrane;GO:0008021//synaptic vesicle;GO:0044459;GO:0044430	GO:0004871//signal transducer activity	GO:0048731//system development;GO:0032872//regulation of stress-activated MAPK cascade;GO:0030154//cell differentiation	gi|157388902|ref|NP_060259.4|/0/semaphorin-4C precursor [Homo sapiens]
22800	2357.76	54.27333333	24.58333333	-1.14256297	Down	0.894275274	RRAS2	1	K07830|1|4e-94|348|pon:100435791|Ras-related protein R-Ras2	GO:0043231//intracellular membrane-bounded organelle;GO:0016020//membrane;GO:0043231//intracellular membrane-bounded organelle;GO:0016020//membrane;GO:0043231//intracellular membrane-bounded organelle;GO:0016020//membrane;GO:0043231//intracellular membrane-bounded organelle;GO:0016020//membrane	GO:0017111//nucleoside-triphosphatase activity;GO:0032561//guanyl ribonucleotide binding;GO:0017111//nucleoside-triphosphatase activity;GO:0032561//guanyl ribonucleotide binding;GO:0017111//nucleoside-triphosphatase activity;GO:0032561//guanyl ribonucleotide binding;GO:0017111//nucleoside-triphosphatase activity;GO:0032561//guanyl ribonucleotide binding	GO:0016477//cell migration;GO:0007264//small GTPase mediated signal transduction;GO:0009207;GO:0016477//cell migration;GO:0007264//small GTPase mediated signal transduction;GO:0009207;GO:0016477//cell migration;GO:0007264//small GTPase mediated signal transduction;GO:0009207;GO:0016477//cell migration;GO:0007264//small GTPase mediated signal transduction;GO:0009207	gi|859790641|ref|XP_004752081.2|/3.41193e-111/PREDICTED: ras-related protein R-Ras2 isoform X1 [Mustela putorius furo]
8140	4575	83.26	25.49333333	-1.707503536	Down	0.932389363	SLC7A5	6	K13780|1|0.0|848|hsa:8140|solute carrier family 7 (L-type amino acid transporter), member 5	GO:0031224//intrinsic component of membrane;GO:0044459;GO:0044444//cytoplasmic part	GO:0015171//amino acid transmembrane transporter activity;GO:0003823//antigen binding	GO:0019752//carboxylic acid metabolic process;GO:0048869//cellular developmental process;GO:0048731//system development;GO:0002376//immune system process;GO:0006807//nitrogen compound metabolic process;GO:0007599//hemostasis;GO:0006865//amino acid transport	gi|71979932|ref|NP_003477.4|/0/large neutral amino acids transporter small subunit 1 [Homo sapiens]
22870	3654	53.59333333	23.99666667	-1.159219532	Down	0.895168494	PPP6R1	3	K15499|1|0.0|1503|hsa:22870|serine/threonine-protein phosphatase 6 regulatory subunit 1	GO:0044424	GO:0019902//phosphatase binding	GO:0010921//regulation of phosphatase activity	gi|151101459|ref|NP_055746.3|/0/serine/threonine-protein phosphatase 6 regulatory subunit 1 [Homo sapiens]
391	1332	35.73666667	16.43	-1.121072593	Down	0.883028827	RHOG	3	K07863|1|1e-113|412|ecb:100066358|Ras homolog gene family, member G	GO:0016020//membrane;GO:0044444//cytoplasmic part	GO:0032561//guanyl ribonucleotide binding;GO:0017111//nucleoside-triphosphatase activity	GO:0007010//cytoskeleton organization;GO:0007599//hemostasis;GO:0006355//regulation of transcription, DNA-templated;GO:0008283//cell proliferation;GO:0048522;GO:0006935//chemotaxis;GO:0001775//cell activation	gi|426367033|ref|XP_004050543.1|/7.62929e-115/PREDICTED: rho-related GTP-binding protein RhoG isoform 4 [Gorilla gorilla gorilla]
4137	5889.13	6.313333333	13.36666667	1.082165906	Up	0.827070646	MAPT	5	K04380|1|0.0|679|pon:100432958|microtubule-associated protein tau	GO:0030427//site of polarized growth;GO:0031981//nuclear lumen;GO:0043005//neuron projection;GO:0016020//membrane;GO:0015630//microtubule cytoskeleton;GO:0043234//protein complex;GO:0005930//axoneme;GO:0044444//cytoplasmic part;GO:0030427//site of polarized growth;GO:0031981//nuclear lumen;GO:0043005//neuron projection;GO:0016020//membrane;GO:0015630//microtubule cytoskeleton;GO:0043234//protein …	GO:0005198//structural molecule activity;GO:0071814;GO:0019904//protein domain specific binding;GO:0015631//tubulin binding;GO:0034185//apolipoprotein binding;GO:0005198//structural molecule activity;GO:0071814;GO:0019904//protein domain specific binding;GO:0015631//tubulin binding;GO:0034185//apolipoprotein binding;GO:0005198//structural molecule activity;GO:0071814;GO:0019904//protein domain sp…	GO:0030307//positive regulation of cell growth;GO:0031112;GO:0006915//apoptotic process;GO:0006914//autophagy;GO:0007019//microtubule depolymerization;GO:0022008//neurogenesis;GO:0030307//positive regulation of cell growth;GO:0031112;GO:0006915//apoptotic process;GO:0006914//autophagy;GO:0071822;GO:0022008//neurogenesis;GO:0030307//positive regulation of cell growth;GO:0031112;GO:0006915//apoptot…	gi|6754638|ref|NP_005901.2|/0/microtubule-associated protein tau isoform 2 [Homo sapiens]
7422	3370.73	10	25.27333333	1.337615956	Up	0.887312221	VEGFA	1	K05448|1|3e-104|340|tup:102499303|vascular endothelial growth factor A	GO:0031091//platelet alpha granule;GO:0031012//extracellular matrix;GO:0031091//platelet alpha granule;GO:0031012//extracellular matrix;GO:0031091//platelet alpha granule;GO:0031012//extracellular matrix;GO:0031091//platelet alpha granule;GO:0031012//extracellular matrix;GO:0031091//platelet alpha granule;GO:0031012//extracellular matrix	GO:0005172//vascular endothelial growth factor receptor binding;GO:0046983//protein dimerization activity;GO:0042802//identical protein binding;GO:0005539//glycosaminoglycan binding;GO:0005172//vascular endothelial growth factor receptor binding;GO:0046983//protein dimerization activity;GO:0042802//identical protein binding;GO:0005539//glycosaminoglycan binding;GO:0005172//vascular endothelial gr…	GO:0001934//positive regulation of protein phosphorylation;GO:0007599//hemostasis;GO:0050927//positive regulation of positive chemotaxis;GO:0001935//endothelial cell proliferation;GO:0002690//positive regulation of leukocyte chemotaxis;GO:0006887//exocytosis;GO:0007169//transmembrane receptor protein tyrosine kinase signaling pathway;GO:0009967//positive regulation of signal transduction;GO:00016…	gi|731453918|ref|XP_010585726.1|/1.29571e-110/PREDICTED: vascular endothelial growth factor A, partial [Loxodonta africana]
5292	2751	8.856666667	26.36666667	1.573879467	Up	0.899299635	PIM1	3	K04702|1|0.0|686|hsa:5292|proto-oncogene serine/threonine-protein kinase Pim-1 [EC:2.7.11.1]	GO:0043231//intracellular membrane-bounded organelle;GO:0016020//membrane;GO:0043231//intracellular membrane-bounded organelle;GO:0016020//membrane	GO:0004672//protein kinase activity;GO:0046914//transition metal ion binding;GO:0005515//protein binding;GO:0032559//adenyl ribonucleotide binding;GO:0004672//protein kinase activity;GO:0046914//transition metal ion binding;GO:0005515//protein binding;GO:0032559//adenyl ribonucleotide binding	GO:0006915//apoptotic process;GO:0032501//multicellular organismal process;GO:0043392//negative regulation of DNA binding;GO:0031657//regulation of cyclin-dependent protein serine/threonine kinase activity involved in G1/S transition of mitotic cell cycle;GO:0006915//apoptotic process;GO:0032501//multicellular organismal process;GO:0043392//negative regulation of DNA binding;GO:0031657//regulatio…	gi|342307046|ref|NP_001230115.1|/0/serine/threonine-protein kinase pim-1 isoform 1 [Homo sapiens]
10371	5672	7.113333333	14.38	1.015466	Up	0.825537962	SEMA3A	2	K06840|1|0.0|1622|ptr:745878|semaphorin 3	GO:0043005//neuron projection	GO:0004871//signal transducer activity	GO:0010631//epithelial cell migration;GO:0008016//regulation of heart contraction;GO:0012501//programmed cell death;GO:0060600;GO:0006935//chemotaxis;GO:0030517//negative regulation of axon extension	gi|5174673|ref|NP_006071.1|/0/semaphorin-3A precursor [Homo sapiens]
3914	4270.44	22.15666667	69.42	1.647610512	Up	0.929141291	LAMB3	1	K06244|1|0.0|2256|hsa:3914|laminin, beta 3	GO:0043256//laminin complex;GO:0043256//laminin complex;GO:0043256//laminin complex	GO:0005515//protein binding;GO:0005515//protein binding;GO:0005515//protein binding	GO:0009888//tissue development;GO:0045444//fat cell differentiation;GO:0007044//cell-substrate junction assembly;GO:0009888//tissue development;GO:0045444//fat cell differentiation;GO:0007044//cell-substrate junction assembly;GO:0009888//tissue development;GO:0045444//fat cell differentiation;GO:0007044//cell-substrate junction assembly	gi|62868215|ref|NP_000219.2|/0/laminin subunit beta-3 precursor [Homo sapiens]
7857	2586	1.223333333	11.4	3.220144357	Up	0.925700365	SCG2	4	K12567|1|2e-07|60.5|dgr:Dgri_GH16495|titin [EC:2.7.11.1]	GO:0016023//cytoplasmic, membrane-bounded vesicle;GO:0044421	GO:0005102//receptor binding	GO:0006952//defense response;GO:0006915//apoptotic process;GO:0048646//anatomical structure formation involved in morphogenesis;GO:0050927//positive regulation of positive chemotaxis;GO:0001935//endothelial cell proliferation;GO:0030595//leukocyte chemotaxis;GO:0015031//protein transport	gi|795610663|ref|XP_011918103.1|/0/PREDICTED: secretogranin-2 [Cercocebus atys]
4973	2448.44	21.56	2.246666667	-3.262499182	Down	0.953329273	OLR1	3	K08763|1|1e-135|486|pps:100994602|oxidised low-density lipoprotein receptor 1	GO:0016021//integral component of membrane;GO:0016021//integral component of membrane;GO:0016021//integral component of membrane	GO:0004871//signal transducer activity;GO:0030169//low-density lipoprotein particle binding;GO:0030246//carbohydrate binding;GO:0004871//signal transducer activity;GO:0030169//low-density lipoprotein particle binding;GO:0030246//carbohydrate binding;GO:0004871//signal transducer activity;GO:0030169//low-density lipoprotein particle binding;GO:0030246//carbohydrate binding	GO:0006952//defense response;GO:0016337//single organismal cell-cell adhesion;GO:0000302//response to reactive oxygen species;GO:0044260;GO:0019538//protein metabolic process;GO:0002376//immune system process;GO:0007599//hemostasis;GO:0003013//circulatory system process;GO:0006952//defense response;GO:0016337//single organismal cell-cell adhesion;GO:0000302//response to reactive oxygen species;GO…	gi|4505501|ref|NP_002534.1|/3.60669e-103/oxidized low-density lipoprotein receptor 1 isoform 1 [Homo sapiens]
2683	4214	30.49666667	14.95	-1.028506078	Down	0.870219245	B4GALT1	3	K07966|1|0.0|816|hsa:2683|beta-1,4-galactosyltransferase 1 [EC:2.4.1.22 2.4.1.90 2.4.1.38 2.4.1.-]	GO:0005911//cell-cell junction;GO:0000139//Golgi membrane;GO:0009986//cell surface;GO:0031224//intrinsic component of membrane;GO:0005903//brush border;GO:0030312//external encapsulating structure;GO:0031985//Golgi cisterna	GO:0035250//UDP-galactosyltransferase activity;GO:0042802//identical protein binding;GO:0043169//cation binding;GO:0015631//tubulin binding	GO:0001525//angiogenesis;GO:0003006//developmental process involved in reproduction;GO:0048732//gland development;GO:0001763//morphogenesis of a branching structure;GO:0022603//regulation of anatomical structure morphogenesis;GO:0035036//sperm-egg recognition;GO:0006487//protein N-linked glycosylation;GO:0019318//hexose metabolic process;GO:0006954//inflammatory response;GO:0050679//positive regu…	gi|13929462|ref|NP_001488.2|/0/beta-1,4-galactosyltransferase 1 [Homo sapiens]
3556	3745.18	5.116666667	14.66666667	1.519264868	Up	0.86953918	IL1RAP	1	K04723|1|0.0|1108|ptr:460935|interleukin 1 receptor accessory protein	GO:0016021//integral component of membrane;GO:0016021//integral component of membrane;GO:0016021//integral component of membrane;GO:0016021//integral component of membrane;GO:0016021//integral component of membrane;GO:0016021//integral component of membrane	GO:0004896//cytokine receptor activity;GO:0004896//cytokine receptor activity;GO:0004896//cytokine receptor activity;GO:0004896//cytokine receptor activity;GO:0004896//cytokine receptor activity;GO:0004896//cytokine receptor activity	GO:0065003;GO:0032623//interleukin-2 production;GO:0006952//defense response;GO:0002376//immune system process;GO:0007166//cell surface receptor signaling pathway;GO:0065003;GO:0032623//interleukin-2 production;GO:0006952//defense response;GO:0002376//immune system process;GO:0007166//cell surface receptor signaling pathway;GO:0065003;GO:0032623//interleukin-2 production;GO:0006952//defense respo…	gi|19882209|ref|NP_608273.1|/0/interleukin-1 receptor accessory protein isoform 2 precursor [Homo sapiens]
23361	6116	13.22	4.726666667	-1.483827145	Down	0.860140073	ZNF629	2	K09228|1|0.0|685|gja:107106639|KRAB domain-containing zinc finger protein	GO:0043231//intracellular membrane-bounded organelle;GO:0043231//intracellular membrane-bounded organelle	GO:0046914//transition metal ion binding;GO:0003676//nucleic acid binding;GO:0046914//transition metal ion binding;GO:0003676//nucleic acid binding	-	gi|530407849|ref|XP_005255279.1|/0/PREDICTED: zinc finger protein 629 isoform X1 [Homo sapiens]
118429	4587.32	3.71	21.89333333	2.561000534	Up	0.93545473	ANTXR2	1	K12022|1|5e-07|61.2|rro:104663466|tripartite motif-containing protein 46;K15289|2|6e-07|60.8|ggo:101143670|solute carrier family 35, member F5;K14416|3|8e-07|60.5|ggo:101139073|elongation factor 1 alpha-like protein;K12581|4|5e-06|57.8|nle:100584332|CCR4-NOT transcription complex subunit 7/8	GO:0031090//organelle membrane;GO:0043231//intracellular membrane-bounded organelle;GO:0031224//intrinsic component of membrane;GO:0031090//organelle membrane;GO:0043231//intracellular membrane-bounded organelle;GO:0031224//intrinsic component of membrane;GO:0031090//organelle membrane;GO:0043231//intracellular membrane-bounded organelle;GO:0031224//intrinsic component of membrane;GO:0031090//org…	GO:0043169//cation binding;GO:0004871//signal transducer activity;GO:0043169//cation binding;GO:0004871//signal transducer activity;GO:0043169//cation binding;GO:0004871//signal transducer activity;GO:0043169//cation binding;GO:0004871//signal transducer activity	-	gi|133777718|gb|AAI14375.1|/0/ANTXR2 protein, partial [Homo sapiens]
348093	2023	14.14333333	5.96	-1.246737942	Down	0.848325213	RBPMS2	1	-	-	GO:0005488//binding;GO:0005488//binding;GO:0005488//binding;GO:0005488//binding	-	gi|114657607|ref|XP_001174270.1|/6.86015e-95/PREDICTED: RNA-binding protein with multiple splicing 2 isoform X1 [Pan troglodytes]
8131	2933.86	27.3	12.7	-1.104072454	Down	0.872787251	NPRL3	1	K20406|1|0.0|958|ggo:101142492|nitrogen permease regulator 3-like protein	-	GO:0005488//binding;GO:0005488//binding;GO:0005488//binding;GO:0005488//binding;GO:0005488//binding	-	gi|507631747|ref|XP_004628007.1|/0/PREDICTED: nitrogen permease regulator 3-like protein isoform X1 [Octodon degus]
5252	2299.35	25.27333333	60.63333333	1.262495181	Up	0.903572879	PHF1	1	K11467|1|0.0|748|rro:104657965|polycomb-like protein 1	GO:0043231//intracellular membrane-bounded organelle;GO:0043231//intracellular membrane-bounded organelle	GO:0046914//transition metal ion binding;GO:0001071//nucleic acid binding transcription factor activity;GO:0046914//transition metal ion binding;GO:0001071//nucleic acid binding transcription factor activity	GO:0006325//chromatin organization;GO:0010467//gene expression;GO:0006325//chromatin organization;GO:0010467//gene expression	gi|931572645|ref|XP_014200809.1|/0/PREDICTED: PHD finger protein 1 isoform X2 [Pan paniscus]
375743	10057	5.393333333	11.80666667	1.130352604	Up	0.821102314	PTAR1	1	K14137|1|0.0|818|hsa:375743|protein prenyltransferase alpha subunit repeat containing protein 1	-	GO:0004659//prenyltransferase activity	GO:0006497//protein lipidation	gi|31565526|gb|AAH53622.1|/0/PTAR1 protein, partial [Homo sapiens]
200312	1922	5.89	13.95	1.243925583	Up	0.846975233	RNF215	1	K16273|1|2e-15|87.0|crg:105333951|E3 ubiquitin-protein ligase ZNRF3 [EC:2.3.2.27];K15694|2|1e-14|84.3|mcf:101925669|RING finger protein 43 [EC:2.3.2.27]	GO:0031224//intrinsic component of membrane	GO:0046914//transition metal ion binding	-	gi|63025220|ref|NP_001017981.1|/1.3558e-161/RING finger protein 215 precursor [Homo sapiens]
10197	3455	51.73666667	22.41666667	-1.206615339	Down	0.897888754	PSME3	1	K06698|1|3e-60|236|xtr:100124751|proteasome activator subunit 3 (PA28 gamma)	GO:0022624//proteasome accessory complex;GO:0043231//intracellular membrane-bounded organelle;GO:0031224//intrinsic component of membrane;GO:0022624//proteasome accessory complex;GO:0043231//intracellular membrane-bounded organelle;GO:0031224//intrinsic component of membrane;GO:0022624//proteasome accessory complex;GO:0043231//intracellular membrane-bounded organelle;GO:0031224//intrinsic compone…	GO:0061135;GO:0048037//cofactor binding;GO:0046914//transition metal ion binding;GO:0005515//protein binding;GO:0016787//hydrolase activity;GO:0016641//oxidoreductase activity, acting on the CH-NH2 group of donors, oxygen as acceptor;GO:0061135;GO:0048037//cofactor binding;GO:0046914//transition metal ion binding;GO:0005515//protein binding;GO:0016787//hydrolase activity;GO:0016641//oxidoreductas…	GO:0010952//positive regulation of peptidase activity;GO:0043161//proteasome-mediated ubiquitin-dependent protein catabolic process;GO:0051320;GO:0007050//cell cycle arrest;GO:0016070//RNA metabolic process;GO:0051439//regulation of ubiquitin-protein ligase activity involved in mitotic cell cycle;GO:0006520//cellular amino acid metabolic process;GO:0006915//apoptotic process;GO:0030330//DNA damag…	gi|470647832|ref|XP_004327623.1|/1.6708e-101/PREDICTED: proteasome activator complex subunit 3 [Tursiops truncatus]
84959	6917	5.706666667	12.87333333	1.173665463	Up	0.834013398	UBASH3B	4	K18993|1|0.0|1290|hsa:84959|ubiquitin-associated and SH3 domain-containing protein [EC:3.1.3.48]	GO:0043231//intracellular membrane-bounded organelle	GO:0004721//phosphoprotein phosphatase activity	-	gi|24497612|ref|NP_116262.2|/0/ubiquitin-associated and SH3 domain-containing protein B [Homo sapiens]
7025	3734	5.563333333	12.45333333	1.1625105	Up	0.829750305	NR2F1	5	K08547|1|0.0|711|mcf:102120142|COUP transcription factor 1	GO:0031981//nuclear lumen	GO:0003712//transcription cofactor activity;GO:0046914//transition metal ion binding;GO:0001071//nucleic acid binding transcription factor activity;GO:0003677//DNA binding;GO:0004879//RNA polymerase II transcription factor activity, ligand-activated sequence-specific DNA binding	GO:0016477//cell migration;GO:0007420//brain development;GO:0009755//hormone-mediated signaling pathway	gi|5032173|ref|NP_005645.1|/0/COUP transcription factor 1 [Homo sapiens]
7351	1646	49.03333333	18.9	-1.375376606	Down	0.906526594	UCP2	2	K15103|1|2e-173|611|nle:100607053|solute carrier family 25 (mitochondrial uncoupling protein), member 8/9	GO:0031224//intrinsic component of membrane;GO:0043231//intracellular membrane-bounded organelle;GO:0019866//organelle inner membrane	-	GO:0033993//response to lipid;GO:0022900//electron transport chain;GO:0006818//hydrogen transport;GO:0009746;GO:0032868//response to insulin;GO:0046907//intracellular transport;GO:0000305//response to oxygen radical	gi|13259541|ref|NP_003346.2|/1.40185e-172/mitochondrial uncoupling protein 2 [Homo sapiens]
1198	2009.59	16.20666667	33.71666667	1.056874521	Up	0.876319529	CLK3	4	K08823|1|0.0|1019|hsa:1198|CDC-like kinase [EC:2.7.12.1]	GO:0043231//intracellular membrane-bounded organelle;GO:0031410//cytoplasmic vesicle;GO:0030141//secretory granule	GO:0004672//protein kinase activity;GO:0000166//nucleotide binding;GO:0004672//protein kinase activity;GO:0032559//adenyl ribonucleotide binding	GO:0006468//protein phosphorylation;GO:0006468//protein phosphorylation	gi|194097436|ref|NP_001123500.1|/0/dual specificity protein kinase CLK3 isoform a [Homo sapiens]
10857	1931	31.53	12.94	-1.284887553	Down	0.890621194	PGRMC1	4	K17278|1|1e-100|369|pps:100992159|membrane-associated progesterone receptor component	GO:0031090//organelle membrane;GO:0031224//intrinsic component of membrane;GO:0031981//nuclear lumen;GO:0031090//organelle membrane;GO:0031224//intrinsic component of membrane;GO:0031981//nuclear lumen	GO:0008289//lipid binding;GO:0005506//iron ion binding;GO:0004871//signal transducer activity;GO:0008289//lipid binding;GO:0005506//iron ion binding	GO:0023052//signaling	gi|5729875|ref|NP_006658.1|/1.13679e-99/membrane-associated progesterone receptor component 1 isoform 1 [Homo sapiens]
11009	1976	0.506666667	5.77	3.509462496	Up	0.874847747	IL24	1	K05444|1|5e-20|101|ggo:101132114|interleukin 19/20/24	GO:0044421;GO:0044421;GO:0044421;GO:0044421	GO:0005102//receptor binding;GO:0005102//receptor binding	GO:0012501//programmed cell death;GO:0012501//programmed cell death;GO:0012501//programmed cell death;GO:0012501//programmed cell death	gi|5803086|ref|NP_006841.1|/8.9476e-108/interleukin-24 isoform 1 precursor [Homo sapiens]
3856	1812.84	1132.77	368.8666667	-1.618683635	Down	0.938347544	KRT8	1	K07605|1|0.0|690|ggo:101139145|type II keratin, basic	GO:0005882//intermediate filament;GO:0034399//nuclear periphery;GO:0005882//intermediate filament;GO:0034399//nuclear periphery;GO:0005882//intermediate filament;GO:0034399//nuclear periphery;GO:0005882//intermediate filament;GO:0034399//nuclear periphery	GO:0005488//binding;GO:0005488//binding;GO:0005488//binding;GO:0005488//binding	GO:0051704;GO:0006996//organelle organization;GO:0051704;GO:0006996//organelle organization;GO:0051704;GO:0006996//organelle organization;GO:0051704;GO:0006996//organelle organization	gi|372466572|ref|NP_001243211.1|/0/keratin, type II cytoskeletal 8 isoform 1 [Homo sapiens]
79070	2129	8.236666667	17.72	1.105246094	Up	0.85046691	KDELC1	1	K13667|1|6e-38|161|cjc:100392996|protein glucosyltransferase [EC:2.4.1.-]	GO:0044432;GO:0044432	-	-	gi|176866369|ref|NP_076994.2|/0/KDEL motif-containing protein 1 isoform 1 precursor [Homo sapiens]
55095	3934.12	35.64333333	16.95333333	-1.072063301	Down	0.878999188	SAMD4B	1	K05734|1|2e-06|57.8|fch:102047228|p21-activated kinase 4 [EC:2.7.11.1]	-	GO:0005488//binding;GO:0005488//binding	-	gi|724910008|ref|XP_010379217.1|/0/PREDICTED: protein Smaug homolog 2 [Rhinopithecus roxellana]
729533	2361.7	5.443333333	15.87333333	1.54404283	Up	0.875568413	FAM72A	1	-	-	-	-	gi|961525476|ref|NP_001304830.1|/4.01145e-71/protein FAM72A isoform 2 [Homo sapiens]
92170	1614	13.09333333	5.95	-1.137870855	Down	0.831851401	MTG1	2	K19828|1|0.0|671|hsa:92170|mitochondrial GTPase 1	GO:0043231//intracellular membrane-bounded organelle	GO:0032561//guanyl ribonucleotide binding	-	gi|13325182|gb|AAH04409.1|/0/MTG1 protein, partial [Homo sapiens]
440145	2412	6.726666667	15.03333333	1.160201259	Up	0.844407227	MZT1	2	K18633|1|1e-28|107|bacu:103012772|mitotic-spindle organizing protein 1	-	-	-	gi|593752253|ref|XP_007115067.1|/2.26593e-28/PREDICTED: mitotic-spindle organizing protein 1-like [Physeter catodon]
27122	2715.25	13.27	27.84	1.06899084	Up	0.870635404	DKK3	5	K02165|1|2e-11|73.9|cjo:107315640|dickkopf	GO:0044421;GO:0044421;GO:0044421;GO:0044421	-	GO:0035270//endocrine system development;GO:0016055//Wnt signaling pathway;GO:0032342//aldosterone biosynthetic process;GO:0031947//negative regulation of glucocorticoid biosynthetic process;GO:0035270//endocrine system development;GO:0016055//Wnt signaling pathway;GO:0032342//aldosterone biosynthetic process;GO:0031947//negative regulation of glucocorticoid biosynthetic process;GO:0035270//endoc…	gi|6049608|gb|AAF02676.1|AF177396_1/5.69968e-167/dickkopf-3 [Homo sapiens]
51435	3292.78	13.76333333	6.026666667	-1.191397741	Down	0.841159156	SCARA3	2	K10062|1|7e-45|185|lcm:102347627|collectin sub-family member 12	GO:0012505//endomembrane system;GO:0031090//organelle membrane;GO:0043231//intracellular membrane-bounded organelle;GO:0031224//intrinsic component of membrane;GO:0012505//endomembrane system;GO:0031090//organelle membrane;GO:0043231//intracellular membrane-bounded organelle;GO:0031224//intrinsic component of membrane	GO:0004888//transmembrane signaling receptor activity;GO:0004888//transmembrane signaling receptor activity	GO:0006950//response to stress;GO:0009411//response to UV;GO:0006950//response to stress;GO:0009411//response to UV	gi|33598922|ref|NP_878185.1|/0/scavenger receptor class A member 3 isoform 2 [Homo sapiens]
144501	3859	6.293333333	2.066666667	-1.606518644	Down	0.802760861	KRT80	1	K07605|1|0.0|759|hsa:144501|type II keratin, basic	GO:0005882//intermediate filament;GO:0005882//intermediate filament	-	-	gi|125628636|ref|NP_872313.2|/0/keratin, type II cytoskeletal 80 isoform K80 [Homo sapiens]
3486	2620	2.66	10.25666667	1.947063792	Up	0.871153065	IGFBP3	1	K10138|1|5e-144|514|ggo:101129439|insulin-like growth factor-binding protein 3	GO:0016942//insulin-like growth factor binding protein complex;GO:0043231//intracellular membrane-bounded organelle;GO:0016942//insulin-like growth factor binding protein complex;GO:0043231//intracellular membrane-bounded organelle	GO:0072542//protein phosphatase activator activity;GO:0005520//insulin-like growth factor binding;GO:0043169//cation binding;GO:0072542//protein phosphatase activator activity;GO:0005520//insulin-like growth factor binding;GO:0043169//cation binding	GO:0045661//regulation of myoblast differentiation;GO:0014909//smooth muscle cell migration;GO:0001503//ossification;GO:0008285//negative regulation of cell proliferation;GO:0001932//regulation of protein phosphorylation;GO:0006915//apoptotic process;GO:0007165//signal transduction;GO:0016049//cell growth;GO:0045661//regulation of myoblast differentiation;GO:0014909//smooth muscle cell migration;…	gi|34534492|dbj|BAC87023.1|/8.80369e-149/unnamed protein product [Homo sapiens]
26284	1923	54.11333333	20.66666667	-1.388678398	Down	0.908556638	ERAL1	1	-	GO:0019866//organelle inner membrane;GO:0044429;GO:0019866//organelle inner membrane;GO:0044429;GO:0019866//organelle inner membrane;GO:0044429;GO:0019866//organelle inner membrane;GO:0044429	GO:0043021//ribonucleoprotein complex binding;GO:0032561//guanyl ribonucleotide binding;GO:0003723//RNA binding;GO:0043021//ribonucleoprotein complex binding;GO:0032561//guanyl ribonucleotide binding;GO:0003723//RNA binding;GO:0043021//ribonucleoprotein complex binding;GO:0032561//guanyl ribonucleotide binding;GO:0003723//RNA binding;GO:0043021//ribonucleoprotein complex binding;GO:0032561//guany…	GO:0022618//ribonucleoprotein complex assembly;GO:0022618//ribonucleoprotein complex assembly;GO:0022618//ribonucleoprotein complex assembly;GO:0022618//ribonucleoprotein complex assembly	gi|15418716|gb|AAG12978.1|/0/ERA-W [Homo sapiens]
51236	2549	13.43	5.943333333	-1.176115103	Down	0.838083638	HGH1	3	-	-	-	-	gi|13124773|ref|NP_057542.2|/4.39863e-174/protein HGH1 homolog [Homo sapiens]
5329	1563.55	32.87	148.13	2.17202049	Up	0.950527812	PLAUR	3	K03985|1|0.0|655|hsa:5329|plasminogen activator, urokinase receptor	GO:0031224//intrinsic component of membrane;GO:0044432;GO:0031090//organelle membrane;GO:0031224//intrinsic component of membrane;GO:0044432;GO:0031090//organelle membrane;GO:0031224//intrinsic component of membrane;GO:0044432;GO:0031090//organelle membrane;GO:0031224//intrinsic component of membrane;GO:0044432;GO:0031090//organelle membrane	GO:0004872//receptor activity;GO:0005515//protein binding;GO:0004872//receptor activity;GO:0005515//protein binding;GO:0004872//receptor activity;GO:0005515//protein binding;GO:0004872//receptor activity;GO:0005515//protein binding	GO:0023052//signaling;GO:0006508//proteolysis;GO:0042221//response to chemical;GO:0030195//negative regulation of blood coagulation;GO:0006497//protein lipidation;GO:0023052//signaling;GO:0006508//proteolysis;GO:0042221//response to chemical;GO:0030195//negative regulation of blood coagulation;GO:0006497//protein lipidation;GO:0042246//tissue regeneration;GO:0023052//signaling;GO:0006508//proteol…	gi|666335655|ref|NP_001287966.1|/5.38207e-154/urokinase plasminogen activator surface receptor isoform 4 precursor [Homo sapiens]
9986	1488.42	10.53333333	22.07	1.067124572	Up	0.859510759	RCE1	2	K08658|1|1e-137|492|mcf:102116161|prenyl protein peptidase [EC:3.4.22.-]	GO:0043231//intracellular membrane-bounded organelle;GO:0016021//integral component of membrane	GO:0004175//endopeptidase activity	GO:0019538//protein metabolic process	gi|817330673|ref|XP_012292373.1|/1.05699e-127/PREDICTED: CAAX prenyl protease 2 isoform X2 [Aotus nancymaae]
9902	6004	12.64	33.14333333	1.390722243	Up	0.898447016	MRC2	4	K06560|1|0.0|3162|ptr:454788|mannose receptor, C type	GO:0031224//intrinsic component of membrane	GO:0004871//signal transducer activity;GO:0030246//carbohydrate binding	GO:0016192//vesicle-mediated transport	gi|694969019|ref|XP_511600.3|/0/PREDICTED: LOW QUALITY PROTEIN: C-type mannose receptor 2 [Pan troglodytes]
23657	9648	21.09	8.566666667	-1.299753236	Down	0.87634998	SLC7A11	3	K13869|1|0.0|950|nle:100581045|solute carrier family 7 (L-type amino acid transporter), member 11	GO:0031224//intrinsic component of membrane	GO:0005294	GO:0007599//hemostasis;GO:0002376//immune system process;GO:0006865//amino acid transport;GO:0042221//response to chemical;GO:0006807//nitrogen compound metabolic process	gi|332231062|ref|XP_003264716.1|/0/PREDICTED: cystine/glutamate transporter isoform X1 [Nomascus leucogenys]
1277	5927	3.233333333	11.32333333	1.808204566	Up	0.873487617	COL1A1	3	K06236|1|2e-152|543|nle:100604090|collagen, type I, alpha	GO:0016020//membrane;GO:0005583//fibrillar collagen trimer	GO:0019838//growth factor binding	GO:0001501//skeletal system development;GO:0007599//hemostasis;GO:0031214//biomineral tissue development;GO:0001837//epithelial to mesenchymal transition;GO:0030198//extracellular matrix organization;GO:0010033//response to organic substance;GO:0001944//vasculature development;GO:0048730//epidermis morphogenesis;GO:0050953//sensory perception of light stimulus;GO:0001503//ossification;GO:0050954/…	gi|821011906|ref|XP_012358721.1|/2.0609e-151/PREDICTED: LOW QUALITY PROTEIN: collagen alpha-1(I) chain [Nomascus leucogenys]
7050	1696.22	9.986666667	22.78666667	1.190114773	Up	0.872340641	TGIF1	2	K19383|1|3e-149|486|mcf:102125691|homeobox protein TGIF1	GO:0043231//intracellular membrane-bounded organelle;GO:0043231//intracellular membrane-bounded organelle;GO:0043231//intracellular membrane-bounded organelle;GO:0043231//intracellular membrane-bounded organelle;GO:0043231//intracellular membrane-bounded organelle;GO:0043231//intracellular membrane-bounded organelle;GO:0043231//intracellular membrane-bounded organelle;GO:0043231//intracellular me…	GO:0003712//transcription cofactor activity;GO:0001071//nucleic acid binding transcription factor activity;GO:0003677//DNA binding;GO:0003712//transcription cofactor activity;GO:0001071//nucleic acid binding transcription factor activity;GO:0003677//DNA binding;GO:0003712//transcription cofactor activity;GO:0001071//nucleic acid binding transcription factor activity;GO:0003677//DNA binding;GO:000…	GO:0014020;GO:0006357//regulation of transcription from RNA polymerase II promoter;GO:0045597//positive regulation of cell differentiation;GO:0009968//negative regulation of signal transduction;GO:0009855//determination of bilateral symmetry;GO:0003002//regionalization;GO:0008284//positive regulation of cell proliferation;GO:0014020;GO:0006357//regulation of transcription from RNA polymerase II p…	gi|28178843|ref|NP_733796.2|/1.00023e-133/homeobox protein TGIF1 isoform a [Homo sapiens]
653820	2362.76	7.953333333	16.48333333	1.051376478	Up	0.839616322	FAM72B	1	-	-	-	-	gi|992319649|ref|NP_001307078.1|/6.44587e-60/protein FAM72B isoform 2 [Homo sapiens]
1736	2655.11	55.82	24.78	-1.171605937	Down	0.896904182	DKC1	1	K11131|1|4e-130|468|rro:104653821|H/ACA ribonucleoprotein complex subunit 4 [EC:5.4.99.-]	GO:0016604//nuclear body;GO:0030529//intracellular ribonucleoprotein complex;GO:0016604//nuclear body;GO:0030529//intracellular ribonucleoprotein complex;GO:0016604//nuclear body;GO:0030529//intracellular ribonucleoprotein complex;GO:0016604//nuclear body;GO:0030529//intracellular ribonucleoprotein complex;GO:0016604//nuclear body;GO:0030529//intracellular ribonucleoprotein complex;GO:0016604//nu…	GO:0003676//nucleic acid binding;GO:0003964//RNA-directed DNA polymerase activity;GO:0016866//intramolecular transferase activity;GO:0003676//nucleic acid binding;GO:0003964//RNA-directed DNA polymerase activity;GO:0016866//intramolecular transferase activity;GO:0003676//nucleic acid binding;GO:0003964//RNA-directed DNA polymerase activity;GO:0016866//intramolecular transferase activity;GO:000367…	GO:0009451//RNA modification;GO:0006278//RNA-dependent DNA biosynthetic process;GO:0042254//ribosome biogenesis;GO:0010467//gene expression;GO:0009451//RNA modification;GO:0006278//RNA-dependent DNA biosynthetic process;GO:0042254//ribosome biogenesis;GO:0010467//gene expression;GO:0009451//RNA modification;GO:0006278//RNA-dependent DNA biosynthetic process;GO:0042254//ribosome biogenesis;GO:0010…	gi|2737894|gb|AAB94299.1|/2.75993e-160/Cbf5p homolog [Homo sapiens]
1263	2513	2.236666667	8.03	1.844049722	Up	0.843869265	PLK3	3	K08862|1|0.0|1181|ptr:456546|polo-like kinase 3 [EC:2.7.11.21]	GO:0043005//neuron projection	GO:0004672//protein kinase activity;GO:0032559//adenyl ribonucleotide binding	GO:0006464//cellular protein modification process	gi|694885604|ref|XP_009454509.1|/0/PREDICTED: serine/threonine-protein kinase PLK3 [Pan troglodytes]
201266	2786.09	7.133333333	14.82333333	1.055221608	Up	0.832896874	SLC39A11	3	K14717|1|2e-157|559|ggo:101137441|solute carrier family 39 (zinc transporter), member 11	GO:0031224//intrinsic component of membrane;GO:0031224//intrinsic component of membrane	GO:0008324//cation transmembrane transporter activity;GO:0008324//cation transmembrane transporter activity	GO:0000041//transition metal ion transport;GO:0000041//transition metal ion transport	gi|229577418|ref|NP_631916.2|/4.13157e-157/zinc transporter ZIP11 isoform 2 [Homo sapiens]
9572	2793	2.263333333	14.03333333	2.632336754	Up	0.923264312	NR1D1	4	K03728|1|0.0|1010|ptr:454644|nuclear receptor subfamily 1 group D member 1	GO:0031981//nuclear lumen;GO:0000785//chromatin	GO:0046914//transition metal ion binding;GO:0003712//transcription cofactor activity;GO:0004879//RNA polymerase II transcription factor activity, ligand-activated sequence-specific DNA binding;GO:0001071//nucleic acid binding transcription factor activity;GO:0043565//sequence-specific DNA binding	GO:0032496//response to lipopolysaccharide;GO:0000122//negative regulation of transcription from RNA polymerase II promoter;GO:0032846;GO:0048511//rhythmic process;GO:0009755//hormone-mediated signaling pathway;GO:0034122//negative regulation of toll-like receptor signaling pathway	gi|13430848|ref|NP_068370.1|/0/nuclear receptor subfamily 1 group D member 1 [Homo sapiens]
5033	2864.13	31.50666667	125.7966667	1.997364661	Up	0.947634998	P4HA1	2	K00472|1|0.0|1009|rro:104669953|prolyl 4-hydroxylase [EC:1.14.11.2]	GO:0044432;GO:0044432;GO:0044432;GO:0044432	GO:0019842//vitamin binding;GO:0046914//transition metal ion binding;GO:0016701//oxidoreductase activity, acting on single donors with incorporation of molecular oxygen;GO:0019798//procollagen-proline dioxygenase activity;GO:0019842//vitamin binding;GO:0046914//transition metal ion binding;GO:0016701//oxidoreductase activity, acting on single donors with incorporation of molecular oxygen;GO:00198…	GO:0019471//4-hydroxyproline metabolic process;GO:0030198//extracellular matrix organization;GO:0019471//4-hydroxyproline metabolic process;GO:0030198//extracellular matrix organization;GO:0019471//4-hydroxyproline metabolic process;GO:0030198//extracellular matrix organization;GO:0019471//4-hydroxyproline metabolic process;GO:0030198//extracellular matrix organization	gi|724872616|ref|XP_010371376.1|/0/PREDICTED: prolyl 4-hydroxylase subunit alpha-1 isoform X1 [Rhinopithecus roxellana]
2521	5116.59	150.91	70.26666667	-1.102776042	Down	0.901938693	FUS	2	K13098|1|7e-71|272|shr:100915308|RNA-binding protein FUS	GO:0031981//nuclear lumen;GO:0031981//nuclear lumen;GO:0031981//nuclear lumen;GO:0031981//nuclear lumen	GO:0005488//binding;GO:0005488//binding;GO:0005488//binding;GO:0005488//binding	GO:0008380//RNA splicing;GO:0008380//RNA splicing;GO:0008380//RNA splicing;GO:0008380//RNA splicing	gi|119572537|gb|EAW52152.1|/9.16786e-76/fusion (involved in t(12;16) in malignant liposarcoma), isoform CRA_c [Homo sapiens]
4925	1612	68.78333333	159.51	1.213515935	Up	0.908901746	NUCB2	1	K20371|1|0.0|637|ggo:101128167|nucleobindin	GO:0031965//nuclear membrane;GO:0044421;GO:0031985//Golgi cisterna;GO:0044421;GO:0005794//Golgi apparatus;GO:0016020//membrane;GO:0005634//nucleus;GO:0044446	GO:0046872//metal ion binding	-	gi|4826870|ref|NP_005004.1|/0/nucleobindin-2 precursor [Homo sapiens]
6520	2064.85	94.78666667	38.04666667	-1.316914072	Down	0.912383272	SLC3A2	1	K06519|1|2e-140|501|hsa:6520|solute carrier family 3, member 2	GO:0031224//intrinsic component of membrane;GO:0044459;GO:0048770;GO:0031224//intrinsic component of membrane;GO:0044459;GO:0048770;GO:0031224//intrinsic component of membrane;GO:0044459;GO:0048770;GO:0031224//intrinsic component of membrane;GO:0044459;GO:0048770;GO:0031224//intrinsic component of membrane;GO:0044459;GO:0048770	GO:0015081//sodium ion transmembrane transporter activity;GO:0015171//amino acid transmembrane transporter activity;GO:0043167//ion binding;GO:0015081//sodium ion transmembrane transporter activity;GO:0015171//amino acid transmembrane transporter activity;GO:0043167//ion binding;GO:0015081//sodium ion transmembrane transporter activity;GO:0015171//amino acid transmembrane transporter activity;GO:…	GO:0015801//aromatic amino acid transport;GO:0015820//leucine transport;GO:0044238//primary metabolic process;GO:0040007//growth;GO:0002376//immune system process;GO:0006807//nitrogen compound metabolic process;GO:0007599//hemostasis;GO:0070838//divalent metal ion transport;GO:0015801//aromatic amino acid transport;GO:0015820//leucine transport;GO:0044238//primary metabolic process;GO:0040007//gr…	gi|966984599|ref|XP_014969439.1|/0/PREDICTED: 4F2 cell-surface antigen heavy chain [Macaca mulatta]
2537	840.99	14.92	62.09	2.057113396	Up	0.943158749	IFI6	2	-	GO:0031224//intrinsic component of membrane;GO:0043231//intracellular membrane-bounded organelle;GO:0031224//intrinsic component of membrane;GO:0043231//intracellular membrane-bounded organelle;GO:0031224//intrinsic component of membrane;GO:0043231//intracellular membrane-bounded organelle	GO:0005488//binding;GO:0005488//binding;GO:0005488//binding	GO:0019221//cytokine-mediated signaling pathway;GO:0008637//apoptotic mitochondrial changes;GO:0002376//immune system process;GO:0010466//negative regulation of peptidase activity;GO:0043066//negative regulation of apoptotic process;GO:0032845;GO:0019221//cytokine-mediated signaling pathway;GO:0008637//apoptotic mitochondrial changes;GO:0002376//immune system process;GO:0010466//negative regulati…	gi|817339403|ref|XP_012295658.1|/2.72011e-66/PREDICTED: interferon alpha-inducible protein 6 isoform X1 [Aotus nancymaae]
135154	526	4.546666667	12.57666667	1.467868456	Up	0.856100284	SDHAF4	2	-	GO:0043231//intracellular membrane-bounded organelle	-	-	gi|46275839|ref|NP_660310.2|/3.37864e-59/succinate dehydrogenase assembly factor 4, mitochondrial precursor [Homo sapiens]
51231	1996.43	17.07333333	8.34	-1.033625463	Down	0.839870077	VRK3	3	K08816|1|0.0|913|hsa:51231|vaccinia related kinase [EC:2.7.11.1]	GO:0043231//intracellular membrane-bounded organelle;GO:0043231//intracellular membrane-bounded organelle	GO:0019902//phosphatase binding;GO:0016301//kinase activity;GO:0032559//adenyl ribonucleotide binding;GO:0019902//phosphatase binding;GO:0016301//kinase activity;GO:0032559//adenyl ribonucleotide binding	GO:0010922//positive regulation of phosphatase activity;GO:0043409//negative regulation of MAPK cascade;GO:0006464//cellular protein modification process;GO:0010922//positive regulation of phosphatase activity;GO:0043409//negative regulation of MAPK cascade;GO:0006464//cellular protein modification process	gi|71164888|ref|NP_001020949.1|/0/inactive serine/threonine-protein kinase VRK3 isoform 2 [Homo sapiens]
27344	1071	6.646666667	15.47	1.218770288	Up	0.852446204	PCSK1N	4	-	GO:0044464	GO:0061135	GO:0050789;GO:0008152//metabolic process	gi|7019519|ref|NP_037403.1|/9.16375e-70/proSAAS preproprotein [Homo sapiens]
4601	3400.58	3.176666667	11.51333333	1.857719964	Up	0.876532684	MXI1	1	K09114|1|1e-119|434|ggo:101130556|MAX dimerization protein	GO:0043231//intracellular membrane-bounded organelle;GO:0043231//intracellular membrane-bounded organelle	GO:0005488//binding;GO:0003712//transcription cofactor activity;GO:0003712//transcription cofactor activity;GO:0005488//binding;GO:0003712//transcription cofactor activity	GO:0006357//regulation of transcription from RNA polymerase II promoter;GO:0042992//negative regulation of transcription factor import into nucleus;GO:0008283//cell proliferation;GO:0042992//negative regulation of transcription factor import into nucleus;GO:0008283//cell proliferation;GO:0006357//regulation of transcription from RNA polymerase II promoter;GO:0042992//negative regulation of transc…	gi|57242782|ref|NP_005953.4|/6.23392e-83/max-interacting protein 1 isoform a [Homo sapiens]
10253	2280.23	4	13.94333333	1.801503592	Up	0.886703207	SPRY2	1	K17383|1|1e-160|569|rro:104661261|protein sprouty homolog 2	GO:0016020//membrane;GO:0015630//microtubule cytoskeleton;GO:0001726//ruffle;GO:0044444//cytoplasmic part;GO:0016020//membrane;GO:0015630//microtubule cytoskeleton;GO:0001726//ruffle;GO:0044444//cytoplasmic part;GO:0016020//membrane;GO:0015630//microtubule cytoskeleton;GO:0001726//ruffle;GO:0044444//cytoplasmic part;GO:0016020//membrane;GO:0015630//microtubule cytoskeleton;GO:0001726//ruffle;GO:0…	GO:0030295//protein kinase activator activity;GO:0030295//protein kinase activator activity;GO:0030295//protein kinase activator activity;GO:0030295//protein kinase activator activity	GO:0001934//positive regulation of protein phosphorylation;GO:0043410//positive regulation of MAPK cascade;GO:0010467//gene expression;GO:0043409//negative regulation of MAPK cascade;GO:0046578//regulation of Ras protein signal transduction;GO:0035265//organ growth;GO:0008283//cell proliferation;GO:0001763//morphogenesis of a branching structure;GO:0007173//epidermal growth factor receptor signal…	gi|5032115|ref|NP_005833.1|/7.98499e-160/protein sprouty homolog 2 [Homo sapiens]
123	2029	20.56333333	45.35	1.141028405	Up	0.890803898	PLIN2	1	K17284|1|0.0|775|hsa:123|perilipin-2	GO:0043231//intracellular membrane-bounded organelle;GO:0044444//cytoplasmic part;GO:0016020//membrane;GO:0043231//intracellular membrane-bounded organelle;GO:0044444//cytoplasmic part;GO:0016020//membrane	-	GO:0006629//lipid metabolic process;GO:0015908//fatty acid transport;GO:0010033//response to organic substance;GO:0006629//lipid metabolic process;GO:0015908//fatty acid transport;GO:0010033//response to organic substance	gi|34577059|ref|NP_001113.2|/0/perilipin-2 [Homo sapiens]
3164	3089.65	4.933333333	10.97666667	1.153805336	Up	0.816473812	NR4A1	4	K04465|1|0.0|1003|hsa:3164|nuclear receptor subfamily 4 group A member 1	GO:0031981//nuclear lumen;GO:0031981//nuclear lumen;GO:0031981//nuclear lumen	GO:0046914//transition metal ion binding;GO:0042802//identical protein binding;GO:0001071//nucleic acid binding transcription factor activity;GO:0003677//DNA binding;GO:0004879//RNA polymerase II transcription factor activity, ligand-activated sequence-specific DNA binding;GO:0046983//protein dimerization activity;GO:0046914//transition metal ion binding;GO:0042802//identical protein binding;GO:0…	GO:0012502//induction of programmed cell death;GO:0048017//inositol lipid-mediated signaling;GO:0007169//transmembrane receptor protein tyrosine kinase signaling pathway;GO:0010466//negative regulation of peptidase activity;GO:0012502//induction of programmed cell death;GO:0048017//inositol lipid-mediated signaling;GO:0007169//transmembrane receptor protein tyrosine kinase signaling pathway;GO:00…	gi|320202958|ref|NP_001189163.1|/0/nuclear receptor subfamily 4 group A member 1 isoform 3 [Homo sapiens]
84058	1085.61	39.35666667	81.40333333	1.048479836	Up	0.893229801	WDR54	1	-	-	-	-	gi|675707414|ref|XP_008960955.1|/5.18334e-144/PREDICTED: WD repeat-containing protein 54 isoform X2 [Pan paniscus]
11015	1721.7	25.44666667	52.05666667	1.032606249	Up	0.884957369	KDELR3	2	K10949|1|2e-118|427|rro:104682538|ER lumen protein retaining receptor	GO:0031090//organelle membrane;GO:0043231//intracellular membrane-bounded organelle;GO:0031224//intrinsic component of membrane;GO:0031090//organelle membrane;GO:0043231//intracellular membrane-bounded organelle;GO:0031224//intrinsic component of membrane	GO:0005048//signal sequence binding;GO:0004871//signal transducer activity;GO:0005048//signal sequence binding;GO:0004871//signal transducer activity	GO:0035437//maintenance of protein localization in endoplasmic reticulum;GO:0006810//transport;GO:0035437//maintenance of protein localization in endoplasmic reticulum;GO:0006810//transport	gi|926693094|ref|XP_013819798.1|/1.48266e-119/PREDICTED: ER lumen protein-retaining receptor 3 [Capra hircus]
311	2503.61	62.93333333	30.90666667	-1.025906293	Down	0.888225741	ANXA11	1	K17095|1|0.0|625|rno:290527|annexin A7/11	GO:0015630//microtubule cytoskeleton;GO:0031981//nuclear lumen;GO:0005766;GO:0030139//endocytic vesicle;GO:0012505//endomembrane system;GO:0030141//secretory granule;GO:0048770;GO:0015630//microtubule cytoskeleton;GO:0031981//nuclear lumen;GO:0005766;GO:0030139//endocytic vesicle;GO:0012505//endomembrane system;GO:0030141//secretory granule;GO:0048770;GO:0015630//microtubule cytoskeleton;GO:00319…	GO:0046872//metal ion binding;GO:0005543//phospholipid binding;GO:0005515//protein binding;GO:0046872//metal ion binding;GO:0005543//phospholipid binding;GO:0005515//protein binding;GO:0046872//metal ion binding;GO:0005543//phospholipid binding;GO:0005515//protein binding;GO:0046872//metal ion binding;GO:0005543//phospholipid binding;GO:0005515//protein binding	GO:0010038//response to metal ion;GO:0000920//cell separation after cytokinesis;GO:0006897//endocytosis;GO:0010038//response to metal ion;GO:0000920//cell separation after cytokinesis;GO:0006897//endocytosis;GO:0010038//response to metal ion;GO:0000920//cell separation after cytokinesis;GO:0006897//endocytosis;GO:0010038//response to metal ion;GO:0000920//cell separation after cytokinesis;GO:0006…	gi|672079226|ref|XP_008769202.1|/0/PREDICTED: annexin A11 isoform X1 [Rattus norvegicus]
415116	2410	15.85	40.10333333	1.339239316	Up	0.900812018	PIM3	3	K08807|1|1e-176|622|hsa:415116|proto-oncogene serine/threonine-protein kinase Pim-3 [EC:2.7.11.1]	-	-	-	gi|224591416|ref|NP_001001852.2|/1.27724e-175/serine/threonine-protein kinase pim-3 [Homo sapiens]
3638	3013.61	7.956666667	16.83666667	1.081370475	Up	0.844386927	INSIG1	1	-	GO:0031224//intrinsic component of membrane;GO:0043231//intracellular membrane-bounded organelle;GO:0031090//organelle membrane;GO:0031224//intrinsic component of membrane;GO:0043231//intracellular membrane-bounded organelle;GO:0031090//organelle membrane;GO:0043231//intracellular membrane-bounded organelle;GO:0044425;GO:0031224//intrinsic component of membrane;GO:0043231//intracellular membrane-…	GO:0005488//binding;GO:0005488//binding;GO:0005488//binding;GO:0005488//binding;GO:0005488//binding;GO:0005488//binding;GO:0005488//binding	GO:0045596//negative regulation of cell differentiation;GO:0042471//ear morphogenesis;GO:0032933//SREBP signaling pathway;GO:0031327;GO:0006639//acylglycerol metabolic process;GO:0006694//steroid biosynthetic process;GO:0008203//cholesterol metabolic process;GO:0006950//response to stress;GO:0045596//negative regulation of cell differentiation;GO:0042471//ear morphogenesis;GO:0032933//SREBP signa…	gi|51094470|gb|EAL23728.1|/4.42757e-127/insulin induced gene 1 [Homo sapiens]
8462	3992.96	3.026666667	9.196666667	1.603381254	Up	0.845554202	KLF11	1	K09209|1|0.0|1001|hsa:8462|krueppel-like factor 10/11	GO:0043231//intracellular membrane-bounded organelle;GO:0043231//intracellular membrane-bounded organelle	GO:0003676//nucleic acid binding;GO:0046914//transition metal ion binding;GO:0001071//nucleic acid binding transcription factor activity;GO:0003676//nucleic acid binding;GO:0046914//transition metal ion binding;GO:0001071//nucleic acid binding transcription factor activity	GO:0012501//programmed cell death;GO:0006357//regulation of transcription from RNA polymerase II promoter;GO:0008283//cell proliferation;GO:0012501//programmed cell death;GO:0006357//regulation of transcription from RNA polymerase II promoter;GO:0008283//cell proliferation	gi|4507503|ref|NP_003588.1|/0/Krueppel-like factor 11 isoform a [Homo sapiens]
1944	1782	5.98	12.84666667	1.103176681	Up	0.826400731	EFNA3	4	K05462|1|1e-113|413|rro:104663477|ephrin-A	GO:0016021//integral component of membrane	GO:0005003//ephrin receptor activity;GO:0005102//receptor binding	GO:0007154//cell communication	gi|795347193|ref|XP_011783652.1|/8.09839e-113/PREDICTED: ephrin-A3, partial [Colobus angolensis palliatus]
27339	2342	52.90666667	23.68333333	-1.159577376	Down	0.89500609	PRPF19	4	K10599|1|0.0|981|tup:102488278|pre-mRNA-processing factor 19 [EC:2.3.2.27]	GO:0015630//microtubule cytoskeleton;GO:0005681//spliceosomal complex;GO:0016604//nuclear body;GO:0043234//protein complex;GO:0044444//cytoplasmic part	GO:0005515//protein binding;GO:0003676//nucleic acid binding;GO:0004842//ubiquitin-protein transferase activity	GO:0045596//negative regulation of cell differentiation;GO:0006259//DNA metabolic process;GO:0045687//positive regulation of glial cell differentiation;GO:0000398//mRNA splicing, via spliceosome;GO:0016567//protein ubiquitination;GO:0006629//lipid metabolic process;GO:0001832//blastocyst growth;GO:0033554//cellular response to stress	gi|148709445|gb|EDL41391.1|/0/PRP19/PSO4 pre-mRNA processing factor 19 homolog (S. cerevisiae), isoform CRA_a, partial [Mus musculus]
388677	5324	5.283333333	11.08	1.068437542	Up	0.807673569	NOTCH2NL	4	K02599|1|2e-168|582|mcf:101864989|Notch	GO:0044424	GO:0046872//metal ion binding	GO:0007166//cell surface receptor signaling pathway;GO:0032501//multicellular organismal process;GO:0048869//cellular developmental process	gi|54038360|gb|AAH84572.1|/0/NOTCH2NL protein, partial [Homo sapiens]
1486	3152	2.673333333	7.343333333	1.457795353	Up	0.802375152	CTBS	2	K12310|1|0.0|778|hsa:1486|Di-N-acetylchitobiase [EC:3.2.1.-]	GO:0000323//lytic vacuole	GO:0004553//hydrolase activity, hydrolyzing O-glycosyl compounds;GO:0043167//ion binding	GO:0009311//oligosaccharide metabolic process;GO:0006026	gi|4758092|ref|NP_004379.1|/0/di-N-acetylchitobiase precursor [Homo sapiens]
554282	2338	8.696666667	31.65666667	1.863974909	Up	0.922076736	FAM72C	1	-	-	-	-	gi|565324168|ref|NP_001274314.1|/1.03511e-78/protein FAM72C [Homo sapiens]
1718	4286	26.24333333	11.47666667	-1.193247297	Down	0.878430775	DHCR24	3	K09828|1|0.0|1073|hsa:1718|Delta24-sterol reductase [EC:1.3.1.72 1.3.1.-]	GO:0043231//intracellular membrane-bounded organelle;GO:0031224//intrinsic component of membrane;GO:0031090//organelle membrane;GO:0012505//endomembrane system;GO:0043232;GO:0044444//cytoplasmic part	GO:0005515//protein binding;GO:0003823//antigen binding;GO:0050662//coenzyme binding;GO:0016628//oxidoreductase activity, acting on the CH-CH group of donors, NAD or NADP as acceptor	GO:0033036;GO:0008544//epidermis development;GO:0031638//zymogen activation;GO:0046546//development of primary male sexual characteristics;GO:0006516//glycoprotein catabolic process;GO:0006694//steroid biosynthetic process;GO:0008283//cell proliferation;GO:0008203//cholesterol metabolic process;GO:0043523//regulation of neuron apoptotic process;GO:0007264//small GTPase mediated signal transductio…	gi|635107921|ref|XP_007976807.1|/0/PREDICTED: delta(24)-sterol reductase [Chlorocebus sabaeus]
79573	3249.61	3.846666667	10.56333333	1.457384436	Up	0.841402761	TTC13	2	K09667|1|2e-14|84.3|tad:TRIADDRAFT_56833|protein O-GlcNAc transferase [EC:2.4.1.255]	-	-	-	gi|170784867|ref|NP_078801.3|/0/tetratricopeptide repeat protein 13 isoform a [Homo sapiens]
10938	3513.17	57.12	22.14333333	-1.367123566	Down	0.908272432	EHD1	3	K12483|1|0.0|1049|mcf:101926234|EH domain-containing protein 1	GO:0016023//cytoplasmic, membrane-bounded vesicle;GO:0005769//early endosome;GO:0010008//endosome membrane	GO:0017111//nucleoside-triphosphatase activity;GO:0046872//metal ion binding;GO:0032561//guanyl ribonucleotide binding;GO:0032559//adenyl ribonucleotide binding	GO:0055092//sterol homeostasis;GO:0051259//protein oligomerization;GO:0007599//hemostasis;GO:0016197//endosomal transport;GO:0034381//plasma lipoprotein particle clearance;GO:0015031//protein transport;GO:0010878//cholesterol storage	gi|744612249|ref|XP_010994338.1|/0/PREDICTED: EH domain-containing protein 1 [Camelus dromedarius]
64411	5281	13.08666667	6.046666667	-1.113885717	Down	0.82864393	ARAP3	5	K12490|1|0.0|2564|hsa:64411|Arf-GAP with Rho-GAP domain, ANK repeat and PH domain-containing protein 3	GO:0016020//membrane;GO:0031252//cell leading edge;GO:0043232;GO:0044444//cytoplasmic part	GO:0046914//transition metal ion binding;GO:0035091//phosphatidylinositol binding	GO:0006810//transport;GO:0007266//Rho protein signal transduction;GO:0065008//regulation of biological quality;GO:0006996//organelle organization;GO:0032012//regulation of ARF protein signal transduction;GO:0016601//Rac protein signal transduction;GO:0016477//cell migration	gi|21264337|ref|NP_071926.4|/0/arf-GAP with Rho-GAP domain, ANK repeat and PH domain-containing protein 3 [Homo sapiens]
57214	7128	1.423333333	21.32666667	3.905313017	Up	0.964332115	CEMIP	2	K19031|1|0.0|2877|ggo:101130227|cell migration-inducing and hyaluronan-binding protein [EC:3.2.1.35]	GO:0044424;GO:0044424;GO:0044424	-	-	gi|426380061|ref|XP_004056702.1|/0/PREDICTED: protein KIAA1199 homolog isoform 2 [Gorilla gorilla gorilla]
55781	2545.15	12.62666667	5.48	-1.204226032	Down	0.835109622	RIOK2	2	K07179|1|0.0|945|hsa:55781|RIO kinase 2 [EC:2.7.11.1]	-	GO:0004672//protein kinase activity;GO:0032559//adenyl ribonucleotide binding;GO:0004672//protein kinase activity;GO:0032559//adenyl ribonucleotide binding	GO:0006464//cellular protein modification process;GO:0006464//cellular protein modification process	gi|229331971|ref|NP_001153221.1|/0/serine/threonine-protein kinase RIO2 isoform 2 [Homo sapiens]
4439	2816.77	7.9	17.91333333	1.181109262	Up	0.858211531	MSH5	3	K08741|1|0.0|1538|hsa:4439|DNA mismatch repair protein MSH5	GO:0043234//protein complex;GO:0000794//condensed nuclear chromosome;GO:0043234//protein complex;GO:0000794//condensed nuclear chromosome;GO:0043234//protein complex;GO:0000794//condensed nuclear chromosome;GO:0043234//protein complex;GO:0000794//condensed nuclear chromosome	GO:0003690//double-stranded DNA binding;GO:0042623//ATPase activity, coupled;GO:0032559//adenyl ribonucleotide binding;GO:0003690//double-stranded DNA binding;GO:0042623//ATPase activity, coupled;GO:0032559//adenyl ribonucleotide binding;GO:0003690//double-stranded DNA binding;GO:0042623//ATPase activity, coupled;GO:0032559//adenyl ribonucleotide binding;GO:0003690//double-stranded DNA binding;GO…	GO:0007135//meiosis II;GO:0006310//DNA recombination;GO:0006298//mismatch repair;GO:0007135//meiosis II;GO:0006310//DNA recombination;GO:0006298//mismatch repair;GO:0007135//meiosis II;GO:0006310//DNA recombination;GO:0006298//mismatch repair;GO:0007135//meiosis II;GO:0006310//DNA recombination;GO:0006298//mismatch repair	gi|4505253|ref|NP_002432.1|/0/mutS protein homolog 5 isoform c [Homo sapiens]
65263	3367	8.61	3.273333333	-1.395252714	Down	0.815773447	PYCRL	4	K00286|1|2e-142|447|pps:100976354|pyrroline-5-carboxylate reductase [EC:1.5.1.2]	-	GO:0005515//protein binding;GO:0003824//catalytic activity;GO:0005515//protein binding;GO:0003824//catalytic activity;GO:0005515//protein binding;GO:0003824//catalytic activity	GO:0006560//proline metabolic process;GO:0006560//proline metabolic process;GO:0006560//proline metabolic process	gi|198041662|ref|NP_075566.2|/1.79239e-141/pyrroline-5-carboxylate reductase 3 [Homo sapiens]
23371	4846.61	27.96333333	12.78666667	-1.128896126	Down	0.875609013	TNS2	1	K18080|1|0.0|2643|hsa:23371|tensin	GO:0005924//cell-substrate adherens junction;GO:0005924//cell-substrate adherens junction;GO:0005924//cell-substrate adherens junction	GO:0043169//cation binding;GO:0016791//phosphatase activity;GO:0043169//cation binding;GO:0016791//phosphatase activity;GO:0043169//cation binding;GO:0016791//phosphatase activity	GO:0008283//cell proliferation;GO:0007165//signal transduction;GO:0008283//cell proliferation;GO:0007165//signal transduction;GO:0008283//cell proliferation;GO:0007165//signal transduction	gi|767973591|ref|XP_011536381.1|/0/PREDICTED: tensin-like C1 domain-containing phosphatase isoform X3 [Homo sapiens]
4311	5663.06	52.06333333	142.02	1.447754524	Up	0.919417377	MME	2	K01389|1|0.0|1410|hsa:4311|neprilysin [EC:3.4.24.11]	GO:0016021//integral component of membrane;GO:0016021//integral component of membrane;GO:0016021//integral component of membrane;GO:0016021//integral component of membrane	GO:0004175//endopeptidase activity;GO:0046914//transition metal ion binding;GO:0004175//endopeptidase activity;GO:0046914//transition metal ion binding;GO:0004175//endopeptidase activity;GO:0046914//transition metal ion binding;GO:0004175//endopeptidase activity;GO:0046914//transition metal ion binding	GO:0019538//protein metabolic process;GO:0044237//cellular metabolic process;GO:0007154//cell communication;GO:0019538//protein metabolic process;GO:0044237//cellular metabolic process;GO:0007154//cell communication;GO:0019538//protein metabolic process;GO:0044237//cellular metabolic process;GO:0007154//cell communication;GO:0019538//protein metabolic process;GO:0044237//cellular metabolic proces…	gi|116256327|ref|NP_009218.2|/0/neprilysin [Homo sapiens]
78987	2537.36	7.103333333	18.35333333	1.369474017	Up	0.873924076	CRELD1	2	K17675|1|2e-45|186|tsp:Tsp_02850|ATP-dependent RNA helicase SUPV3L1/SUV3 [EC:3.6.4.13];K08023|2|6e-20|102|rro:104676109|latent transforming growth factor beta binding protein 2/3/4	GO:0031224//intrinsic component of membrane;GO:0031224//intrinsic component of membrane;GO:0031224//intrinsic component of membrane	GO:0046872//metal ion binding;GO:0046872//metal ion binding;GO:0046872//metal ion binding	GO:0003205//cardiac chamber development;GO:0003205//cardiac chamber development;GO:0003205//cardiac chamber development	gi|635120621|ref|XP_007983382.1|/0/PREDICTED: cysteine-rich with EGF-like domain protein 1 isoform X1 [Chlorocebus sabaeus]
3673	7878	5.136666667	11.48666667	1.16105584	Up	0.822025985	ITGA2	1	K06481|1|0.0|2136|hsa:3673|integrin alpha 2	GO:0009986//cell surface;GO:0005887//integral component of plasma membrane;GO:0009986//cell surface;GO:0005887//integral component of plasma membrane;GO:0009986//cell surface;GO:0005887//integral component of plasma membrane;GO:0009986//cell surface;GO:0005887//integral component of plasma membrane;GO:0009986//cell surface;GO:0005887//integral component of plasma membrane;GO:0009986//cell surface…	GO:0004871//signal transducer activity;GO:0005515//protein binding;GO:0004871//signal transducer activity;GO:0005515//protein binding;GO:0004871//signal transducer activity;GO:0005515//protein binding;GO:0004871//signal transducer activity;GO:0005515//protein binding;GO:0004871//signal transducer activity;GO:0005515//protein binding;GO:0004871//signal transducer activity;GO:0005515//protein bindi…	GO:0051704;GO:0006935//chemotaxis;GO:0007599//hemostasis;GO:0009653//anatomical structure morphogenesis;GO:0007166//cell surface receptor signaling pathway;GO:0031589//cell-substrate adhesion;GO:0051704;GO:0006935//chemotaxis;GO:0007599//hemostasis;GO:0009653//anatomical structure morphogenesis;GO:0007166//cell surface receptor signaling pathway;GO:0031589//cell-substrate adhesion;GO:0051704;GO:0…	gi|116295258|ref|NP_002194.2|/0/integrin alpha-2 precursor [Homo sapiens]
115811	1382	2.46	7.653333333	1.637429921	Up	0.828278522	IQCD	1	K10397|1|6e-15|85.1|cin:100184728|kinesin family member 6/9;K10866|2|1e-09|67.4|gfr:102037092|DNA repair protein RAD50 [EC:3.6.-.-];K10388|3|3e-09|65.9|cmy:102931330|plectin;K12478|5|8e-09|64.7|pbi:103067477|early endosome antigen 1	-	-	-	gi|143340095|sp|Q96DY2.2|IQCD_HUMAN/0/RecName: Full=IQ domain-containing protein D
26229	1783.8	18.11	38.5	1.0880719	Up	0.882846123	B3GAT3	1	K10158|1|1e-165|560|hsa:26229|galactosylgalactosylxylosylprotein 3-beta-glucuronosyltransferase 3 [EC:2.4.1.135]	GO:0012505//endomembrane system;GO:0043231//intracellular membrane-bounded organelle;GO:0031224//intrinsic component of membrane;GO:0012505//endomembrane system;GO:0043231//intracellular membrane-bounded organelle;GO:0031224//intrinsic component of membrane;GO:0012505//endomembrane system;GO:0043231//intracellular membrane-bounded organelle;GO:0031224//intrinsic component of membrane;GO:0012505//…	GO:0015020//glucuronosyltransferase activity;GO:0046914//transition metal ion binding;GO:0015020//glucuronosyltransferase activity;GO:0046914//transition metal ion binding;GO:0015020//glucuronosyltransferase activity;GO:0046914//transition metal ion binding;GO:0015020//glucuronosyltransferase activity;GO:0046914//transition metal ion binding;GO:0015020//glucuronosyltransferase activity;GO:0046914…	GO:0006023;GO:0006023;GO:0006023;GO:0006023;GO:0006023	gi|586597883|ref|NP_001275651.1|/1.28333e-160/galactosylgalactosylxylosylprotein 3-beta-glucuronosyltransferase 3 isoform 3 [Homo sapiens]
9498	5777.11	3.59	11.48666667	1.677904452	Up	0.869062119	SLC4A8	1	K13859|1|4e-18|92.8|cjc:100389563|solute carrier family 4 (sodium bicarbonate cotransporter), member 8	GO:0031224//intrinsic component of membrane;GO:0031224//intrinsic component of membrane;GO:0031224//intrinsic component of membrane;GO:0031224//intrinsic component of membrane;GO:0031224//intrinsic component of membrane;GO:0031224//intrinsic component of membrane	GO:0015301//anion:anion antiporter activity;GO:0015301//anion:anion antiporter activity;GO:0015301//anion:anion antiporter activity;GO:0015301//anion:anion antiporter activity;GO:0015301//anion:anion antiporter activity;GO:0015301//anion:anion antiporter activity	GO:0015698//inorganic anion transport;GO:0030001//metal ion transport;GO:0015698//inorganic anion transport;GO:0030001//metal ion transport;GO:0015698//inorganic anion transport;GO:0030001//metal ion transport;GO:0015698//inorganic anion transport;GO:0030001//metal ion transport;GO:0015698//inorganic anion transport;GO:0030001//metal ion transport;GO:0015698//inorganic anion transport;GO:0030001/…	gi|918655744|ref|XP_005415461.2|/1.89136e-22/PREDICTED: electroneutral sodium bicarbonate exchanger 1 [Chinchilla lanigera]
284119	3651	329.05	134.5166667	-1.290521888	Down	0.915773447	PTRF	5	K19387|1|2e-174|615|rro:104680282|polymerase I and transcript release factor	GO:0044459;GO:0044444//cytoplasmic part;GO:0031981//nuclear lumen	GO:0019843//rRNA binding	GO:0006352//DNA-templated transcription, initiation;GO:0006353//DNA-templated transcription, termination	gi|795355498|ref|XP_011785105.1|/6.63733e-174/PREDICTED: polymerase I and transcript release factor isoform X1 [Colobus angolensis palliatus]
9830	4629	17.12	7.55	-1.181134152	Down	0.855217215	TRIM14	2	K12004|1|0.0|722|hsa:9830|tripartite motif-containing protein 14	GO:0044424;GO:0044424	GO:0046914//transition metal ion binding;GO:0046914//transition metal ion binding	-	gi|15208663|ref|NP_055603.2|/0/tripartite motif-containing protein 14 [Homo sapiens]
55432	6265	2.816666667	7.576666667	1.427574438	Up	0.803511977	YOD1	3	K13719|1|0.0|705|hsa:55432|ubiquitin thioesterase OTU1 [EC:3.1.2.-]	GO:0044464;GO:0044464	GO:0046914//transition metal ion binding;GO:0019783//ubiquitin-like protein-specific protease activity;GO:0046914//transition metal ion binding;GO:0019783//ubiquitin-like protein-specific protease activity	GO:0043161//proteasome-mediated ubiquitin-dependent protein catabolic process;GO:0019752//carboxylic acid metabolic process;GO:0016579//protein deubiquitination;GO:0006950//response to stress;GO:0006984//ER-nucleus signaling pathway;GO:0043161//proteasome-mediated ubiquitin-dependent protein catabolic process;GO:0019752//carboxylic acid metabolic process;GO:0016579//protein deubiquitination;GO:00…	gi|62751964|ref|NP_061036.3|/0/ubiquitin thioesterase OTU1 isoform 1 [Homo sapiens]
122509	694.16	7.706666667	18.31333333	1.248715513	Up	0.865164434	IFI27L1	2	-	-	-	-	gi|119601959|gb|EAW81553.1|/3.50125e-50/family with sequence similarity 14, member B, isoform CRA_a, partial [Homo sapiens]
54800	7331	2.09	6.7	1.680658153	Up	0.815032481	KLHL24	3	K10461|1|0.0|1201|rro:104664645|kelch-like protein 24/35	GO:0044424;GO:0043025//neuronal cell body;GO:0043005//neuron projection	-	-	gi|26381170|dbj|BAB29759.2|/0/unnamed protein product [Mus musculus]
6428	3144	121.95	60.54333333	-1.010249745	Down	0.894051969	SRSF3	1	K12892|1|3e-46|190|ssc:100523801|splicing factor, arginine/serine-rich 3	GO:0031981//nuclear lumen;GO:0031981//nuclear lumen	GO:0003676//nucleic acid binding;GO:0003676//nucleic acid binding	GO:0000377;GO:0006405//RNA export from nucleus;GO:0006397//mRNA processing;GO:0006353//DNA-templated transcription, termination;GO:0000377;GO:0006405//RNA export from nucleus;GO:0006397//mRNA processing;GO:0006353//DNA-templated transcription, termination	gi|940778081|ref|XP_014304389.1|/2.73536e-71/PREDICTED: serine/arginine-rich splicing factor 3 isoform X1 [Myotis lucifugus]
29116	3086	3.693333333	11.38666667	1.624350094	Up	0.865580593	MYLIP	3	K10637|1|0.0|846|hsa:29116|E3 ubiquitin-protein ligase MYLIP [EC:2.3.2.27]	GO:0043232;GO:0044425	GO:0046914//transition metal ion binding;GO:0005515//protein binding;GO:0019787//ubiquitin-like protein transferase activity	GO:0055092//sterol homeostasis;GO:0048731//system development;GO:0010985;GO:0009896;GO:0031329;GO:0031647//regulation of protein stability;GO:0016567//protein ubiquitination	gi|38788243|ref|NP_037394.2|/0/E3 ubiquitin-protein ligase MYLIP [Homo sapiens]
7923	1002	7.68	16	1.058893689	Up	0.838550548	HSD17B8	4	K13370|1|3e-143|510|pps:100993294|17beta-estradiol 17-dehydrogenase / 3alpha(17beta)-hydroxysteroid dehydrogenase (NAD+) [EC:1.1.1.62 1.1.1.239]	GO:0031967;GO:0044429;GO:0016020//membrane	GO:0033764//steroid dehydrogenase activity, acting on the CH-OH group of donors, NAD or NADP as acceptor;GO:0005488//binding	GO:0006631//fatty acid metabolic process;GO:0006694//steroid biosynthetic process	gi|15277342|ref|NP_055049.1|/2.12346e-142/estradiol 17-beta-dehydrogenase 8 [Homo sapiens]
283991	1604	38.08333333	120.4166667	1.660803422	Up	0.933708892	UBALD2	3	-	-	-	-	gi|32698954|ref|NP_872371.1|/2.00873e-75/UBA-like domain-containing protein 2 [Homo sapiens]
4795	1494.2	17.28666667	35.88	1.053520185	Up	0.877425903	NFKBIL1	1	K09256|1|0.0|621|mcf:102136863|NF-kappa-B inhibitor-like protein 1	-	GO:0005488//binding;GO:0005488//binding;GO:0005488//binding	GO:0042992//negative regulation of transcription factor import into nucleus;GO:0042992//negative regulation of transcription factor import into nucleus;GO:0042992//negative regulation of transcription factor import into nucleus	gi|222352173|ref|NP_004998.3|/1.79782e-179/NF-kappa-B inhibitor-like protein 1 isoform 1 [Homo sapiens]
4854	8089	3.986666667	10.97333333	1.460746946	Up	0.844640682	NOTCH3	2	K02599|1|0.0|4528|hsa:4854|Notch	GO:0031224//intrinsic component of membrane;GO:0044432;GO:0031981//nuclear lumen;GO:0044431//Golgi apparatus part	GO:0004871//signal transducer activity;GO:0046872//metal ion binding	GO:0045596//negative regulation of cell differentiation;GO:0009888//tissue development;GO:0044267//cellular protein metabolic process;GO:0007420//brain development;GO:0045165//cell fate commitment;GO:0006351//transcription, DNA-templated;GO:0007166//cell surface receptor signaling pathway	gi|134244285|ref|NP_000426.2|/0/neurogenic locus notch homolog protein 3 precursor [Homo sapiens]
5524	2737.1	58.62333333	23.23666667	-1.335071875	Down	0.907531466	PTPA	2	K17605|1|0.0|684|hsa:5524|serine/threonine-protein phosphatase 2A activator	GO:0031981//nuclear lumen;GO:0008287//protein serine/threonine phosphatase complex;GO:0034703//cation channel complex;GO:0031981//nuclear lumen;GO:0008287//protein serine/threonine phosphatase complex;GO:0034703//cation channel complex;GO:0031981//nuclear lumen;GO:0008287//protein serine/threonine phosphatase complex;GO:0034703//cation channel complex;GO:0031981//nuclear lumen;GO:0008287//protein…	GO:0017111//nucleoside-triphosphatase activity;GO:0072542//protein phosphatase activator activity;GO:0046983//protein dimerization activity;GO:0042802//identical protein binding;GO:0032559//adenyl ribonucleotide binding;GO:0019903//protein phosphatase binding;GO:0016859//cis-trans isomerase activity;GO:0017111//nucleoside-triphosphatase activity;GO:0072542//protein phosphatase activator activity;…	GO:0009207;GO:0006915//apoptotic process;GO:0010923//negative regulation of phosphatase activity;GO:0006470//protein dephosphorylation;GO:0010922//positive regulation of phosphatase activity;GO:0009207;GO:0006915//apoptotic process;GO:0010923//negative regulation of phosphatase activity;GO:0006470//protein dephosphorylation;GO:0010922//positive regulation of phosphatase activity;GO:0009207;GO:000…	gi|694937522|ref|XP_009455746.1|/0/PREDICTED: serine/threonine-protein phosphatase 2A activator isoform X2 [Pan troglodytes]
55004	1198	77.16666667	22.09333333	-1.804366686	Down	0.933556638	LAMTOR1	2	K20397|1|1e-85|318|pale:102891635|ragulator complex protein LAMTOR1	GO:0005764//lysosome;GO:0031902//late endosome membrane;GO:0044425	GO:0005488//binding	GO:0051640//organelle localization;GO:0040007//growth;GO:0001881//receptor recycling;GO:0007033//vacuole organization;GO:0019218//regulation of steroid metabolic process;GO:0008104//protein localization;GO:0043200//response to amino acid;GO:0032374//regulation of cholesterol transport;GO:0055092//sterol homeostasis	gi|795519808|ref|XP_011900435.1|/7.26387e-94/PREDICTED: ragulator complex protein LAMTOR1 isoform X1 [Cercocebus atys]
9252	4858.98	2.476666667	8.353333333	1.753952299	Up	0.843909866	RPS6KA5	1	K04445|1|0.0|1462|pps:100971222|ribosomal protein S6 kinase alpha-5 [EC:2.7.11.1]	GO:0031981//nuclear lumen;GO:0031981//nuclear lumen;GO:0031981//nuclear lumen;GO:0031981//nuclear lumen;GO:0031981//nuclear lumen;GO:0031981//nuclear lumen;GO:0031981//nuclear lumen;GO:0031981//nuclear lumen;GO:0031981//nuclear lumen;GO:0031981//nuclear lumen;GO:0031981//nuclear lumen;GO:0031981//nuclear lumen;GO:0031981//nuclear lumen;GO:0031981//nuclear lumen	GO:0070011//peptidase activity, acting on L-amino acid peptides;GO:0046914//transition metal ion binding;GO:0004672//protein kinase activity;GO:0032559//adenyl ribonucleotide binding;GO:0070011//peptidase activity, acting on L-amino acid peptides;GO:0046914//transition metal ion binding;GO:0004672//protein kinase activity;GO:0032559//adenyl ribonucleotide binding;GO:0070011//peptidase activity, a…	GO:0006351//transcription, DNA-templated;GO:0002224//toll-like receptor signaling pathway;GO:0007169//transmembrane receptor protein tyrosine kinase signaling pathway;GO:0006468//protein phosphorylation;GO:0006935//chemotaxis;GO:0000165//MAPK cascade;GO:0006351//transcription, DNA-templated;GO:0002224//toll-like receptor signaling pathway;GO:0007169//transmembrane receptor protein tyrosine kinase…	gi|32528295|ref|NP_004746.2|/0/ribosomal protein S6 kinase alpha-5 isoform a [Homo sapiens]
26959	2778.54	7.37	19.88333333	1.431823113	Up	0.881912302	HBP1	3	K20225|1|3e-10|70.5|dmo:Dmoj_GI22721|capicua transcriptional repressor	GO:0043231//intracellular membrane-bounded organelle	GO:0003676//nucleic acid binding	GO:0007166//cell surface receptor signaling pathway;GO:0022402//cell cycle process	gi|694923299|ref|XP_009452138.1|/0/PREDICTED: HMG box-containing protein 1 isoform X2 [Pan troglodytes]
29924	2486.27	99.85333333	33.71333333	-1.566491311	Down	0.921213967	EPN1	1	K12471|1|0.0|748|nle:100605504|epsin	GO:0016020//membrane;GO:0016020//membrane;GO:0044424;GO:0016020//membrane;GO:0016020//membrane	GO:0005488//binding	GO:0007173//epidermal growth factor receptor signaling pathway;GO:0007173//epidermal growth factor receptor signaling pathway;GO:0007173//epidermal growth factor receptor signaling pathway;GO:0007173//epidermal growth factor receptor signaling pathway	gi|194272148|ref|NP_001123543.1|/0/epsin-1 isoform a [Homo sapiens]
30846	3601	92.32666667	28.76333333	-1.682516524	Down	0.932460414	EHD2	3	K12469|1|0.0|1055|ggo:101134581|EH domain-containing protein 2	GO:0010008//endosome membrane	GO:0017111//nucleoside-triphosphatase activity;GO:0046872//metal ion binding;GO:0032561//guanyl ribonucleotide binding;GO:0005515//protein binding;GO:0032559//adenyl ribonucleotide binding	GO:0030036//actin cytoskeleton organization;GO:0009207;GO:0007599//hemostasis;GO:0016197//endosomal transport	gi|528765339|gb|EPY84998.1|/0/EH domain-containing protein 2, partial [Camelus ferus]
9114	1688	44.98666667	13.02666667	-1.788029506	Down	0.927040195	ATP6V0D1	4	K02146|1|0.0|726|ocu:100350157|V-type H+-transporting ATPase subunit d	GO:0005774//vacuolar membrane;GO:0033176//proton-transporting V-type ATPase complex;GO:0005768//endosome;GO:0033267;GO:0044459;GO:0030136//clathrin-coated vesicle	GO:0005515//protein binding;GO:0015077//monovalent inorganic cation transmembrane transporter activity;GO:0015662//ATPase activity, coupled to transmembrane movement of ions, phosphorylative mechanism	GO:0007417//central nervous system development;GO:0015988//energy coupled proton transmembrane transport, against electrochemical gradient;GO:0015031//protein transport;GO:0007169//transmembrane receptor protein tyrosine kinase signaling pathway;GO:0006875//cellular metal ion homeostasis	gi|655790980|ref|XP_002711660.2|/0/PREDICTED: V-type proton ATPase subunit d 1 [Oryctolagus cuniculus]
11322	2904.47	3.36	9.6	1.514573173	Up	0.835718636	TMC6	1	K18730|1|2e-08|64.3|chx:102188188|PERQ amino acid-rich with GYF domain-containing protein;K10877|2|2e-07|61.2|tsp:Tsp_10860|DNA repair and recombination protein RAD54B [EC:3.6.4.-]	GO:0031224//intrinsic component of membrane;GO:0031090//organelle membrane;GO:0043231//intracellular membrane-bounded organelle;GO:0031224//intrinsic component of membrane;GO:0031090//organelle membrane;GO:0043231//intracellular membrane-bounded organelle;GO:0031224//intrinsic component of membrane;GO:0031090//organelle membrane;GO:0043231//intracellular membrane-bounded organelle	-	-	gi|187608784|ref|NP_009198.4|/0/transmembrane channel-like protein 6 [Homo sapiens]
118	3991.62	64.11666667	22.85	-1.488505259	Down	0.914910678	ADD1	1	K18622|1|0.0|1242|ptr:740376|adducin	GO:0016020//membrane;GO:0043231//intracellular membrane-bounded organelle;GO:0015629//actin cytoskeleton;GO:0044444//cytoplasmic part;GO:0043231//intracellular membrane-bounded organelle;GO:0044444//cytoplasmic part;GO:0015629//actin cytoskeleton;GO:0016020//membrane;GO:0043231//intracellular membrane-bounded organelle;GO:0044444//cytoplasmic part;GO:0015629//actin cytoskeleton;GO:0016020//membra…	GO:0046983//protein dimerization activity;GO:0003779//actin binding;GO:0042802//identical protein binding;GO:0043169//cation binding;GO:0043169//cation binding;GO:0042802//identical protein binding;GO:0003779//actin binding;GO:0046983//protein dimerization activity;GO:0043169//cation binding;GO:0042802//identical protein binding;GO:0003779//actin binding;GO:0046983//protein dimerization activity;…	GO:0032989;GO:0040007//growth;GO:0043393//regulation of protein binding;GO:0043009//chordate embryonic development;GO:0019725//cellular homeostasis;GO:0030099//myeloid cell differentiation;GO:0006915//apoptotic process;GO:0051693//actin filament capping;GO:0043170;GO:0001894//tissue homeostasis;GO:0043393//regulation of protein binding;GO:0006915//apoptotic process;GO:0051693//actin filament capp…	gi|559044|gb|AAB05645.1|/0/alpha-adducin [Homo sapiens]
5228	1871.09	8.306666667	17.98333333	1.114318891	Up	0.851593585	PGF	1	K16859|1|7e-65|251|hsa:5228|placenta growth factor	GO:0044464	GO:0005488//binding;GO:0005488//binding;GO:0005539//glycosaminoglycan binding;GO:0005102//receptor binding	GO:0048522;GO:0032502//developmental process;GO:0008283//cell proliferation;GO:0007169//transmembrane receptor protein tyrosine kinase signaling pathway;GO:0007154//cell communication;GO:0048522;GO:0032502//developmental process;GO:0008283//cell proliferation;GO:0007169//transmembrane receptor protein tyrosine kinase signaling pathway;GO:0007154//cell communication;GO:0048522;GO:0048646//anatomic…	gi|444511452|gb|ELV09898.1|/8.75504e-69/Ribosomal protein S6 kinase-like 1 [Tupaia chinensis]
29967	4128.15	5.253333333	12.98333333	1.305355793	Up	0.84635607	LRP12	4	K20050|1|0.0|1783|hsa:29967|low-density lipoprotein receptor-related protein 3/10/12	GO:0012505//endomembrane system;GO:0016021//integral component of membrane;GO:0012505//endomembrane system;GO:0016021//integral component of membrane	GO:0004871//signal transducer activity;GO:0030169//low-density lipoprotein particle binding;GO:0004871//signal transducer activity;GO:0030169//low-density lipoprotein particle binding	GO:0016192//vesicle-mediated transport;GO:0023052//signaling;GO:0050789;GO:0016192//vesicle-mediated transport;GO:0023052//signaling;GO:0050789	gi|208973262|ref|NP_001129175.1|/0/low-density lipoprotein receptor-related protein 12 isoform b precursor [Homo sapiens]
728113	1929	7.796666667	1.26	-2.629433722	Down	0.881851401	ANXA8L1	1	K17096|1|5e-175|617|hsa:728113|annexin A8	-	GO:0005543//phospholipid binding;GO:0046872//metal ion binding;GO:0046872//metal ion binding;GO:0005543//phospholipid binding	GO:0007599//hemostasis	gi|194384982|dbj|BAG60903.1|/6.32359e-159/unnamed protein product [Homo sapiens]
283431	5704.43	9.606666667	19.81	1.044121045	Up	0.85046691	GAS2L3	2	K11447|1|1e-18|62.0|ptr:449579|histone demethylase [EC:1.14.11.-];K12581|4|4e-18|79.0|nle:100584332|CCR4-NOT transcription complex subunit 7/8	-	-	GO:0022402//cell cycle process;GO:0022402//cell cycle process;GO:0022402//cell cycle process	gi|28372563|ref|NP_777602.1|/0/GAS2-like protein 3 isoform a [Homo sapiens]
10398	1195.32	450.7666667	201.29	-1.163105333	Down	0.909805116	MYL9	4	K12755|1|1e-44|182|chx:102178087|myosin regulatory light chain 9	GO:0044444//cytoplasmic part;GO:0016460//myosin II complex	GO:0046872//metal ion binding;GO:0005198//structural molecule activity	GO:0006935//chemotaxis;GO:0006936//muscle contraction	gi|31563524|ref|NP_852667.1|/1.20923e-50/myosin regulatory light polypeptide 9 isoform b [Homo sapiens]
5296	3981	49.42333333	20.21333333	-1.289885063	Down	0.901755989	PIK3R2	1	K02649|1|0.0|722|ptr:455855|phosphoinositide-3-kinase, regulatory subunit	GO:0043234//protein complex;GO:0044444//cytoplasmic part;GO:0043234//protein complex;GO:0044444//cytoplasmic part	GO:0008047//enzyme activator activity;GO:0005488//binding;GO:0019207//kinase regulator activity;GO:0035004//phosphatidylinositol 3-kinase activity;GO:0008047//enzyme activator activity;GO:0005488//binding;GO:0019207//kinase regulator activity;GO:0035004//phosphatidylinositol 3-kinase activity	GO:0048017//inositol lipid-mediated signaling;GO:0007169//transmembrane receptor protein tyrosine kinase signaling pathway;GO:0050851//antigen receptor-mediated signaling pathway;GO:0009966//regulation of signal transduction;GO:0007599//hemostasis;GO:0031294//lymphocyte costimulation;GO:0048017//inositol lipid-mediated signaling;GO:0007169//transmembrane receptor protein tyrosine kinase signaling…	gi|4826908|ref|NP_005018.1|/0/phosphatidylinositol 3-kinase regulatory subunit beta [Homo sapiens]
57326	3275.74	13.54333333	30.28	1.160782341	Up	0.880998782	PBXIP1	1	K13273|1|3e-09|67.0|cmy:102930230|phosphomevalonate kinase [EC:2.7.4.2]	GO:0043231//intracellular membrane-bounded organelle;GO:0044444//cytoplasmic part;GO:0015630//microtubule cytoskeleton;GO:0043231//intracellular membrane-bounded organelle;GO:0044444//cytoplasmic part;GO:0015630//microtubule cytoskeleton;GO:0043231//intracellular membrane-bounded organelle;GO:0044444//cytoplasmic part;GO:0015630//microtubule cytoskeleton	GO:0005488//binding;GO:0003712//transcription cofactor activity;GO:0005488//binding;GO:0003712//transcription cofactor activity;GO:0005488//binding;GO:0003712//transcription cofactor activity	GO:0032501//multicellular organismal process;GO:0048869//cellular developmental process;GO:0032501//multicellular organismal process;GO:0048869//cellular developmental process;GO:0032501//multicellular organismal process;GO:0048869//cellular developmental process	gi|19923830|ref|NP_065385.2|/0/pre-B-cell leukemia transcription factor-interacting protein 1 isoform 1 [Homo sapiens]
100462983	1383	7.296666667	23.23333333	1.670886702	Up	0.907358912	MTRNR2L3	1	-	-	-	-	gi|345543|pir||JC1348/8.82783e-13/hypothetical 18K protein - goldfish mitochondrion
114800	3983	7.926666667	1.933333333	-2.03562391	Down	0.857135607	CCDC85A	1	K16758|1|3e-31|140|lcm:102361700|coiled-coil domain-containing protein 85B	-	-	-	gi|426335623|ref|XP_004029315.1|/0/PREDICTED: coiled-coil domain-containing protein 85A, partial [Gorilla gorilla gorilla]
340061	2015.2	20.15333333	53.27333333	1.402395075	Up	0.90863784	TMEM173	1	K12654|1|8e-124|446|hsa:340061|transmembrane protein 173	GO:0031966//mitochondrial membrane;GO:0031224//intrinsic component of membrane;GO:0031966//mitochondrial membrane;GO:0031224//intrinsic component of membrane	GO:0042802//identical protein binding;GO:0019900//kinase binding;GO:0042802//identical protein binding;GO:0019900//kinase binding	GO:0002253//activation of immune response;GO:0012501//programmed cell death;GO:0043393//regulation of protein binding;GO:0032606//type I interferon production;GO:0050691//regulation of defense response to virus by host;GO:0000060//protein import into nucleus, translocation;GO:0043330//response to exogenous dsRNA;GO:0042307//positive regulation of protein import into nucleus;GO:0002253//activation…	gi|683524018|ref|NP_001288667.1|/5.82822e-135/stimulator of interferon genes protein isoform 2 [Homo sapiens]
64946	1405	16.13666667	40.43666667	1.325321482	Up	0.900609013	CENPH	3	K11500|1|4e-116|420|hsa:64946|centromere protein H	GO:0031981//nuclear lumen;GO:0000776//kinetochore;GO:0044444//cytoplasmic part	GO:0005488//binding	GO:0007067//mitotic nuclear division;GO:0043486//histone exchange	gi|12597655|ref|NP_075060.1|/3.69045e-115/centromere protein H [Homo sapiens]
566	936	2.05	7.536666667	1.878302677	Up	0.839261064	AZU1	4	K01350|1|1e-92|342|chx:102185651|myeloblastin [EC:3.4.21.76];K01327|2|7e-50|199|xtr:448597|leukocyte elastase [EC:3.4.21.37]	GO:0005766	GO:0004175//endopeptidase activity;GO:0005539//glycosaminoglycan binding	GO:0003018;GO:0050927//positive regulation of positive chemotaxis;GO:0042116//macrophage activation;GO:0045080//positive regulation of chemokine biosynthetic process;GO:0045362//positive regulation of interleukin-1 biosynthetic process;GO:0030155//regulation of cell adhesion;GO:0042742//defense response to bacterium;GO:0007186//G-protein coupled receptor signaling pathway;GO:0045807//positive reg…	gi|11342670|ref|NP_001691.1|/1.28754e-114/azurocidin preproprotein [Homo sapiens]
100463488	1121	21.01	70.84666667	1.753623814	Up	0.932034105	MTRNR2L10	1	-	-	-	-	gi|820981799|ref|XP_012365851.1|/1.00571e-13/PREDICTED: rab effector MyRIP [Nomascus leucogenys]
55742	8719	17.15666667	7.356666667	-1.221645153	Down	0.859388957	PARVA	4	K06275|1|0.0|686|cjc:100395254|parvin	GO:0032991//macromolecular complex;GO:0043231//intracellular membrane-bounded organelle;GO:0005856//cytoskeleton;GO:0031252//cell leading edge;GO:0005924//cell-substrate adherens junction;GO:0044444//cytoplasmic part	GO:0008092//cytoskeletal protein binding	GO:0048858//cell projection morphogenesis;GO:0051259//protein oligomerization;GO:0007010//cytoskeleton organization;GO:0034330	gi|675698377|ref|XP_002755106.3|/0/PREDICTED: alpha-parvin [Callithrix jacchus]
1028	1803.02	4.366666667	10.31666667	1.240372598	Up	0.820188794	CDKN1C	1	K09993|1|3e-56|222|cjc:100385855|cyclin-dependent kinase inhibitor 1C	GO:0031981//nuclear lumen;GO:0031981//nuclear lumen;GO:0031981//nuclear lumen	GO:0019887//protein kinase regulator activity;GO:0005488//binding;GO:0019887//protein kinase regulator activity;GO:0005488//binding;GO:0016538//cyclin-dependent protein serine/threonine kinase regulator activity;GO:0005488//binding	GO:0007179//transforming growth factor beta receptor signaling pathway;GO:0043549//regulation of kinase activity;GO:0008285//negative regulation of cell proliferation;GO:0051318;GO:0051726//regulation of cell cycle;GO:0007179//transforming growth factor beta receptor signaling pathway;GO:0043549//regulation of kinase activity;GO:0008285//negative regulation of cell proliferation;GO:0051318;GO:005…	gi|675703661|ref|XP_009006936.1|/2.6359e-55/PREDICTED: cyclin-dependent kinase inhibitor 1C [Callithrix jacchus]
51734	1414	14.4	6.84	-1.074000581	Down	0.832125457	MSRB1	3	K07305|1|1e-63|246|nle:100604004|peptide-methionine (R)-S-oxide reductase [EC:1.8.4.12]	GO:0043231//intracellular membrane-bounded organelle	GO:0046914//transition metal ion binding;GO:0016671//oxidoreductase activity, acting on a sulfur group of donors, disulfide as acceptor	GO:0044267//cellular protein metabolic process	gi|7706511|ref|NP_057416.1|/9.59761e-63/methionine-R-sulfoxide reductase B1 [Homo sapiens]
79890	3869	10.33333333	4.123333333	-1.325422715	Down	0.829151441	RIN3	4	K17638|1|4e-39|166|pss:102453172|Ras and Rab interactor 1	GO:0005768//endosome;GO:0031410//cytoplasmic vesicle;GO:0005768//endosome;GO:0031410//cytoplasmic vesicle	GO:0008047//enzyme activator activity;GO:0031267//small GTPase binding;GO:0008047//enzyme activator activity;GO:0031267//small GTPase binding	GO:0016192//vesicle-mediated transport;GO:0023052//signaling;GO:0016192//vesicle-mediated transport;GO:0023052//signaling	gi|40353729|ref|NP_079108.3|/0/ras and Rab interactor 3 isoform 1 [Homo sapiens]
3927	4135	190.8933333	71.33333333	-1.420118424	Down	0.920188794	LASP1	1	K18267|1|3e-40|170|xma:102236960|nebulin	GO:0005924//cell-substrate adherens junction;GO:0044444//cytoplasmic part;GO:0015629//actin cytoskeleton;GO:0005924//cell-substrate adherens junction;GO:0044444//cytoplasmic part;GO:0015629//actin cytoskeleton;GO:0005924//cell-substrate adherens junction;GO:0044444//cytoplasmic part;GO:0015629//actin cytoskeleton	GO:0022891//substrate-specific transmembrane transporter activity;GO:0046914//transition metal ion binding;GO:0030674//protein binding, bridging;GO:0003779//actin binding;GO:0022891//substrate-specific transmembrane transporter activity;GO:0046872//metal ion binding;GO:0003779//actin binding;GO:0022891//substrate-specific transmembrane transporter activity;GO:0046914//transition metal ion binding…	GO:0006811//ion transport;GO:0006811//ion transport;GO:0006811//ion transport	gi|5453710|ref|NP_006139.1|/5.73208e-121/LIM and SH3 domain protein 1 isoform a [Homo sapiens]
5744	1439.27	7.963333333	17.10333333	1.102833172	Up	0.847756801	PTHLH	2	-	GO:0043231//intracellular membrane-bounded organelle;GO:0044421;GO:0043231//intracellular membrane-bounded organelle;GO:0044421;GO:0043231//intracellular membrane-bounded organelle;GO:0044421;GO:0043231//intracellular membrane-bounded organelle;GO:0044421	GO:0005102//receptor binding;GO:0005102//receptor binding;GO:0005102//receptor binding;GO:0005102//receptor binding	GO:0002062//chondrocyte differentiation;GO:0001649//osteoblast differentiation;GO:0060560//developmental growth involved in morphogenesis;GO:0051604//protein maturation;GO:0008283//cell proliferation;GO:0043392//negative regulation of DNA binding;GO:0007154//cell communication;GO:0006171//cAMP biosynthetic process;GO:0007188//adenylate cyclase-modulating G-protein coupled receptor signaling pathw…	gi|4506269|ref|NP_002811.1|/1.94041e-64/parathyroid hormone-related protein isoform 2 preproprotein [Homo sapiens]
113235	6471.09	13.32333333	6.47	-1.042117455	Down	0.822046285	SLC46A1	5	K14613|1|0.0|710|mcc:708727|MFS transporter, PCFT/HCP family, solute carrier family 46 (folate transporter), member 1/3	GO:0031224//intrinsic component of membrane;GO:0044459;GO:0044424;GO:0031224//intrinsic component of membrane;GO:0044459;GO:0044424	GO:0051183//vitamin transporter activity;GO:0016597//amino acid binding;GO:0051184;GO:0051183//vitamin transporter activity;GO:0016597//amino acid binding;GO:0051184	GO:0006575//cellular modified amino acid metabolic process;GO:0051181//cofactor transport;GO:0006766//vitamin metabolic process;GO:0006875//cellular metal ion homeostasis;GO:0006865//amino acid transport;GO:0006575//cellular modified amino acid metabolic process;GO:0051181//cofactor transport;GO:0006766//vitamin metabolic process;GO:0006875//cellular metal ion homeostasis;GO:0006865//amino acid t…	gi|334688816|ref|NP_001229295.1|/0/proton-coupled folate transporter isoform 2 [Homo sapiens]
55243	7826	18.00666667	8.666666667	-1.054982017	Down	0.845706456	KIRREL	1	K18273|1|4e-78|297|asn:102383405|alpha-tectorin;K14319|3|8e-31|140|bfo:BRAFLDRAFT_126584|Ran GTPase-activating protein 1;K16680|4|4e-26|124|pxy:105383285|echinoid	GO:0031224//intrinsic component of membrane;GO:0030054//cell junction;GO:0031224//intrinsic component of membrane;GO:0030054//cell junction	-	GO:0003008;GO:0003008	gi|166295173|ref|NP_060710.3|/0/kin of IRRE-like protein 1 isoform 1 precursor [Homo sapiens]
6662	3963	5.293333333	13.07333333	1.304378623	Up	0.846599675	SOX9	3	K18435|1|0.0|884|mcc:574208|transcription factor SOX9 (SOX group E)	GO:0031981//nuclear lumen	GO:0001071//nucleic acid binding transcription factor activity;GO:0043565//sequence-specific DNA binding	GO:0045661//regulation of myoblast differentiation;GO:0008544//epidermis development;GO:0002062//chondrocyte differentiation;GO:0007542;GO:0006357//regulation of transcription from RNA polymerase II promoter;GO:0060349//bone morphogenesis;GO:0045165//cell fate commitment;GO:0016337//single organismal cell-cell adhesion;GO:0030279//negative regulation of ossification;GO:0008406//gonad development;…	gi|60360276|dbj|BAD90382.1|/0/mKIAA4243 protein [Mus musculus]
1032	1233.81	8.416666667	25.77	1.61437165	Up	0.908952497	CDKN2D	2	K06623|1|4e-87|324|ptr:745942|cyclin-dependent kinase inhibitor 2D	GO:0043231//intracellular membrane-bounded organelle;GO:0044444//cytoplasmic part;GO:0043231//intracellular membrane-bounded organelle;GO:0044444//cytoplasmic part	GO:0016538//cyclin-dependent protein serine/threonine kinase regulator activity;GO:0019900//kinase binding;GO:0016538//cyclin-dependent protein serine/threonine kinase regulator activity;GO:0019900//kinase binding	GO:0033189//response to vitamin A;GO:0008283//cell proliferation;GO:0016310//phosphorylation;GO:0051318;GO:0051726//regulation of cell cycle;GO:0009416//response to light stimulus;GO:0016049//cell growth;GO:0043066//negative regulation of apoptotic process;GO:0010466//negative regulation of peptidase activity;GO:0006281//DNA repair;GO:0033189//response to vitamin A;GO:0008283//cell proliferation;…	gi|4502753|ref|NP_001791.1|/2.73107e-86/cyclin-dependent kinase 4 inhibitor D [Homo sapiens]
10799	1171.66	14.03333333	6.896666667	-1.024886588	Down	0.824167682	RPP40	1	K14530|1|0.0|759|hsa:10799|ribonucleases P/MRP protein subunit RPP40 [EC:3.1.26.5]	GO:0030681//multimeric ribonuclease P complex;GO:0031981//nuclear lumen;GO:0030681//multimeric ribonuclease P complex;GO:0031981//nuclear lumen;GO:0030681//multimeric ribonuclease P complex;GO:0031981//nuclear lumen	GO:0005488//binding;GO:0004549//tRNA-specific ribonuclease activity;GO:0005488//binding;GO:0004549//tRNA-specific ribonuclease activity;GO:0005488//binding;GO:0004549//tRNA-specific ribonuclease activity	GO:0006399//tRNA metabolic process;GO:0006399//tRNA metabolic process;GO:0006399//tRNA metabolic process	gi|554790364|ref|NP_001273061.1|/0/ribonuclease P protein subunit p40 isoform b [Homo sapiens]
1173	1955.32	381.4766667	177.06	-1.10735649	Down	0.906171336	AP2M1	1	K11826|1|0.0|862|mcc:703554|AP-2 complex subunit mu-1	GO:0030119//AP-type membrane coat adaptor complex;GO:0005905//clathrin-coated pit;GO:0030139//endocytic vesicle;GO:0044439;GO:0030118//clathrin coat;GO:0030119//AP-type membrane coat adaptor complex;GO:0005905//clathrin-coated pit;GO:0030139//endocytic vesicle;GO:0044439;GO:0030118//clathrin coat;GO:0030119//AP-type membrane coat adaptor complex;GO:0005905//clathrin-coated pit;GO:0030139//endocyt…	GO:0005488//binding;GO:0005488//binding;GO:0005488//binding	GO:0007267//cell-cell signaling;GO:0015031//protein transport;GO:0007173//epidermal growth factor receptor signaling pathway;GO:0050688//regulation of defense response to virus;GO:0006935//chemotaxis;GO:0007267//cell-cell signaling;GO:0015031//protein transport;GO:0007173//epidermal growth factor receptor signaling pathway;GO:0050688//regulation of defense response to virus;GO:0006935//chemotaxis…	gi|6753074|ref|NP_033809.1|/0/AP-2 complex subunit mu isoform 1 [Mus musculus]
3383	3249	22.87666667	77.43	1.759015788	Up	0.932947625	ICAM1	2	K06490|1|0.0|958|hsa:3383|intercellular adhesion molecule 1	GO:0009986//cell surface;GO:0044459;GO:0016021//integral component of membrane;GO:0044421	GO:0005102//receptor binding;GO:0004872//receptor activity	GO:0002687//positive regulation of leukocyte migration;GO:0070555//response to interleukin-1;GO:0019229//regulation of vasoconstriction;GO:0002286//T cell activation involved in immune response;GO:0051091//positive regulation of sequence-specific DNA binding transcription factor activity;GO:0016337//single organismal cell-cell adhesion;GO:0001678//cellular glucose homeostasis;GO:0031667//response…	gi|167466198|ref|NP_000192.2|/0/intercellular adhesion molecule 1 precursor [Homo sapiens]
7837	6863	8.97	20.22333333	1.17284092	Up	0.864504669	PXDN	2	K19511|1|0.0|2945|hsa:7837|peroxidase [EC:1.11.1.7]	GO:0043231//intracellular membrane-bounded organelle;GO:0031012//extracellular matrix	GO:0005126//cytokine receptor binding;GO:0016209//antioxidant activity;GO:0005198//structural molecule activity;GO:0003824//catalytic activity;GO:0005506//iron ion binding	GO:0043062//extracellular structure organization;GO:0001959//regulation of cytokine-mediated signaling pathway;GO:0002376//immune system process;GO:0042743//hydrogen peroxide metabolic process;GO:0006950//response to stress	gi|6273399|gb|AAF06354.1|AF200348_1/0/melanoma-associated antigen MG50 [Homo sapiens]
8974	2208.51	32.18	74.20666667	1.205384477	Up	0.903004466	P4HA2	1	K00472|1|0.0|1093|ggo:101133984|prolyl 4-hydroxylase [EC:1.14.11.2]	GO:0044432;GO:0044432;GO:0044432;GO:0044432;GO:0044432	GO:0019842//vitamin binding;GO:0046914//transition metal ion binding;GO:0016701//oxidoreductase activity, acting on single donors with incorporation of molecular oxygen;GO:0019798//procollagen-proline dioxygenase activity;GO:0019842//vitamin binding;GO:0046914//transition metal ion binding;GO:0016701//oxidoreductase activity, acting on single donors with incorporation of molecular oxygen;GO:00197…	GO:0019471//4-hydroxyproline metabolic process;GO:0019471//4-hydroxyproline metabolic process;GO:0019471//4-hydroxyproline metabolic process;GO:0019471//4-hydroxyproline metabolic process;GO:0019471//4-hydroxyproline metabolic process	gi|795224993|ref|XP_011806447.1|/0/PREDICTED: prolyl 4-hydroxylase subunit alpha-2 isoform X1 [Colobus angolensis palliatus]
4907	4075.74	2.366666667	12.91666667	2.448305381	Up	0.910850589	NT5E	3	K19970|1|0.0|1109|hsa:4907|5'-nucleotidase [EC:3.1.3.5]	GO:0031224//intrinsic component of membrane;GO:0044424;GO:0031224//intrinsic component of membrane;GO:0044424	GO:0008252//nucleotidase activity;GO:0005506//iron ion binding;GO:0008252//nucleotidase activity;GO:0005506//iron ion binding	GO:0031348//negative regulation of defense response;GO:0044260;GO:0006213//pyrimidine nucleoside metabolic process;GO:0046085//adenosine metabolic process;GO:0009169;GO:0009112;GO:0031348//negative regulation of defense response;GO:0044260;GO:0006213//pyrimidine nucleoside metabolic process;GO:0046085//adenosine metabolic process;GO:0009169;GO:0009112	gi|325651886|ref|NP_001191742.1|/0/5'-nucleotidase isoform 2 preproprotein [Homo sapiens]
57124	2576	20.77	10.1	-1.040145923	Down	0.853045067	CD248	2	K06706|1|0.0|1408|hsa:57124|CD248 antigen, endosialin	GO:0044424;GO:0031224//intrinsic component of membrane;GO:0031012//extracellular matrix	GO:0046872//metal ion binding;GO:0030246//carbohydrate binding	-	gi|9966885|ref|NP_065137.1|/0/endosialin precursor [Homo sapiens]
57763	2198	2.53	7.496666667	1.56711187	Up	0.812545676	ANKRA2	4	K08062|1|5e-64|248|tup:102498441|regulatory factor X-associated ankyrin-containing protein	GO:0044444//cytoplasmic part;GO:0043231//intracellular membrane-bounded organelle;GO:0043232	GO:0071813//lipoprotein particle binding;GO:0019899//enzyme binding	-	gi|664763611|ref|XP_008539463.1|/0/PREDICTED: ankyrin repeat family A protein 2 isoform X1 [Equus przewalskii]
10769	2850	94.52	26.42333333	-1.838807154	Down	0.936317499	PLK2	1	K08861|1|0.0|1241|cge:100753472|polo-like kinase 2 [EC:2.7.11.21]	-	GO:0060089;GO:0004672//protein kinase activity;GO:0032559//adenyl ribonucleotide binding;GO:0060089;GO:0004672//protein kinase activity;GO:0032559//adenyl ribonucleotide binding	GO:0007249//I-kappaB kinase/NF-kappaB signaling;GO:0006464//cellular protein modification process;GO:0007049//cell cycle;GO:0007249//I-kappaB kinase/NF-kappaB signaling;GO:0006464//cellular protein modification process;GO:0007049//cell cycle	gi|625183267|ref|XP_003496249.2|/0/PREDICTED: serine/threonine-protein kinase PLK2 [Cricetulus griseus]
8942	1674.33	6.9	16.06333333	1.219103033	Up	0.855146163	KYNU	1	K01556|1|0.0|926|hsa:8942|kynureninase [EC:3.7.1.3]	GO:0043231//intracellular membrane-bounded organelle;GO:0044444//cytoplasmic part;GO:0043231//intracellular membrane-bounded organelle;GO:0044444//cytoplasmic part;GO:0043231//intracellular membrane-bounded organelle;GO:0044444//cytoplasmic part	GO:0042802//identical protein binding;GO:0016823//hydrolase activity, acting on acid carbon-carbon bonds, in ketonic substances;GO:0048037//cofactor binding;GO:0042802//identical protein binding;GO:0016823//hydrolase activity, acting on acid carbon-carbon bonds, in ketonic substances;GO:0048037//cofactor binding;GO:0042802//identical protein binding;GO:0016823//hydrolase activity, acting on acid …	GO:0033273//response to vitamin;GO:0006568//tryptophan metabolic process;GO:0019359//nicotinamide nucleotide biosynthetic process;GO:0034097//response to cytokine;GO:0043650;GO:0033273//response to vitamin;GO:0006568//tryptophan metabolic process;GO:0019359//nicotinamide nucleotide biosynthetic process;GO:0034097//response to cytokine;GO:0043650;GO:0033273//response to vitamin;GO:0006568//tryptop…	gi|4504937|ref|NP_003928.1|/0/kynureninase isoform a [Homo sapiens]
1290	6930	212.24	495.96	1.224527189	Up	0.914321965	COL5A2	3	K19721|1|0.0|1456|hsa:1290|collagen, type V/XI/XXIV/XXVII, alpha	GO:0005581//collagen trimer	-	GO:0009653//anatomical structure morphogenesis;GO:0048513//animal organ development	gi|62087670|dbj|BAD92282.1|/0/alpha 2 type V collagen preproprotein variant [Homo sapiens]
10165	3204	9.663333333	3.74	-1.369482657	Down	0.825294356	SLC25A13	1	K15105|1|0.0|1096|ptr:472450|solute carrier family 25 (mitochondrial aspartate/glutamate transporter), member 12/13	GO:0043231//intracellular membrane-bounded organelle;GO:0016021//integral component of membrane;GO:0019866//organelle inner membrane;GO:0043231//intracellular membrane-bounded organelle;GO:0016021//integral component of membrane;GO:0019866//organelle inner membrane;GO:0043231//intracellular membrane-bounded organelle;GO:0016021//integral component of membrane;GO:0019866//organelle inner membrane	GO:0015172//acidic amino acid transmembrane transporter activity;GO:0046872//metal ion binding;GO:0015172//acidic amino acid transmembrane transporter activity;GO:0046872//metal ion binding;GO:0015172//acidic amino acid transmembrane transporter activity;GO:0046872//metal ion binding	GO:0010038//response to metal ion;GO:0006839//mitochondrial transport;GO:0009206;GO:0015711//organic anion transport;GO:0015980//energy derivation by oxidation of organic compounds;GO:0006006//glucose metabolic process;GO:0006865//amino acid transport;GO:0010038//response to metal ion;GO:0006839//mitochondrial transport;GO:0009206;GO:0015711//organic anion transport;GO:0015980//energy derivation …	gi|635114700|ref|XP_007980290.1|/0/PREDICTED: calcium-binding mitochondrial carrier protein Aralar2 isoform X1 [Chlorocebus sabaeus]
7168	1687.64	116.0133333	42.48333333	-1.44932175	Down	0.918341454	TPM1	1	K10373|1|1e-101|373|pon:100172445|tropomyosin 1	GO:0005884//actin filament;GO:0032432//actin filament bundle;GO:0005865//striated muscle thin filament;GO:0031674//I band;GO:0001726//ruffle;GO:0005884//actin filament;GO:0032432//actin filament bundle;GO:0005865//striated muscle thin filament;GO:0031674//I band;GO:0001726//ruffle;GO:0005884//actin filament;GO:0032432//actin filament bundle;GO:0005865//striated muscle thin filament;GO:0031674//I …	GO:0005198//structural molecule activity;GO:0003779//actin binding;GO:0042802//identical protein binding;GO:0005198//structural molecule activity;GO:0003779//actin binding;GO:0042802//identical protein binding;GO:0005198//structural molecule activity;GO:0003779//actin binding;GO:0042802//identical protein binding;GO:0005198//structural molecule activity;GO:0008092//cytoskeletal protein binding;GO…	GO:0032233//positive regulation of actin filament bundle assembly;GO:0006941//striated muscle contraction;GO:0009611//response to wounding;GO:0043462//regulation of ATPase activity;GO:0030835//negative regulation of actin filament depolymerization;GO:0001996//positive regulation of heart rate by epinephrine-norepinephrine;GO:0030155//regulation of cell adhesion;GO:0000302//response to reactive ox…	gi|675685099|ref|XP_002753250.2|/9.62683e-133/PREDICTED: tropomyosin alpha-1 chain isoform X1 [Callithrix jacchus]
80216	5397.11	2.606666667	9.383333333	1.84789441	Up	0.860119773	ALPK1	1	K08868|1|0.0|2175|hsa:80216|alpha-kinase	-	GO:0004672//protein kinase activity;GO:0032559//adenyl ribonucleotide binding;GO:0004672//protein kinase activity;GO:0032559//adenyl ribonucleotide binding;GO:0004672//protein kinase activity;GO:0032559//adenyl ribonucleotide binding	GO:0006464//cellular protein modification process;GO:0006464//cellular protein modification process;GO:0006464//cellular protein modification process	gi|156151441|ref|NP_079420.3|/0/alpha-protein kinase 1 isoform 1 [Homo sapiens]
54662	3919	11.15	4.806666667	-1.213935046	Down	0.82453309	TBC1D13	1	K18469|1|2e-11|74.7|sko:100372291|TBC1 domain family member 5	GO:0044464;GO:0044464	-	-	gi|557947980|ref|NP_001273701.1|/7.88266e-156/TBC1 domain family member 13 isoform b [Homo sapiens]
6320	1423	45.86	105.32	1.199471166	Up	0.905795778	CLEC11A	2	K17521|1|4e-144|513|pps:100993206|C-type lectin domain family 11 member A	GO:0044424	GO:0030246//carbohydrate binding;GO:0005102//receptor binding	GO:0008283//cell proliferation	gi|635040703|ref|XP_007995878.1|/9.08905e-178/PREDICTED: C-type lectin domain family 11 member A [Chlorocebus sabaeus]
3949	5266.82	41.73	98.93	1.245323156	Up	0.908221681	LDLR	1	K12473|1|0.0|1226|hsa:3949|low-density lipoprotein receptor	GO:0016021//integral component of membrane;GO:0000323//lytic vacuole;GO:0009986//cell surface;GO:0034358//plasma lipoprotein particle;GO:0005768//endosome;GO:0030665//clathrin-coated vesicle membrane;GO:0044459;GO:0016021//integral component of membrane;GO:0000323//lytic vacuole;GO:0009986//cell surface;GO:0005768//endosome;GO:0030665//clathrin-coated vesicle membrane;GO:0044459;GO:0016021//integ…	GO:0030228//lipoprotein particle receptor activity;GO:0030169//low-density lipoprotein particle binding;GO:0046872//metal ion binding;GO:0030228//lipoprotein particle receptor activity;GO:0030169//low-density lipoprotein particle binding;GO:0030228//lipoprotein particle receptor activity;GO:0030169//low-density lipoprotein particle binding;GO:0046872//metal ion binding;GO:0030228//lipoprotein par…	GO:0016125//sterol metabolic process;GO:0034381//plasma lipoprotein particle clearance;GO:0043627//response to estrogen;GO:0042157//lipoprotein metabolic process;GO:0043434//response to peptide hormone;GO:0030301//cholesterol transport;GO:0006897//endocytosis;GO:0051704;GO:0032502//developmental process;GO:0055092//sterol homeostasis;GO:0008202//steroid metabolic process;GO:0034381//plasma lipopr…	gi|62088398|dbj|BAD92646.1|/0/low density lipoprotein receptor precursor variant [Homo sapiens]
1848	3395	6.626666667	24.28	1.873413165	Up	0.915133983	DUSP6	3	K04459|1|2e-78|296|chx:102173698|dual specificity MAP kinase phosphatase [EC:3.1.3.16 3.1.3.48]	GO:0031981//nuclear lumen;GO:0044444//cytoplasmic part;GO:0031981//nuclear lumen;GO:0044444//cytoplasmic part	GO:0008138//protein tyrosine/serine/threonine phosphatase activity;GO:0008138//protein tyrosine/serine/threonine phosphatase activity	GO:0043409//negative regulation of MAPK cascade;GO:0010033//response to organic substance;GO:0002224//toll-like receptor signaling pathway;GO:0003002//regionalization;GO:0001714//endodermal cell fate specification;GO:0001932//regulation of protein phosphorylation;GO:0006915//apoptotic process;GO:0006470//protein dephosphorylation;GO:0008543//fibroblast growth factor receptor signaling pathway;GO:…	gi|42764687|ref|NP_073143.2|/1.70762e-124/dual specificity protein phosphatase 6 isoform b [Homo sapiens]
2353	2158	2.1	9.986666667	2.24961389	Up	0.884277304	FOS	3	K04379|1|1e-172|609|hsa:2353|proto-oncogene protein c-fos	GO:0031981//nuclear lumen;GO:0043234//protein complex	GO:0001071//nucleic acid binding transcription factor activity;GO:0043565//sequence-specific DNA binding;GO:0043566//structure-specific DNA binding;GO:0046332//SMAD binding	GO:0048731//system development;GO:0009605//response to external stimulus;GO:0007178//transmembrane receptor protein serine/threonine kinase signaling pathway;GO:0006357//regulation of transcription from RNA polymerase II promoter;GO:0006305;GO:0000302//response to reactive oxygen species;GO:0051384//response to glucocorticoid;GO:0002224//toll-like receptor signaling pathway;GO:0007154//cell commu…	gi|634849582|ref|XP_007939546.1|/9.42819e-174/PREDICTED: proto-oncogene c-Fos isoform X1 [Orycteropus afer afer]
22856	4567	6.15	19.25333333	1.646449926	Up	0.898995128	CHSY1	4	K13499|1|0.0|1446|hsa:22856|chondroitin sulfate synthase [EC:2.4.1.175 2.4.1.226]	GO:0031224//intrinsic component of membrane;GO:0000139//Golgi membrane	GO:0015020//glucuronosyltransferase activity;GO:0043169//cation binding;GO:0008376//acetylgalactosaminyltransferase activity	GO:0006024//glycosaminoglycan biosynthetic process	gi|31542309|ref|NP_055733.2|/0/chondroitin sulfate synthase 1 precursor [Homo sapiens]
5055	1922	0.656666667	4.506666667	2.778827617	Up	0.82135607	SERPINB2	2	K19821|1|0.0|778|hsa:5055|plasminogen activator inhibitor 2	GO:0043231//intracellular membrane-bounded organelle;GO:0016020//membrane;GO:0044421;GO:0043231//intracellular membrane-bounded organelle;GO:0016020//membrane;GO:0044421	GO:0004866//endopeptidase inhibitor activity;GO:0004866//endopeptidase inhibitor activity	GO:0006508//proteolysis;GO:0030195//negative regulation of blood coagulation;GO:0010466//negative regulation of peptidase activity;GO:0043066//negative regulation of apoptotic process;GO:0006508//proteolysis;GO:0030195//negative regulation of blood coagulation;GO:0010466//negative regulation of peptidase activity;GO:0043066//negative regulation of apoptotic process	gi|4505595|ref|NP_002566.1|/0/plasminogen activator inhibitor 2 [Homo sapiens]
4174	2568	114.4366667	46.82333333	-1.289249832	Down	0.911114495	MCM5	3	K02209|1|0.0|1447|hsa:4174|DNA replication licensing factor MCM5 [EC:3.6.4.12]	GO:0043234//protein complex;GO:0031981//nuclear lumen	GO:0003676//nucleic acid binding;GO:0032559//adenyl ribonucleotide binding	GO:0007050//cell cycle arrest;GO:0006261//DNA-dependent DNA replication;GO:0051320	gi|23510448|ref|NP_006730.2|/0/DNA replication licensing factor MCM5 [Homo sapiens]
5307	2383	18.56	8.34	-1.154077422	Down	0.857541616	PITX1	4	K09356|1|2e-130|469|cjc:100393481|paired-like homeodomain transcription factor 1	GO:0031981//nuclear lumen	-	GO:0009987//cellular process;GO:0009888//tissue development;GO:0048513//animal organ development;GO:0009653//anatomical structure morphogenesis;GO:0061061//muscle structure development	gi|152963644|ref|NP_002644.4|/1.36464e-129/pituitary homeobox 1 [Homo sapiens]
6723	1273	69.02333333	28.40333333	-1.281023897	Down	0.906120585	SRM	2	K00797|1|3e-162|573|hsa:6723|spermidine synthase [EC:2.5.1.16]	GO:0044444//cytoplasmic part	GO:0016765//transferase activity, transferring alkyl or aryl (other than methyl) groups	GO:0006596//polyamine biosynthetic process	gi|635111691|ref|XP_007978768.1|/1.20948e-163/PREDICTED: spermidine synthase [Chlorocebus sabaeus]
126282	3819.67	8.596666667	17.53	1.027976724	Up	0.84136216	TNFAIP8L1	2	K12581|1|2e-19|88.6|nle:100584332|CCR4-NOT transcription complex subunit 7/8;K17985|5|7e-17|69.7|hsa:55626|activating molecule in BECN1-regulated autophagy protein 1	-	-	-	gi|269846912|ref|NP_001161414.1|/2.7428e-61/tumor necrosis factor alpha-induced protein 8-like protein 1 [Homo sapiens]
54858	6977.81	7.183333333	18.48666667	1.363759747	Up	0.873893626	PGPEP1	1	K01304|1|5e-115|378|nle:100600644|pyroglutamyl-peptidase [EC:3.4.19.3]	GO:0044444//cytoplasmic part;GO:0044444//cytoplasmic part;GO:0044444//cytoplasmic part;GO:0044444//cytoplasmic part;GO:0044444//cytoplasmic part;GO:0044444//cytoplasmic part;GO:0044444//cytoplasmic part	GO:0070011//peptidase activity, acting on L-amino acid peptides;GO:0070011//peptidase activity, acting on L-amino acid peptides;GO:0070011//peptidase activity, acting on L-amino acid peptides;GO:0070011//peptidase activity, acting on L-amino acid peptides;GO:0070011//peptidase activity, acting on L-amino acid peptides;GO:0070011//peptidase activity, acting on L-amino acid peptides;GO:0070011//pep…	GO:0019538//protein metabolic process;GO:0019538//protein metabolic process;GO:0019538//protein metabolic process;GO:0019538//protein metabolic process;GO:0019538//protein metabolic process;GO:0019538//protein metabolic process;GO:0019538//protein metabolic process	gi|578833357|ref|XP_006722846.1|/5.82624e-66/PREDICTED: pyroglutamyl-peptidase 1 isoform X4 [Homo sapiens]
1594	2503	1.483333333	5.533333333	1.899306	Up	0.802842063	CYP27B1	3	K07438|1|0.0|933|hsa:1594|25-hydroxyvitamin D3 1alpha-hydroxylase [EC:1.14.13.13]	GO:0031966//mitochondrial membrane	GO:0005506//iron ion binding;GO:0016709//oxidoreductase activity, acting on paired donors, with incorporation or reduction of molecular oxygen, NAD(P)H as one donor, and incorporation of one atom of oxygen	GO:0030278//regulation of ossification;GO:0055065//metal ion homeostasis;GO:0003006//developmental process involved in reproduction;GO:0044237//cellular metabolic process;GO:0006694//steroid biosynthetic process;GO:0008283//cell proliferation;GO:0006775;GO:0048545//response to steroid hormone;GO:0030858//positive regulation of epithelial cell differentiation;GO:0010979;GO:0007050//cell cycle arre…	gi|4503213|ref|NP_000776.1|/0/25-hydroxyvitamin D-1 alpha hydroxylase, mitochondrial [Homo sapiens]
4053	8568	3.27	12.55666667	1.941090992	Up	0.885292326	LTBP2	2	K08023|1|0.0|3794|pon:100440144|latent transforming growth factor beta binding protein 2/3/4	GO:0031012//extracellular matrix	GO:0046872//metal ion binding;GO:0005515//protein binding	GO:0007178//transmembrane receptor protein serine/threonine kinase signaling pathway;GO:0006886//intracellular protein transport	gi|686746034|ref|XP_009247622.1|/0/PREDICTED: latent-transforming growth factor beta-binding protein 2 [Pongo abelii]
54882	4080.09	12.78	26.90333333	1.073897098	Up	0.869437678	ANKHD1	2	K16726|1|0.0|954|mcf:102123956|ankyrin repeat domain-containing protein 17	GO:0031981//nuclear lumen;GO:0031981//nuclear lumen;GO:0031981//nuclear lumen;GO:0031981//nuclear lumen	GO:0003676//nucleic acid binding;GO:0003676//nucleic acid binding;GO:0003676//nucleic acid binding;GO:0003676//nucleic acid binding	-	gi|308044526|ref|NP_001183959.1|/0/ankyrin repeat and KH domain-containing protein 1 isoform 4 [Homo sapiens]
54704	4274.9	8.776666667	21.78666667	1.311700462	Up	0.878461226	PDP1	1	K01102|1|0.0|1130|rro:104658546|pyruvate dehydrogenase phosphatase [EC:3.1.3.43]	GO:0043234//protein complex;GO:0044429;GO:0043234//protein complex;GO:0044429;GO:0043234//protein complex;GO:0044429;GO:0043234//protein complex;GO:0044429	GO:0046872//metal ion binding;GO:0004722//protein serine/threonine phosphatase activity;GO:0005515//protein binding;GO:0046872//metal ion binding;GO:0004722//protein serine/threonine phosphatase activity;GO:0005515//protein binding;GO:0046872//metal ion binding;GO:0004722//protein serine/threonine phosphatase activity;GO:0005515//protein binding;GO:0046872//metal ion binding;GO:0004722//protein s…	GO:0006086//acetyl-CoA biosynthetic process from pyruvate;GO:0006464//cellular protein modification process;GO:0006086//acetyl-CoA biosynthetic process from pyruvate;GO:0006464//cellular protein modification process;GO:0006086//acetyl-CoA biosynthetic process from pyruvate;GO:0006464//cellular protein modification process;GO:0006086//acetyl-CoA biosynthetic process from pyruvate;GO:0006464//cellu…	gi|332830821|ref|XP_003311895.1|/0/PREDICTED: pyruvate dehyrogenase phosphatase catalytic subunit 1 isoform X1 [Pan troglodytes]
282974	750.41	14.51333333	42.96333333	1.565727023	Up	0.91134795	STK32C	1	-	-	GO:0043169//cation binding;GO:0004672//protein kinase activity;GO:0032559//adenyl ribonucleotide binding;GO:0043169//cation binding;GO:0004672//protein kinase activity;GO:0032559//adenyl ribonucleotide binding;GO:0043169//cation binding;GO:0004672//protein kinase activity;GO:0032559//adenyl ribonucleotide binding;GO:0043169//cation binding;GO:0004672//protein kinase activity;GO:0032559//adenyl ri…	GO:0006464//cellular protein modification process;GO:0006464//cellular protein modification process;GO:0006464//cellular protein modification process;GO:0006464//cellular protein modification process	gi|32455269|ref|NP_775846.2|/0/serine/threonine-protein kinase 32C isoform b [Homo sapiens]
2802	8218.02	17.30333333	34.95333333	1.014380058	Up	0.873315063	GOLGA3	1	K10352|1|1e-29|136|chx:102178047|myosin heavy chain	GO:0000139//Golgi membrane;GO:0043234//protein complex;GO:0000139//Golgi membrane;GO:0043234//protein complex	GO:0005488//binding;GO:0005488//binding	GO:0048193//Golgi vesicle transport;GO:0048193//Golgi vesicle transport	gi|30089940|ref|NP_005886.2|/0/golgin subfamily A member 3 isoform 1 [Homo sapiens]
6635	1623.71	33.65666667	15.77333333	-1.093404727	Down	0.879049939	SNRPE	1	K11097|1|3e-30|135|aam:106484866|small nuclear ribonucleoprotein E	GO:0030532//small nuclear ribonucleoprotein complex;GO:0005681//spliceosomal complex;GO:0031981//nuclear lumen;GO:0044444//cytoplasmic part;GO:0030532//small nuclear ribonucleoprotein complex;GO:0005681//spliceosomal complex;GO:0031981//nuclear lumen;GO:0044444//cytoplasmic part	GO:0003676//nucleic acid binding;GO:0003676//nucleic acid binding	GO:0000398//mRNA splicing, via spliceosome;GO:0006353//DNA-templated transcription, termination;GO:0000398//mRNA splicing, via spliceosome;GO:0006353//DNA-templated transcription, termination	gi|675772129|ref|XP_008974837.1|/6.57265e-42/PREDICTED: small nuclear ribonucleoprotein E isoform X2 [Pan paniscus]
